# Supplementary material for: A metastable polymorphic form of the anti­fungal anilino­pyrimidine active pyrimethanil
Source: Acta Crystallogr E Crystallogr Commun. 2017 May 26;73(Pt 6):886–9. doi: 10.1107/S2056989017007563 (PMC5458316; doi:10.1107/S2056989017007563)
Supplement: Supplementary file 1 [file e-73-00886-sup1.cif]

##############################################################################
#                                                                            #
# This CIF contains the data in a paper accepted for publication in          #
# Acta Crystallographica Section E. It conforms to the requirements of       #
# Notes for Authors for Acta Crystallographica Section E, and has been       #
# peer reviewed under the auspices of the IUCr Commission on Journals.       #
#                                                                            #
# Full details of the Crystallographic Information File format               #
# are given in the paper "The Crystallographic Information File (CIF):       #
# a New Standard Archive File for Crystallography" by S. R. Hall, F. H.      #
# Allen and I. D. Brown [Acta Cryst. (1991), A47, 655-685].                  #
#                                                                            #
# The current version of the core CIF dictionary is obtainable from          #
# ftp://ftp.iucr.org/pub/cif_core.dic.                                       #
#                                                                            #
# Software is freely available for graphical display of the structure(s)     #
# in this CIF. For information consult the CIF software page                 #
# http://www.iucr.org/resources/cif/software.                                #
#                                                                            #
# This file may be used for bona fide research purposes within the           #
# scientific community so long as proper attribution is given to the journal # 
# article from which it was obtained.                                        #
#                                                                            #
##############################################################################
data_I
_audit_creation_method     SHELXL-2014/6
_journal_date_recd_electronic     2017-05-16
_journal_date_accepted     2017-05-22
_journal_name_full     'Acta Crystallographica, Section E'
_journal_year     2017
_journal_volume     73
_journal_issue      6
_journal_page_first     886
_journal_page_last     889
_journal_paper_category     GO
_journal_paper_doi     10.1107/S2056989017007563
_journal_coeditor_code     HB7679
_publ_contact_author_name     'Christopher S. Frampton'
_publ_contact_author_address
;
Wolfson Centre for Materials Processing
Brunel University London
Kingston Lane
Uxbridge UB8 3PH
England
;
_publ_contact_author_email     chris.frampton@brunel.ac.uk
_publ_contact_author_fax     ?
_publ_contact_author_phone     '+44 1895 265337'
_publ_section_title
;
A metastable polymorphic form of the antifungal anilinopyrimidine active
pyrimethanil
;
_publ_section_title_footnote     .
loop_
    _publ_author_name
    _publ_author_footnote
    _publ_author_address
    'Eberlin, Alex R.' .
;
Johnson Matthey, Pharmorphix, 250 Cambridge Science Park, Milton Road,
Cambridge CB4 0WE, England
;
    'Frampton, Christopher S.' .
;
Wolfson Centre for Materials Processing
Brunel University London
Kingston Lane
Uxbridge UB8 3PH
England
;
_publ_section_synopsis
;
A second metastable polymorphic form of the antifungal anilinopyrimidine active
pyrimethanil was isolated from an attempted co-crystallization experiment with
<i>meso</i>-erythriol in dimethyl sulfoxide (DMSO). The origin of the
polymorphic behaviour is revealed in that the conformation of each dimer
present in the asymmetric unit of the structure is unique and determined by
the rotation of the second molecule in the dimer with respect to the first.
;
_database_code_depnum_ccdc_archive
;
1549998
;
_chemical_name_systematic
;
4,6-Dimethyl-<i>N</i>-phenylpyrimidin-2-amine
;
_chemical_name_common
;
Pyrimethanil Form 2
;
_chemical_formula_moiety     'C12 H13 N3'
_chemical_formula_sum     'C12 H13 N3'
_chemical_formula_iupac     'C12 H13 N3'
_chemical_formula_weight     199.25
_chemical_melting_point     ?
_shelx_space_group_comment
;
The symmetry employed for this shelxl refinement is uniquely defined
by the following loop, which should always be used as a source of
symmetry information in preference to the above space-group names.
They are only intended as comments.
;
_space_group_crystal_system     monoclinic
_space_group_name_H-M_alt     'P 21/n'
_space_group_name_Hall     '-P 2yn'
loop_
    _space_group_symop_operation_xyz
    'x, y, z'
    '-x+1/2, y+1/2, -z+1/2'
    '-x, -y, -z'
    'x-1/2, -y-1/2, z-1/2'
_cell_length_a     10.5351(4)
_cell_length_b     19.1686(7)
_cell_length_c     22.1162(8)
_cell_angle_alpha     90
_cell_angle_beta     102.778(4)
_cell_angle_gamma     90
_cell_volume     4355.6(3)
_cell_formula_units_Z     16
_cell_measurement_reflns_used     2876
_cell_measurement_theta_min     2.8820
_cell_measurement_theta_max     24.5290
_cell_measurement_temperature     120.0(10)
_exptl_crystal_description     Block
_exptl_crystal_colour     Colourless
_exptl_crystal_size_max     0.200
_exptl_crystal_size_mid     0.150
_exptl_crystal_size_min     0.100
_exptl_crystal_density_diffrn     1.215
_exptl_crystal_density_meas     ?
_exptl_crystal_density_method     ?
_exptl_crystal_F_000     1696
_exptl_absorpt_coefficient_mu     0.075
_exptl_absorpt_correction_type     multi-scan
_exptl_absorpt_process_details
;
(CrysAlis PRO; Rigaku, 2015)
;
_shelx_estimated_absorpt_T_min     0.985
_shelx_estimated_absorpt_T_max     0.993
_exptl_absorpt_correction_T_min     0.95995
_exptl_absorpt_correction_T_max     1.00000
_diffrn_ambient_temperature     120.0(10)
_diffrn_radiation_type     'Mo K\a'
_diffrn_radiation_wavelength     0.71073
_diffrn_radiation_source     'SuperNova (Mo) X-ray Source'
_diffrn_radiation_monochromator     'mirror'
_diffrn_measurement_device_type     'Agilent SuperNova, Dual, Cu at zero, Atlas'
_diffrn_measurement_method     'omega scans'
_diffrn_detector_area_resol_mean     10.5598
_diffrn_reflns_number     16540
_diffrn_reflns_av_R_equivalents     0.0525
_diffrn_reflns_theta_min     2.906
_diffrn_reflns_theta_max     25.022
_diffrn_reflns_theta_full     25.242
_diffrn_measured_fraction_theta_max     0.981
_diffrn_measured_fraction_theta_full     0.958
_diffrn_reflns_limit_h_min     -12
_diffrn_reflns_limit_h_max     12
_diffrn_reflns_limit_k_min     -22
_diffrn_reflns_limit_k_max     18
_diffrn_reflns_limit_l_min     -25
_diffrn_reflns_limit_l_max     26
_refine_special_details     ?
_reflns_number_total     7552
_reflns_number_gt     4410
_reflns_threshold_expression     'I > 2\s(I)'
_refine_ls_structure_factor_coef     Fsqd
_refine_ls_matrix_type     full
_refine_ls_R_factor_all     0.1123
_refine_ls_R_factor_gt     0.0560
_refine_ls_wR_factor_gt     0.1174
_refine_ls_wR_factor_ref     0.1494
_refine_ls_goodness_of_fit_ref     1.001
_refine_ls_restrained_S_all     1.001
_refine_ls_number_reflns     7552
_refine_ls_number_parameters     565
_refine_ls_number_restraints     0
_refine_ls_hydrogen_treatment     mixed
_refine_ls_weighting_scheme     calc
_refine_ls_weighting_details
                      'w=1/[\s^2^(Fo^2^)+(0.0550P)^2^] where P=(Fo^2^+2Fc^2^)/3'
_atom_sites_solution_hydrogens     mixed
_atom_sites_solution_primary     direct
_atom_sites_solution_secondary     ?
_refine_ls_shift/su_max     0.002
_refine_ls_shift/su_mean     0.000
_refine_diff_density_max     0.237
_refine_diff_density_min     -0.285
_refine_ls_extinction_method     none
_refine_ls_extinction_coef     .
loop_
    _atom_type_symbol
    _atom_type_description
    _atom_type_scat_dispersion_real
    _atom_type_scat_dispersion_imag
    _atom_type_scat_source
    'C' 'C' 0.0033 0.0016
                         'International Tables Vol C Tables 4.2.6.8 and 6.1.1.4'
    'H' 'H' 0.0000 0.0000
                         'International Tables Vol C Tables 4.2.6.8 and 6.1.1.4'
    'N' 'N' 0.0061 0.0033
                         'International Tables Vol C Tables 4.2.6.8 and 6.1.1.4'
_computing_data_collection
;
CrysAlis PRO (Rigaku, 2015)
;
_computing_cell_refinement
;
CrysAlis PRO (Rigaku, 2015)
;
_computing_data_reduction
;
CrysAlis PRO (Rigaku, 2015)
;
_computing_structure_solution
;
SHELXD2014 (Sheldrick, 2015)
;
_computing_structure_refinement
;
SHELXL2014 (Sheldrick, 2015)
;
_computing_molecular_graphics
;
SHELXTL (Sheldrick, 2008) and <i>Mercury</i> (Macrae <i>et al</i>.,
2008)
;
_computing_publication_material
;
SHELXTL (Sheldrick, 2008), <i>Mercury</i> (Macrae <i>et al</i>.,
2008)
and publCIF (Westrip, 2010)
;
loop_
    _atom_site_type_symbol
    _atom_site_label
    _atom_site_fract_x
    _atom_site_fract_y
    _atom_site_fract_z
    _atom_site_U_iso_or_equiv
    _atom_site_adp_type
    _atom_site_calc_flag
    _atom_site_occupancy
    _atom_site_disorder_assembly
    _atom_site_disorder_group
    N N1A 0.6124(2) 0.75456(11) 0.10435(11) 0.0263(6) Uani d 1 . .
    H H1AB 0.698(3) 0.7460(13) 0.1205(12) 0.025(7) Uiso d 1 . .
    N N2A 0.4761(2) 0.84979(12) 0.06807(10) 0.0261(6) Uani d 1 . .
    N N3A 0.6823(2) 0.86154(11) 0.14057(10) 0.0256(5) Uani d 1 . .
    C C1A 0.5890(3) 0.63127(14) 0.10191(13) 0.0280(7) Uani d 1 . .
    H H1AA 0.6763 0.6288 0.1251 0.034 Uiso calc 1 . .
    C C2A 0.5192(3) 0.57049(15) 0.08619(13) 0.0328(7) Uani d 1 . .
    H H2AA 0.5586 0.5267 0.0988 0.039 Uiso calc 1 . .
    C C3A 0.3916(3) 0.57303(15) 0.05197(12) 0.0308(7) Uani d 1 . .
    H H3AA 0.3431 0.5314 0.0410 0.037 Uiso calc 1 . .
    C C4A 0.3367(3) 0.63763(15) 0.03413(12) 0.0304(7) Uani d 1 . .
    H H4AA 0.2497 0.6399 0.0106 0.036 Uiso calc 1 . .
    C C5A 0.4056(2) 0.69886(15) 0.04986(12) 0.0276(7) Uani d 1 . .
    H H5AA 0.3659 0.7425 0.0372 0.033 Uiso calc 1 . .
    C C6A 0.5331(2) 0.69632(14) 0.08422(12) 0.0234(6) Uani d 1 . .
    C C7A 0.5858(3) 0.82446(14) 0.10375(13) 0.0245(7) Uani d 1 . .
    C C8A 0.4627(3) 0.91995(15) 0.06878(13) 0.0289(7) Uani d 1 . .
    C C9A 0.5570(3) 0.96202(15) 0.10415(13) 0.0309(7) Uani d 1 . .
    H H9AA 0.5466 1.0113 0.1040 0.037 Uiso calc 1 . .
    C C10A 0.6671(3) 0.93098(14) 0.13983(13) 0.0286(7) Uani d 1 . .
    C C11A 0.3416(3) 0.94925(16) 0.02772(14) 0.0381(8) Uani d 1 . .
    H H11A 0.2651 0.9256 0.0364 0.057 Uiso calc 1 . .
    H H11B 0.3446 0.9420 -0.0158 0.057 Uiso calc 1 . .
    H H11C 0.3361 0.9993 0.0358 0.057 Uiso calc 1 . .
    C C12A 0.7746(3) 0.97312(15) 0.17935(14) 0.0375(8) Uani d 1 . .
    H H12A 0.8564 0.9470 0.1856 0.056 Uiso calc 1 . .
    H H12B 0.7536 0.9824 0.2196 0.056 Uiso calc 1 . .
    H H12C 0.7838 1.0174 0.1586 0.056 Uiso calc 1 . .
    N N1B 0.9217(2) 0.79655(12) 0.22174(11) 0.0244(5) Uani d 1 . .
    H H1BB 0.837(3) 0.8075(16) 0.1961(14) 0.050(9) Uiso d 1 . .
    N N2B 1.0990(2) 0.72567(11) 0.21211(10) 0.0216(5) Uani d 1 . .
    N N3B 0.9013(2) 0.73288(11) 0.13366(10) 0.0232(5) Uani d 1 . .
    C C1B 0.8653(3) 0.85002(14) 0.30962(13) 0.0295(7) Uani d 1 . .
    H H1BA 0.7786 0.8535 0.2858 0.035 Uiso calc 1 . .
    C C2B 0.8942(3) 0.87347(14) 0.36999(13) 0.0316(7) Uani d 1 . .
    H H2BA 0.8275 0.8927 0.3876 0.038 Uiso calc 1 . .
    C C3B 1.0206(3) 0.86906(14) 0.40526(14) 0.0326(7) Uani d 1 . .
    H H3BA 1.0406 0.8848 0.4470 0.039 Uiso calc 1 . .
    C C4B 1.1167(3) 0.84163(14) 0.37901(13) 0.0299(7) Uani d 1 . .
    H H4BA 1.2033 0.8386 0.4030 0.036 Uiso calc 1 . .
    C C5B 1.0887(3) 0.81842(14) 0.31799(13) 0.0261(7) Uani d 1 . .
    H H5BA 1.1563 0.8007 0.3002 0.031 Uiso calc 1 . .
    C C6B 0.9619(2) 0.82115(13) 0.28306(12) 0.0222(6) Uani d 1 . .
    C C7B 0.9786(2) 0.74942(14) 0.18899(12) 0.0220(6) Uani d 1 . .
    C C8B 1.1475(2) 0.68135(14) 0.17509(12) 0.0229(6) Uani d 1 . .
    C C9B 1.0768(3) 0.66375(14) 0.11680(13) 0.0247(7) Uani d 1 . .
    H H9BA 1.1128 0.6339 0.0907 0.030 Uiso calc 1 . .
    C C10B 0.9522(3) 0.69043(14) 0.09717(12) 0.0233(6) Uani d 1 . .
    C C11B 1.2817(2) 0.65336(15) 0.20046(13) 0.0304(7) Uani d 1 . .
    H H11D 1.3404 0.6919 0.2169 0.046 Uiso calc 1 . .
    H H11E 1.3134 0.6298 0.1673 0.046 Uiso calc 1 . .
    H H11F 1.2791 0.6201 0.2338 0.046 Uiso calc 1 . .
    C C12B 0.8698(3) 0.67444(15) 0.03397(12) 0.0307(7) Uani d 1 . .
    H H12D 0.7828 0.6944 0.0303 0.046 Uiso calc 1 . .
    H H12E 0.8627 0.6238 0.0283 0.046 Uiso calc 1 . .
    H H12F 0.9103 0.6947 0.0022 0.046 Uiso calc 1 . .
    N N1C 1.1500(2) 1.08100(12) 0.13645(11) 0.0274(6) Uani d 1 . .
    H H1CB 1.239(3) 1.0913(16) 0.1519(15) 0.058(10) Uiso d 1 . .
    N N2C 1.0238(2) 0.98550(12) 0.09055(10) 0.0285(6) Uani d 1 . .
    N N3C 1.2273(2) 0.97203(12) 0.16432(10) 0.0254(5) Uani d 1 . .
    C C1C 1.1158(3) 1.20305(14) 0.13836(12) 0.0280(7) Uani d 1 . .
    H H1CA 1.2015 1.2066 0.1632 0.034 Uiso calc 1 . .
    C C2C 1.0416(3) 1.26280(15) 0.12328(13) 0.0333(7) Uani d 1 . .
    H H2CA 1.0768 1.3069 0.1377 0.040 Uiso calc 1 . .
    C C3C 0.9166(3) 1.25855(16) 0.08734(13) 0.0360(8) Uani d 1 . .
    H H3CA 0.8647 1.2993 0.0776 0.043 Uiso calc 1 . .
    C C4C 0.8683(3) 1.19384(17) 0.06585(13) 0.0357(8) Uani d 1 . .
    H H4CA 0.7833 1.1907 0.0402 0.043 Uiso calc 1 . .
    C C5C 0.9410(3) 1.13327(16) 0.08091(13) 0.0314(7) Uani d 1 . .
    H H5CA 0.9056 1.0892 0.0664 0.038 Uiso calc 1 . .
    C C6C 1.0665(3) 1.13804(14) 0.11756(12) 0.0247(7) Uani d 1 . .
    C C7C 1.1299(3) 1.01019(14) 0.12912(13) 0.0252(7) Uani d 1 . .
    C C8C 1.0168(3) 0.91572(15) 0.08390(13) 0.0284(7) Uani d 1 . .
    C C9C 1.1147(3) 0.87277(15) 0.11533(13) 0.0302(7) Uani d 1 . .
    H H9CA 1.1106 0.8238 0.1089 0.036 Uiso calc 1 . .
    C C10C 1.2192(3) 0.90258(14) 0.15653(13) 0.0269(7) Uani d 1 . .
    C C11C 0.8976(3) 0.88820(16) 0.04020(13) 0.0352(8) Uani d 1 . .
    H H11G 0.8728 0.9200 0.0048 0.053 Uiso calc 1 . .
    H H11H 0.8261 0.8847 0.0618 0.053 Uiso calc 1 . .
    H H11I 0.9161 0.8419 0.0254 0.053 Uiso calc 1 . .
    C C12C 1.3266(3) 0.85994(15) 0.19480(13) 0.0332(7) Uani d 1 . .
    H H12G 1.4079 0.8867 0.2023 0.050 Uiso calc 1 . .
    H H12H 1.3372 0.8168 0.1726 0.050 Uiso calc 1 . .
    H H12I 1.3049 0.8484 0.2345 0.050 Uiso calc 1 . .
    N N1D 1.4540(2) 1.03911(12) 0.24960(11) 0.0242(5) Uani d 1 . .
    H H1DB 1.378(3) 1.0251(15) 0.2234(13) 0.039(9) Uiso d 1 . .
    N N2D 1.6334(2) 1.10956(11) 0.24278(10) 0.0240(5) Uani d 1 . .
    N N3D 1.4352(2) 1.10768(11) 0.16432(10) 0.0227(5) Uani d 1 . .
    C C1D 1.3924(3) 0.98318(14) 0.33508(13) 0.0276(7) Uani d 1 . .
    H H1DA 1.3072 0.9788 0.3099 0.033 Uiso calc 1 . .
    C C2D 1.4181(3) 0.95921(14) 0.39511(13) 0.0290(7) Uani d 1 . .
    H H2DA 1.3501 0.9391 0.4112 0.035 Uiso calc 1 . .
    C C3D 1.5421(3) 0.96405(14) 0.43236(13) 0.0304(7) Uani d 1 . .
    H H3DA 1.5596 0.9478 0.4739 0.036 Uiso calc 1 . .
    C C4D 1.6398(3) 0.99302(14) 0.40792(13) 0.0285(7) Uani d 1 . .
    H H4DA 1.7253 0.9961 0.4331 0.034 Uiso calc 1 . .
    C C5D 1.6162(2) 1.01761(14) 0.34767(12) 0.0252(7) Uani d 1 . .
    H H5DA 1.6850 1.0368 0.3315 0.030 Uiso calc 1 . .
    C C6D 1.4905(3) 1.01402(13) 0.31083(12) 0.0227(6) Uani d 1 . .
    C C7D 1.5119(2) 1.08765(13) 0.21896(12) 0.0211(6) Uani d 1 . .
    C C8D 1.6839(3) 1.15457(14) 0.20693(13) 0.0259(7) Uani d 1 . .
    C C9D 1.6144(3) 1.17560(14) 0.14969(13) 0.0264(7) Uani d 1 . .
    H H9DA 1.6521 1.2059 0.1246 0.032 Uiso calc 1 . .
    C C10D 1.4874(3) 1.15146(13) 0.12938(12) 0.0227(6) Uani d 1 . .
    C C11D 1.8201(3) 1.17911(16) 0.23313(14) 0.0356(8) Uani d 1 . .
    H H11J 1.8746 1.1393 0.2503 0.053 Uiso calc 1 . .
    H H11K 1.8195 1.2133 0.2660 0.053 Uiso calc 1 . .
    H H11L 1.8553 1.2008 0.2002 0.053 Uiso calc 1 . .
    C C12D 1.4050(3) 1.17113(14) 0.06759(12) 0.0280(7) Uani d 1 . .
    H H12J 1.3215 1.1895 0.0731 0.042 Uiso calc 1 . .
    H H12K 1.3897 1.1299 0.0408 0.042 Uiso calc 1 . .
    H H12L 1.4499 1.2069 0.0484 0.042 Uiso calc 1 . .
loop_
    _atom_site_aniso_label
    _atom_site_aniso_U_11
    _atom_site_aniso_U_22
    _atom_site_aniso_U_33
    _atom_site_aniso_U_12
    _atom_site_aniso_U_13
    _atom_site_aniso_U_23
    N1A 0.0219(14) 0.0189(13) 0.0347(15) 0.0032(11) -0.0007(12) -0.0004(11)
    N2A 0.0253(13) 0.0271(14) 0.0271(14) 0.0056(10) 0.0085(12) 0.0052(11)
    N3A 0.0276(13) 0.0204(13) 0.0298(14) 0.0016(10) 0.0081(12) -0.0037(11)
    C1A 0.0240(15) 0.0266(16) 0.0311(17) 0.0024(13) 0.0011(14) 0.0006(14)
    C2A 0.0337(18) 0.0251(16) 0.0398(19) 0.0014(14) 0.0085(16) -0.0032(14)
    C3A 0.0364(18) 0.0294(17) 0.0262(17) -0.0101(14) 0.0059(15) -0.0022(14)
    C4A 0.0252(16) 0.0427(19) 0.0214(16) -0.0045(14) 0.0009(14) 0.0023(14)
    C5A 0.0265(16) 0.0295(17) 0.0251(17) 0.0034(13) 0.0021(14) 0.0050(13)
    C6A 0.0224(15) 0.0254(16) 0.0221(16) 0.0013(12) 0.0041(13) -0.0002(13)
    C7A 0.0283(16) 0.0245(16) 0.0232(17) 0.0037(13) 0.0110(14) 0.0022(13)
    C8A 0.0303(16) 0.0313(18) 0.0291(18) 0.0097(14) 0.0152(15) 0.0083(14)
    C9A 0.0382(18) 0.0221(16) 0.0357(19) 0.0080(14) 0.0150(16) 0.0023(14)
    C10A 0.0340(16) 0.0251(16) 0.0310(18) 0.0019(14) 0.0164(15) -0.0032(14)
    C11A 0.0343(17) 0.0355(18) 0.044(2) 0.0104(14) 0.0087(16) 0.0124(16)
    C12A 0.0437(19) 0.0260(17) 0.043(2) -0.0022(14) 0.0105(17) -0.0082(15)
    N1B 0.0214(13) 0.0265(13) 0.0235(14) 0.0034(11) 0.0011(12) -0.0061(11)
    N2B 0.0212(12) 0.0215(12) 0.0229(13) 0.0011(10) 0.0062(11) 0.0006(10)
    N3B 0.0262(12) 0.0225(13) 0.0203(13) -0.0026(10) 0.0038(11) -0.0029(11)
    C1B 0.0302(16) 0.0261(16) 0.0338(18) 0.0027(13) 0.0105(15) -0.0036(14)
    C2B 0.0387(18) 0.0273(17) 0.0317(19) 0.0012(14) 0.0138(16) -0.0061(14)
    C3B 0.046(2) 0.0250(16) 0.0273(17) -0.0012(14) 0.0084(16) -0.0056(14)
    C4B 0.0303(16) 0.0299(17) 0.0280(18) -0.0013(13) 0.0034(14) -0.0032(14)
    C5B 0.0274(16) 0.0236(15) 0.0281(17) 0.0008(13) 0.0081(14) -0.0024(13)
    C6B 0.0251(16) 0.0171(14) 0.0234(16) -0.0022(12) 0.0030(14) -0.0005(12)
    C7B 0.0221(15) 0.0205(14) 0.0240(16) -0.0028(12) 0.0062(14) 0.0005(13)
    C8B 0.0239(15) 0.0225(15) 0.0233(16) 0.0022(12) 0.0076(14) 0.0053(13)
    C9B 0.0284(16) 0.0231(15) 0.0250(17) 0.0006(12) 0.0109(14) -0.0038(13)
    C10B 0.0288(15) 0.0207(15) 0.0212(16) -0.0027(12) 0.0073(14) 0.0024(13)
    C11B 0.0278(16) 0.0327(17) 0.0294(17) 0.0072(13) 0.0032(14) -0.0010(14)
    C12B 0.0320(16) 0.0324(17) 0.0267(17) 0.0003(14) 0.0043(14) -0.0022(14)
    N1C 0.0240(14) 0.0253(14) 0.0301(15) -0.0001(11) -0.0002(12) -0.0008(11)
    N2C 0.0263(13) 0.0323(14) 0.0247(14) -0.0054(11) 0.0005(12) 0.0002(11)
    N3C 0.0243(13) 0.0256(14) 0.0248(14) -0.0040(10) 0.0022(11) 0.0030(11)
    C1C 0.0257(15) 0.0320(17) 0.0253(17) -0.0002(13) 0.0035(14) 0.0034(14)
    C2C 0.0367(18) 0.0299(17) 0.0337(18) 0.0038(14) 0.0086(16) 0.0043(15)
    C3C 0.0395(19) 0.0359(19) 0.0348(19) 0.0111(15) 0.0130(17) 0.0109(15)
    C4C 0.0289(17) 0.051(2) 0.0263(18) 0.0053(15) 0.0037(15) 0.0039(16)
    C5C 0.0263(16) 0.0366(18) 0.0310(18) 0.0012(14) 0.0057(15) -0.0008(14)
    C6C 0.0254(16) 0.0293(17) 0.0195(16) 0.0028(13) 0.0055(14) 0.0032(13)
    C7C 0.0232(16) 0.0297(17) 0.0218(16) -0.0043(13) 0.0030(14) 0.0020(13)
    C8C 0.0285(16) 0.0322(18) 0.0250(17) -0.0099(14) 0.0071(14) 0.0019(14)
    C9C 0.0362(17) 0.0253(16) 0.0283(17) -0.0101(14) 0.0056(15) 0.0017(14)
    C10C 0.0293(16) 0.0268(17) 0.0254(17) -0.0035(13) 0.0079(14) 0.0033(13)
    C11C 0.0334(17) 0.0402(19) 0.0289(17) -0.0138(14) 0.0003(15) -0.0041(15)
    C12C 0.0367(17) 0.0281(17) 0.0327(18) -0.0041(14) 0.0033(15) 0.0062(14)
    N1D 0.0219(13) 0.0243(13) 0.0228(14) -0.0046(11) -0.0032(12) 0.0054(11)
    N2D 0.0226(13) 0.0231(13) 0.0264(13) -0.0004(10) 0.0059(11) -0.0020(11)
    N3D 0.0238(12) 0.0205(12) 0.0235(13) 0.0034(10) 0.0048(11) 0.0039(11)
    C1D 0.0222(15) 0.0250(16) 0.0329(18) -0.0002(12) 0.0006(14) 0.0049(14)
    C2D 0.0318(17) 0.0255(16) 0.0310(18) -0.0005(13) 0.0095(15) 0.0070(14)
    C3D 0.0424(19) 0.0229(16) 0.0258(17) 0.0080(14) 0.0076(16) 0.0027(13)
    C4D 0.0258(16) 0.0296(17) 0.0278(17) 0.0061(13) 0.0007(14) -0.0003(14)
    C5D 0.0201(15) 0.0281(16) 0.0256(17) -0.0009(12) 0.0012(14) -0.0007(13)
    C6D 0.0303(16) 0.0163(14) 0.0211(16) 0.0021(12) 0.0052(14) -0.0001(12)
    C7D 0.0229(15) 0.0171(14) 0.0238(16) 0.0021(12) 0.0059(14) -0.0031(13)
    C8D 0.0270(15) 0.0265(16) 0.0254(17) -0.0021(13) 0.0083(14) -0.0026(14)
    C9D 0.0288(16) 0.0274(16) 0.0259(17) -0.0020(13) 0.0119(15) 0.0000(13)
    C10D 0.0289(16) 0.0177(14) 0.0222(16) 0.0043(12) 0.0072(14) -0.0033(12)
    C11D 0.0291(16) 0.0438(19) 0.0348(19) -0.0069(14) 0.0089(15) 0.0015(15)
    C12D 0.0337(16) 0.0231(16) 0.0269(17) 0.0004(13) 0.0059(14) 0.0012(13)
_geom_special_details
;
 All esds (except the esd in the dihedral angle between two l.s. planes)
 are estimated using the full covariance matrix.  The cell esds are taken
 into account individually in the estimation of esds in distances, angles
 and torsion angles; correlations between esds in cell parameters are only
 used when they are defined by crystal symmetry.  An approximate (isotropic)
 treatment of cell esds is used for estimating esds involving l.s. planes.
;
loop_
    _geom_bond_atom_site_label_1
    _geom_bond_atom_site_label_2
    _geom_bond_site_symmetry_2
    _geom_bond_distance
    _geom_bond_publ_flag
    N1A C7A . 1.368(3) ?
    N1A C6A . 1.407(3) ?
    N1A H1AB . 0.91(3) ?
    N2A C7A . 1.338(3) ?
    N2A C8A . 1.353(3) ?
    N3A C10A . 1.340(3) ?
    N3A C7A . 1.354(3) ?
    C1A C2A . 1.380(4) ?
    C1A C6A . 1.398(4) ?
    C1A H1AA . 0.9500 ?
    C2A C3A . 1.390(4) ?
    C2A H2AA . 0.9500 ?
    C3A C4A . 1.387(4) ?
    C3A H3AA . 0.9500 ?
    C4A C5A . 1.383(4) ?
    C4A H4AA . 0.9500 ?
    C5A C6A . 1.390(4) ?
    C5A H5AA . 0.9500 ?
    C8A C9A . 1.380(4) ?
    C8A C11A . 1.501(4) ?
    C9A C10A . 1.385(4) ?
    C9A H9AA . 0.9500 ?
    C10A C12A . 1.504(4) ?
    C11A H11A . 0.9800 ?
    C11A H11B . 0.9800 ?
    C11A H11C . 0.9800 ?
    C12A H12A . 0.9800 ?
    C12A H12B . 0.9800 ?
    C12A H12C . 0.9800 ?
    N1B C7B . 1.375(3) ?
    N1B C6B . 1.410(3) ?
    N1B H1BB . 0.97(3) ?
    N2B C7B . 1.338(3) ?
    N2B C8B . 1.356(3) ?
    N3B C10B . 1.339(3) ?
    N3B C7B . 1.349(3) ?
    C1B C2B . 1.378(4) ?
    C1B C6B . 1.397(3) ?
    C1B H1BA . 0.9500 ?
    C2B C3B . 1.389(4) ?
    C2B H2BA . 0.9500 ?
    C3B C4B . 1.378(4) ?
    C3B H3BA . 0.9500 ?
    C4B C5B . 1.389(4) ?
    C4B H4BA . 0.9500 ?
    C5B C6B . 1.388(4) ?
    C5B H5BA . 0.9500 ?
    C8B C9B . 1.381(4) ?
    C8B C11B . 1.500(4) ?
    C9B C10B . 1.386(4) ?
    C9B H9BA . 0.9500 ?
    C10B C12B . 1.505(4) ?
    C11B H11D . 0.9800 ?
    C11B H11E . 0.9800 ?
    C11B H11F . 0.9800 ?
    C12B H12D . 0.9800 ?
    C12B H12E . 0.9800 ?
    C12B H12F . 0.9800 ?
    N1C C7C . 1.378(3) ?
    N1C C6C . 1.408(3) ?
    N1C H1CB . 0.94(3) ?
    N2C C7C . 1.334(3) ?
    N2C C8C . 1.346(3) ?
    N3C C10C . 1.343(3) ?
    N3C C7C . 1.357(3) ?
    C1C C2C . 1.385(4) ?
    C1C C6C . 1.389(4) ?
    C1C H1CA . 0.9500 ?
    C2C C3C . 1.382(4) ?
    C2C H2CA . 0.9500 ?
    C3C C4C . 1.384(4) ?
    C3C H3CA . 0.9500 ?
    C4C C5C . 1.391(4) ?
    C4C H4CA . 0.9500 ?
    C5C C6C . 1.392(4) ?
    C5C H5CA . 0.9500 ?
    C8C C9C . 1.382(4) ?
    C8C C11C . 1.501(4) ?
    C9C C10C . 1.387(4) ?
    C9C H9CA . 0.9500 ?
    C10C C12C . 1.497(4) ?
    C11C H11G . 0.9800 ?
    C11C H11H . 0.9800 ?
    C11C H11I . 0.9800 ?
    C12C H12G . 0.9800 ?
    C12C H12H . 0.9800 ?
    C12C H12I . 0.9800 ?
    N1D C7D . 1.371(3) ?
    N1D C6D . 1.408(3) ?
    N1D H1DB . 0.92(3) ?
    N2D C7D . 1.339(3) ?
    N2D C8D . 1.357(3) ?
    N3D C10D . 1.339(3) ?
    N3D C7D . 1.352(3) ?
    C1D C2D . 1.374(4) ?
    C1D C6D . 1.397(3) ?
    C1D H1DA . 0.9500 ?
    C2D C3D . 1.384(4) ?
    C2D H2DA . 0.9500 ?
    C3D C4D . 1.380(4) ?
    C3D H3DA . 0.9500 ?
    C4D C5D . 1.383(4) ?
    C4D H4DA . 0.9500 ?
    C5D C6D . 1.394(4) ?
    C5D H5DA . 0.9500 ?
    C8D C9D . 1.375(4) ?
    C8D C11D . 1.500(4) ?
    C9D C10D . 1.392(4) ?
    C9D H9DA . 0.9500 ?
    C10D C12D . 1.496(4) ?
    C11D H11J . 0.9800 ?
    C11D H11K . 0.9800 ?
    C11D H11L . 0.9800 ?
    C12D H12J . 0.9800 ?
    C12D H12K . 0.9800 ?
    C12D H12L . 0.9800 ?
loop_
    _geom_angle_atom_site_label_1
    _geom_angle_atom_site_label_2
    _geom_angle_atom_site_label_3
    _geom_angle_site_symmetry_1
    _geom_angle_site_symmetry_3
    _geom_angle
    _geom_angle_publ_flag
    C7A N1A C6A . . 131.9(2) ?
    C7A N1A H1AB . . 111.3(17) ?
    C6A N1A H1AB . . 116.8(16) ?
    C7A N2A C8A . . 115.7(3) ?
    C10A N3A C7A . . 116.2(3) ?
    C2A C1A C6A . . 121.0(3) ?
    C2A C1A H1AA . . 119.5 ?
    C6A C1A H1AA . . 119.5 ?
    C1A C2A C3A . . 120.3(3) ?
    C1A C2A H2AA . . 119.8 ?
    C3A C2A H2AA . . 119.8 ?
    C4A C3A C2A . . 118.6(3) ?
    C4A C3A H3AA . . 120.7 ?
    C2A C3A H3AA . . 120.7 ?
    C5A C4A C3A . . 121.6(3) ?
    C5A C4A H4AA . . 119.2 ?
    C3A C4A H4AA . . 119.2 ?
    C4A C5A C6A . . 119.8(3) ?
    C4A C5A H5AA . . 120.1 ?
    C6A C5A H5AA . . 120.1 ?
    C5A C6A C1A . . 118.7(3) ?
    C5A C6A N1A . . 125.4(3) ?
    C1A C6A N1A . . 115.8(2) ?
    N2A C7A N3A . . 126.8(2) ?
    N2A C7A N1A . . 120.6(3) ?
    N3A C7A N1A . . 112.5(2) ?
    N2A C8A C9A . . 121.5(3) ?
    N2A C8A C11A . . 116.2(3) ?
    C9A C8A C11A . . 122.2(3) ?
    C8A C9A C10A . . 118.6(3) ?
    C8A C9A H9AA . . 120.7 ?
    C10A C9A H9AA . . 120.7 ?
    N3A C10A C9A . . 121.1(3) ?
    N3A C10A C12A . . 117.0(3) ?
    C9A C10A C12A . . 121.9(3) ?
    C8A C11A H11A . . 109.5 ?
    C8A C11A H11B . . 109.5 ?
    H11A C11A H11B . . 109.5 ?
    C8A C11A H11C . . 109.5 ?
    H11A C11A H11C . . 109.5 ?
    H11B C11A H11C . . 109.5 ?
    C10A C12A H12A . . 109.5 ?
    C10A C12A H12B . . 109.5 ?
    H12A C12A H12B . . 109.5 ?
    C10A C12A H12C . . 109.5 ?
    H12A C12A H12C . . 109.5 ?
    H12B C12A H12C . . 109.5 ?
    C7B N1B C6B . . 130.8(2) ?
    C7B N1B H1BB . . 106.7(18) ?
    C6B N1B H1BB . . 122.1(17) ?
    C7B N2B C8B . . 115.8(2) ?
    C10B N3B C7B . . 116.6(2) ?
    C2B C1B C6B . . 120.7(3) ?
    C2B C1B H1BA . . 119.6 ?
    C6B C1B H1BA . . 119.6 ?
    C1B C2B C3B . . 120.3(3) ?
    C1B C2B H2BA . . 119.9 ?
    C3B C2B H2BA . . 119.9 ?
    C4B C3B C2B . . 119.3(3) ?
    C4B C3B H3BA . . 120.4 ?
    C2B C3B H3BA . . 120.4 ?
    C3B C4B C5B . . 120.9(3) ?
    C3B C4B H4BA . . 119.5 ?
    C5B C4B H4BA . . 119.5 ?
    C6B C5B C4B . . 120.0(2) ?
    C6B C5B H5BA . . 120.0 ?
    C4B C5B H5BA . . 120.0 ?
    C5B C6B C1B . . 118.8(3) ?
    C5B C6B N1B . . 124.8(2) ?
    C1B C6B N1B . . 116.4(2) ?
    N2B C7B N3B . . 126.7(2) ?
    N2B C7B N1B . . 120.6(3) ?
    N3B C7B N1B . . 112.7(2) ?
    N2B C8B C9B . . 121.3(2) ?
    N2B C8B C11B . . 116.6(2) ?
    C9B C8B C11B . . 122.1(2) ?
    C8B C9B C10B . . 118.7(2) ?
    C8B C9B H9BA . . 120.6 ?
    C10B C9B H9BA . . 120.6 ?
    N3B C10B C9B . . 120.9(3) ?
    N3B C10B C12B . . 117.3(2) ?
    C9B C10B C12B . . 121.8(2) ?
    C8B C11B H11D . . 109.5 ?
    C8B C11B H11E . . 109.5 ?
    H11D C11B H11E . . 109.5 ?
    C8B C11B H11F . . 109.5 ?
    H11D C11B H11F . . 109.5 ?
    H11E C11B H11F . . 109.5 ?
    C10B C12B H12D . . 109.5 ?
    C10B C12B H12E . . 109.5 ?
    H12D C12B H12E . . 109.5 ?
    C10B C12B H12F . . 109.5 ?
    H12D C12B H12F . . 109.5 ?
    H12E C12B H12F . . 109.5 ?
    C7C N1C C6C . . 131.4(3) ?
    C7C N1C H1CB . . 111(2) ?
    C6C N1C H1CB . . 117(2) ?
    C7C N2C C8C . . 116.1(3) ?
    C10C N3C C7C . . 116.3(2) ?
    C2C C1C C6C . . 120.8(3) ?
    C2C C1C H1CA . . 119.6 ?
    C6C C1C H1CA . . 119.6 ?
    C3C C2C C1C . . 120.3(3) ?
    C3C C2C H2CA . . 119.8 ?
    C1C C2C H2CA . . 119.8 ?
    C2C C3C C4C . . 118.8(3) ?
    C2C C3C H3CA . . 120.6 ?
    C4C C3C H3CA . . 120.6 ?
    C3C C4C C5C . . 121.6(3) ?
    C3C C4C H4CA . . 119.2 ?
    C5C C4C H4CA . . 119.2 ?
    C4C C5C C6C . . 119.1(3) ?
    C4C C5C H5CA . . 120.4 ?
    C6C C5C H5CA . . 120.4 ?
    C1C C6C C5C . . 119.3(3) ?
    C1C C6C N1C . . 115.8(2) ?
    C5C C6C N1C . . 124.9(3) ?
    N2C C7C N3C . . 126.6(3) ?
    N2C C7C N1C . . 120.7(3) ?
    N3C C7C N1C . . 112.7(2) ?
    N2C C8C C9C . . 121.3(3) ?
    N2C C8C C11C . . 116.0(3) ?
    C9C C8C C11C . . 122.7(3) ?
    C8C C9C C10C . . 118.7(3) ?
    C8C C9C H9CA . . 120.6 ?
    C10C C9C H9CA . . 120.6 ?
    N3C C10C C9C . . 120.8(3) ?
    N3C C10C C12C . . 116.8(3) ?
    C9C C10C C12C . . 122.5(3) ?
    C8C C11C H11G . . 109.5 ?
    C8C C11C H11H . . 109.5 ?
    H11G C11C H11H . . 109.5 ?
    C8C C11C H11I . . 109.5 ?
    H11G C11C H11I . . 109.5 ?
    H11H C11C H11I . . 109.5 ?
    C10C C12C H12G . . 109.5 ?
    C10C C12C H12H . . 109.5 ?
    H12G C12C H12H . . 109.5 ?
    C10C C12C H12I . . 109.5 ?
    H12G C12C H12I . . 109.5 ?
    H12H C12C H12I . . 109.5 ?
    C7D N1D C6D . . 130.6(3) ?
    C7D N1D H1DB . . 108.0(17) ?
    C6D N1D H1DB . . 121.4(17) ?
    C7D N2D C8D . . 115.7(2) ?
    C10D N3D C7D . . 116.9(2) ?
    C2D C1D C6D . . 120.5(3) ?
    C2D C1D H1DA . . 119.8 ?
    C6D C1D H1DA . . 119.8 ?
    C1D C2D C3D . . 120.8(3) ?
    C1D C2D H2DA . . 119.6 ?
    C3D C2D H2DA . . 119.6 ?
    C4D C3D C2D . . 118.7(3) ?
    C4D C3D H3DA . . 120.6 ?
    C2D C3D H3DA . . 120.6 ?
    C3D C4D C5D . . 121.6(3) ?
    C3D C4D H4DA . . 119.2 ?
    C5D C4D H4DA . . 119.2 ?
    C4D C5D C6D . . 119.4(2) ?
    C4D C5D H5DA . . 120.3 ?
    C6D C5D H5DA . . 120.3 ?
    C5D C6D C1D . . 119.0(2) ?
    C5D C6D N1D . . 124.6(2) ?
    C1D C6D N1D . . 116.5(2) ?
    N2D C7D N3D . . 126.3(2) ?
    N2D C7D N1D . . 120.6(3) ?
    N3D C7D N1D . . 113.0(2) ?
    N2D C8D C9D . . 121.8(2) ?
    N2D C8D C11D . . 116.0(3) ?
    C9D C8D C11D . . 122.2(2) ?
    C8D C9D C10D . . 118.5(2) ?
    C8D C9D H9DA . . 120.7 ?
    C10D C9D H9DA . . 120.7 ?
    N3D C10D C9D . . 120.7(3) ?
    N3D C10D C12D . . 117.1(2) ?
    C9D C10D C12D . . 122.2(2) ?
    C8D C11D H11J . . 109.5 ?
    C8D C11D H11K . . 109.5 ?
    H11J C11D H11K . . 109.5 ?
    C8D C11D H11L . . 109.5 ?
    H11J C11D H11L . . 109.5 ?
    H11K C11D H11L . . 109.5 ?
    C10D C12D H12J . . 109.5 ?
    C10D C12D H12K . . 109.5 ?
    H12J C12D H12K . . 109.5 ?
    C10D C12D H12L . . 109.5 ?
    H12J C12D H12L . . 109.5 ?
    H12K C12D H12L . . 109.5 ?
loop_
    _geom_torsion_atom_site_label_1
    _geom_torsion_atom_site_label_2
    _geom_torsion_atom_site_label_3
    _geom_torsion_atom_site_label_4
    _geom_torsion_site_symmetry_1
    _geom_torsion_site_symmetry_2
    _geom_torsion_site_symmetry_3
    _geom_torsion_site_symmetry_4
    _geom_torsion
    _geom_torsion_publ_flag
    C6A C1A C2A C3A . . . . 0.4(4) ?
    C1A C2A C3A C4A . . . . 0.1(4) ?
    C2A C3A C4A C5A . . . . -0.3(4) ?
    C3A C4A C5A C6A . . . . 0.2(4) ?
    C4A C5A C6A C1A . . . . 0.3(4) ?
    C4A C5A C6A N1A . . . . -178.5(2) ?
    C2A C1A C6A C5A . . . . -0.5(4) ?
    C2A C1A C6A N1A . . . . 178.3(2) ?
    C7A N1A C6A C5A . . . . 9.4(4) ?
    C7A N1A C6A C1A . . . . -169.3(3) ?
    C8A N2A C7A N3A . . . . 1.0(4) ?
    C8A N2A C7A N1A . . . . -176.9(2) ?
    C10A N3A C7A N2A . . . . -1.8(4) ?
    C10A N3A C7A N1A . . . . 176.3(2) ?
    C6A N1A C7A N2A . . . . -16.4(4) ?
    C6A N1A C7A N3A . . . . 165.3(2) ?
    C7A N2A C8A C9A . . . . 0.2(3) ?
    C7A N2A C8A C11A . . . . 178.5(2) ?
    N2A C8A C9A C10A . . . . -0.4(4) ?
    C11A C8A C9A C10A . . . . -178.7(2) ?
    C7A N3A C10A C9A . . . . 1.4(3) ?
    C7A N3A C10A C12A . . . . -178.7(2) ?
    C8A C9A C10A N3A . . . . -0.4(4) ?
    C8A C9A C10A C12A . . . . 179.7(2) ?
    C6B C1B C2B C3B . . . . 0.4(4) ?
    C1B C2B C3B C4B . . . . 0.6(4) ?
    C2B C3B C4B C5B . . . . -0.1(4) ?
    C3B C4B C5B C6B . . . . -1.5(4) ?
    C4B C5B C6B C1B . . . . 2.5(4) ?
    C4B C5B C6B N1B . . . . -177.4(2) ?
    C2B C1B C6B C5B . . . . -1.9(4) ?
    C2B C1B C6B N1B . . . . 177.9(2) ?
    C7B N1B C6B C5B . . . . 20.7(4) ?
    C7B N1B C6B C1B . . . . -159.1(2) ?
    C8B N2B C7B N3B . . . . 1.1(4) ?
    C8B N2B C7B N1B . . . . -177.7(2) ?
    C10B N3B C7B N2B . . . . -2.7(4) ?
    C10B N3B C7B N1B . . . . 176.2(2) ?
    C6B N1B C7B N2B . . . . -9.0(4) ?
    C6B N1B C7B N3B . . . . 172.0(2) ?
    C7B N2B C8B C9B . . . . 1.4(3) ?
    C7B N2B C8B C11B . . . . -179.2(2) ?
    N2B C8B C9B C10B . . . . -2.2(4) ?
    C11B C8B C9B C10B . . . . 178.5(2) ?
    C7B N3B C10B C9B . . . . 1.8(3) ?
    C7B N3B C10B C12B . . . . -176.9(2) ?
    C8B C9B C10B N3B . . . . 0.5(4) ?
    C8B C9B C10B C12B . . . . 179.1(2) ?
    C6C C1C C2C C3C . . . . 0.3(4) ?
    C1C C2C C3C C4C . . . . -1.2(4) ?
    C2C C3C C4C C5C . . . . 1.7(4) ?
    C3C C4C C5C C6C . . . . -1.2(4) ?
    C2C C1C C6C C5C . . . . 0.2(4) ?
    C2C C1C C6C N1C . . . . -179.2(2) ?
    C4C C5C C6C C1C . . . . 0.2(4) ?
    C4C C5C C6C N1C . . . . 179.6(2) ?
    C7C N1C C6C C1C . . . . 173.8(3) ?
    C7C N1C C6C C5C . . . . -5.6(4) ?
    C8C N2C C7C N3C . . . . -3.5(4) ?
    C8C N2C C7C N1C . . . . 176.3(2) ?
    C10C N3C C7C N2C . . . . 4.3(4) ?
    C10C N3C C7C N1C . . . . -175.6(2) ?
    C6C N1C C7C N2C . . . . 12.0(4) ?
    C6C N1C C7C N3C . . . . -168.1(2) ?
    C7C N2C C8C C9C . . . . -0.2(4) ?
    C7C N2C C8C C11C . . . . -179.7(2) ?
    N2C C8C C9C C10C . . . . 2.9(4) ?
    C11C C8C C9C C10C . . . . -177.7(2) ?
    C7C N3C C10C C9C . . . . -1.2(3) ?
    C7C N3C C10C C12C . . . . 179.6(2) ?
    C8C C9C C10C N3C . . . . -2.1(4) ?
    C8C C9C C10C C12C . . . . 177.1(2) ?
    C6D C1D C2D C3D . . . . -1.1(4) ?
    C1D C2D C3D C4D . . . . -0.4(4) ?
    C2D C3D C4D C5D . . . . 0.6(4) ?
    C3D C4D C5D C6D . . . . 0.9(4) ?
    C4D C5D C6D C1D . . . . -2.4(4) ?
    C4D C5D C6D N1D . . . . 178.1(2) ?
    C2D C1D C6D C5D . . . . 2.5(4) ?
    C2D C1D C6D N1D . . . . -177.9(2) ?
    C7D N1D C6D C5D . . . . -21.4(4) ?
    C7D N1D C6D C1D . . . . 159.0(2) ?
    C8D N2D C7D N3D . . . . -2.2(4) ?
    C8D N2D C7D N1D . . . . 176.3(2) ?
    C10D N3D C7D N2D . . . . 2.9(4) ?
    C10D N3D C7D N1D . . . . -175.6(2) ?
    C6D N1D C7D N2D . . . . 13.2(4) ?
    C6D N1D C7D N3D . . . . -168.1(2) ?
    C7D N2D C8D C9D . . . . -0.5(4) ?
    C7D N2D C8D C11D . . . . -179.7(2) ?
    N2D C8D C9D C10D . . . . 2.1(4) ?
    C11D C8D C9D C10D . . . . -178.7(2) ?
    C7D N3D C10D C9D . . . . -1.1(3) ?
    C7D N3D C10D C12D . . . . 177.2(2) ?
    C8D C9D C10D N3D . . . . -1.3(4) ?
    C8D C9D C10D C12D . . . . -179.5(2) ?
loop_
    _geom_hbond_atom_site_label_D
    _geom_hbond_atom_site_label_H
    _geom_hbond_atom_site_label_A
    _geom_hbond_site_symmetry_A
    _geom_hbond_distance_DH
    _geom_hbond_distance_HA
    _geom_hbond_distance_DA
    _geom_hbond_angle_DHA
    N1A H1AB N3B . 0.91(3) 2.11(3) 2.997(3) 165(2)
    N1B H1BB N3A . 0.97(3) 2.08(3) 3.022(3) 162(3)
    N1C H1CB N3D . 0.94(3) 2.05(3) 2.975(3) 166(3)
    N1D H1DB N3C . 0.92(3) 2.08(3) 2.987(3) 167(3)
_shelx_hkl_file
;
   0   0  -4 1292.30    7.53
   0   0  -5    0.26    0.22
   0   0  -6  195.76    3.58
   0   0   7   -0.07    0.23
   0   0  -7    0.07    0.19
   0   0   8    4.63    0.69
   0   0  -8    3.71    0.60
   0   0  -9    0.30    0.27
   0   0   9    0.02    0.26
   0   0  10    7.84    1.01
   0   0 -10    8.54    0.97
   0   0  11    2.12    0.61
   0   0 -11    1.76    0.52
   0   0 -12    9.66    1.15
   0   0  12    9.67    1.24
   0   0  13    3.07    0.85
   0   0 -13    1.56    0.54
   0   0 -13    1.51    0.59
   0   0 -14    5.61    0.93
   0   0  14    6.68    1.17
   0   0 -14    4.50    0.91
   0   0 -15    3.05    0.82
   0   0  15    5.61    1.09
   0   0 -15    2.73    0.71
   0   0 -16    2.67    0.73
   0   0  16    4.09    0.99
   0   0 -16    3.38    0.83
   0   0  17    0.87    0.60
   0   0  18    7.26    1.37
   0   0  19    0.79    0.69
   0   0  20    0.88    0.58
   0   0  21    0.01    0.42
   0   0  22    0.95    0.72
   0   0  23    0.65    0.52
   0   0  24    1.87    0.96
   0   0  25   -0.16    0.44
   0  -1  -4   40.88    1.37
   0   1  -4   43.50    1.48
   0   1  -5   -0.11    0.18
   0   1  -5   -0.03    0.13
   0  -1  -5   -0.20    0.17
   0   1  -6   59.34    1.99
   0   1   6   60.37    2.06
   0   1  -6   59.58    2.11
   0  -1  -6   60.22    2.01
   0   1  -7   24.41    1.45
   0  -1  -7   24.82    1.40
   0   1  -7   25.49    1.39
   0   1   7   24.16    1.43
   0   1  -8    0.74    0.42
   0   1  -8    0.02    0.21
   0  -1   8    0.07    0.24
   0   1   8    0.04    0.23
   0  -1  -8    0.13    0.21
   0   1  -9   -0.05    0.23
   0  -1   9    0.11    0.30
   0   1  -9    0.13    0.25
   0   1   9   -0.08    0.23
   0  -1  -9   -0.08    0.25
   0  -1  10    0.06    0.27
   0   1 -10    0.40    0.25
   0  -1 -10    0.49    0.34
   0   1 -10    0.62    0.34
   0   1  10    1.22    0.47
   0   1 -11   47.60    2.39
   0  -1 -11   46.11    2.34
   0   1 -11   45.16    2.49
   0   1  11   47.25    2.53
   0  -1  11   44.57    2.48
   0   1  12   44.39    2.57
   0  -1 -12   45.84    2.46
   0   1 -12   48.58    2.68
   0  -1  12   40.26    2.46
   0  -1  13   31.99    2.29
   0  -1 -13   33.08    2.17
   0   1 -13   34.49    2.35
   0   1  13   30.60    2.22
   0  -1  14    0.13    0.34
   0   1  14   -0.18    0.41
   0   1 -14   -0.11    0.34
   0  -1 -14    0.25    0.32
   0  -1 -15    2.98    0.71
   0  -1  15    3.31    0.83
   0   1  15    2.51    0.71
   0   1 -15    2.97    0.81
   0  -1  16    4.63    1.04
   0  -1 -16    5.71    1.07
   0   1  16    4.12    0.96
   0  -1 -16    4.56    0.88
   0  -1  17    0.25    0.43
   0   1  17    1.01    0.69
   0  -1  18   24.31    2.45
   0   1  18   22.90    2.36
   0  -1  19    3.29    0.95
   0   1  19    1.43    0.64
   0   1  20   -0.10    0.48
   0  -1  20    0.76    0.75
   0   1  21    4.42    1.17
   0  -1 -21    3.06    0.46
   0  -1  21    2.27    0.93
   0   1  22    0.54    0.52
   0  -1  22    2.02    0.87
   0  -1  23    0.40    0.58
   0   1  23   -1.03    0.67
   0  -1  24   -0.57    0.59
   0   1  24   -0.05    0.41
   0  -1  25    0.19    0.45
   0   1  25   -0.43    0.81
   0   2  -3   15.58    0.84
   0   2  -4    2.18    0.38
   0  -2  -4    2.21    0.35
   0   2   5   60.67    1.96
   0   2  -5   59.55    2.01
   0  -2  -5   61.71    1.91
   0   2   6   14.14    1.03
   0  -2  -6   14.09    1.01
   0   2  -6   13.53    1.04
   0   2   7    1.42    0.38
   0   2  -7    1.57    0.41
   0  -2  -7    1.35    0.36
   0   2  -8    0.80    0.31
   0  -2  -8    1.17    0.35
   0   2   8    0.49    0.25
   0  -2  -9   36.82    0.94
   0   2  -9   42.13    2.19
   0  -2  -9   40.17    2.02
   0  -2   9   38.88    2.07
   0   2   9   38.58    2.06
   0  -2  10   35.22    2.10
   0  -2 -10   29.75    1.83
   0   2  10   30.57    1.96
   0   2 -10   30.91    1.98
   0  -2  11    7.38    1.04
   0  -2 -11    8.07    1.01
   0   2  11    8.89    1.14
   0   2 -11    7.09    1.02
   0   2  12   96.33    3.81
   0  -2  12   96.53    3.84
   0   2 -12  101.16    3.93
   0  -2 -12   96.87    3.57
   0   2 -13    0.02    0.20
   0  -2 -13    0.15    0.29
   0  -2  13    0.02    0.33
   0   2  13   -0.20    0.29
   0  -2 -14    7.22    0.54
   0  -2 -14    8.05    1.14
   0   2 -14    8.75    1.25
   0   2  14    9.43    1.31
   0  -2  14    8.12    1.21
   0  -2 -15    0.29    0.38
   0   2  15    0.29    0.34
   0  -2 -15    0.27    0.12
   0   2 -15   -0.03    0.37
   0  -2  15   -0.27    0.44
   0  -2 -16    2.92    0.36
   0  -2  16    2.20    0.79
   0  -2 -16    3.31    0.79
   0   2  16    2.33    0.75
   0   2  17    0.03    0.40
   0  -2  17    0.12    0.41
   0  -2 -17   -0.04    0.31
   0  -2 -18    0.33    0.12
   0  -2  18    0.48    0.46
   0   2  18    0.17    0.38
   0   2  19    0.30    0.51
   0  -2  19    0.64    0.54
   0   2  20    2.31    0.84
   0  -2  20    2.28    0.90
   0  -2  21   -0.14    0.52
   0   2  21   -0.22    0.45
   0  -2  22    2.30    0.97
   0   2  22    2.00    0.92
   0  -2  23    3.40    1.20
   0   2  23    3.96    1.16
   0  -2  24    1.24    0.78
   0   2  24    0.78    0.65
   0  -2  25    4.03    1.25
   0   2  25    3.06    1.14
   0   3   0   -0.04    0.09
   0   3   1    0.03    0.09
   0   3  -1    0.28    0.15
   0   3  -2   10.72    0.70
   0   3  -3    3.31    0.44
   0   3  -4   92.67    2.41
   0  -3  -4   93.38    2.31
   0   3  -5   13.49    1.00
   0  -3  -5   12.49    0.91
   0   3  -6    3.55    0.56
   0   3   6    4.69    0.62
   0  -3  -6    4.38    0.60
   0   3  -7    6.17    0.78
   0  -3  -7    7.69    0.81
   0   3   7    6.66    0.79
   0  -3  -8   50.20    2.17
   0   3   8   50.50    2.26
   0   3  -8   47.67    2.26
   0  -3  -9   31.43    1.82
   0   3   9   29.97    1.85
   0   3  -9   28.73    1.86
   0  -3  10   33.07    2.07
   0   3 -10   34.67    2.12
   0   3  10   32.71    2.04
   0  -3 -10   31.59    1.91
   0   3 -11   22.24    1.79
   0   3  11   22.78    1.79
   0  -3  11   22.98    1.81
   0  -3 -11   21.91    1.66
   0  -3  12    0.17    0.31
   0   3  12    0.00    0.27
   0   3 -12    0.04    0.26
   0  -3 -12    0.49    0.32
   0   3  13   63.60    3.26
   0  -3 -13   66.71    3.12
   0  -3  13   66.92    3.37
   0   3 -13   73.01    3.48
   0   3  14    0.24    0.26
   0  -3 -14    0.80    0.46
   0  -3  14    0.30    0.32
   0   3 -14    0.11    0.25
   0   3 -15   19.89    1.96
   0   3  15   15.90    1.78
   0  -3 -15   20.27    1.85
   0  -3  15   19.31    1.98
   0   3  16    1.84    0.68
   0  -3  16    1.80    0.65
   0  -3 -16    2.41    0.67
   0  -3 -17    1.56    0.59
   0  -3  17    1.11    0.64
   0   3  17    0.30    0.45
   0   3  18    0.86    0.57
   0  -3  18    1.26    0.65
   0  -3  19    1.73    0.77
   0   3  19    1.35    0.65
   0   3  20    1.71    0.74
   0  -3  20    0.68    0.62
   0  -3  21    0.30    0.62
   0   3  21    0.20    0.42
   0   3  22    1.07    0.66
   0  -3  22    1.26    0.75
   0   3  23   21.28    2.66
   0  -3  23   20.83    2.69
   0   3  24    2.91    1.09
   0  -3  24    2.96    1.12
   0   3  25   -1.01    0.71
   0  -3  25    0.35    0.66
   0   4   0  104.31    2.06
   0   4   1   56.02    1.46
   0   4  -1   54.14    1.57
   0   4  -2    9.64    0.72
   0   4  -3  373.25    4.84
   0   4  -4    3.11    0.49
   0   4  -5    3.58    0.55
   0  -4  -5    3.61    0.53
   0   4  -6    3.42    0.58
   0  -4  -6    2.38    0.46
   0   4  -7   24.43    1.59
   0  -4  -7   21.17    1.40
   0   4  -8    4.99    0.78
   0  -4  -8    4.43    0.69
   0   4   9   -0.03    0.26
   0  -4  -9    0.38    0.32
   0   4  -9   -0.05    0.27
   0   4 -10    9.20    1.14
   0  -4 -10    9.99    1.11
   0   4  10    9.14    1.12
   0  -4 -11    1.59    0.48
   0   4  11    1.18    0.45
   0   4 -11    2.81    0.69
   0  -4  11    2.11    0.64
   0   4 -12   24.08    1.97
   0  -4  12   19.45    1.77
   0  -4 -12   21.40    1.75
   0   4  12   20.40    1.79
   0  -4 -13    0.19    0.24
   0  -4  13   -0.17    0.43
   0   4  13    0.10    0.36
   0   4 -13    0.41    0.26
   0  -4 -14    0.74    0.43
   0   4 -14    0.40    0.29
   0  -4  14    1.21    0.57
   0   4  14    0.48    0.36
   0  -4  15    6.54    1.19
   0  -4 -15    5.25    0.96
   0   4  15    4.67    0.98
   0  -4  16    1.96    0.72
   0  -4 -16    1.78    0.61
   0   4  16    1.79    0.69
   0  -4  17    0.06    0.38
   0   4  17   -0.11    0.32
   0  -4 -17    0.17    0.32
   0   4  18    0.35    0.32
   0  -4  18    1.23    0.73
   0  -4  19    0.09    0.53
   0   4  19    1.01    0.64
   0  -4  20    0.89    0.61
   0   4  20   -0.40    0.47
   0   4  21   -1.12    0.64
   0  -4  21   -0.12    0.39
   0  -4  22    4.70    1.28
   0   4  22    4.66    1.21
   0   4  23    1.73    0.81
   0  -4  23    3.20    1.23
   0   4  24    1.45    0.76
   0  -4  24    1.19    0.80
   0  -4  25    0.73    0.66
   0   4  25    0.47    0.62
   0   5   0    0.10    0.19
   0   5  -1  108.77    2.47
   0   5   1  110.93    2.33
   0   5  -2   93.73    2.42
   0   5   2   92.27    2.09
   0   5  -3   66.41    2.17
   0  -5  -3   63.37    1.80
   0   5  -4   50.65    2.02
   0   5  -5   16.28    1.23
   0  -5  -6    1.19    0.36
   0   5  -6    1.69    0.43
   0  -5  -7    0.16    0.21
   0   5  -7    0.63    0.31
   0   5  -8    3.09    0.66
   0  -5  -8    3.67    0.65
   0   5   8    2.94    0.30
   0   5  -9   11.35    1.23
   0  -5  -9    9.96    1.09
   0  -5 -10    1.41    0.48
   0   5 -10    1.06    0.49
   0   5 -11    0.10    0.25
   0  -5 -11    0.96    0.41
   0  -5 -12    1.40    0.50
   0   5 -12    1.22    0.47
   0  -5  12    1.23    0.49
   0  -5  13    0.62    0.53
   0   5 -13   -0.11    0.43
   0  -5 -13    0.21    0.30
   0  -5  14    0.10    0.29
   0   5 -14    0.56    0.48
   0  -5 -14    0.04    0.34
   0   5  15    0.17    0.33
   0  -5  15    1.02    0.62
   0  -5 -15    0.19    0.26
   0   5  16    1.91    0.76
   0  -5 -16    1.49    0.57
   0  -5  16    1.40    0.62
   0  -5  17    2.35    0.86
   0  -5 -17    1.30    0.55
   0   5  17    2.70    0.93
   0   5  18    0.47    0.46
   0  -5  18    0.88    0.67
   0   5  19    0.31    0.51
   0  -5  19   -0.05    0.51
   0   5  20    0.70    0.55
   0  -5  20    1.43    0.80
   0   5  21    0.59    0.53
   0  -5  21    0.05    0.50
   0  -5  22    0.47    0.52
   0  -5  23    0.24    0.55
   0  -5  24    1.87    1.02
   0  -5  25    2.40    1.11
   0   6   0  382.04    4.83
   0   6   1    0.26    0.13
   0   6  -1    0.38    0.21
   0  -6  -1    0.40    0.21
   0   6  -2   18.04    1.14
   0  -6  -2   17.64    1.04
   0   6   2   18.45    1.02
   0   6  -3    5.37    0.67
   0  -6  -3    4.46    0.54
   0   6  -4   17.27    1.24
   0  -6  -4   14.20    0.95
   0   6  -5   -0.13    0.19
   0   6  -6    2.12    0.50
   0   6  -7    0.91    0.39
   0  -6  -7    1.26    0.41
   0   6  -8   18.92    1.58
   0  -6  -8   19.59    1.51
   0   6  -9   13.70    1.40
   0  -6  -9   13.15    1.30
   0   6   9   14.86    0.73
   0   6 -10   18.33    1.66
   0  -6 -10   18.36    1.57
   0   6 -11    7.55    1.13
   0  -6 -11    7.30    1.03
   0  -6  12    0.24    0.25
   0   6 -12    0.70    0.49
   0  -6 -12   -0.03    0.28
   0   6 -13   40.59    2.76
   0  -6  13   39.92    2.71
   0  -6 -13   37.88    2.48
   0  -6 -14    7.96    1.19
   0  -6  14    8.01    1.30
   0  -6 -15    1.44    0.61
   0  -6  15    0.67    0.52
   0  -6  16    0.74    0.52
   0  -6 -16    0.23    0.34
   0  -6  17   13.50    1.86
   0  -6  18    0.45    0.59
   0  -6  19   11.48    1.86
   0  -6  20    0.28    0.43
   0  -6  21    0.25    0.50
   0  -6  22    0.37    0.55
   0  -6  23    2.24    1.05
   0  -6  24    1.13    0.76
   0   7   0    0.13    0.21
   0  -7   0    0.34    0.23
   0   7   1    0.61    0.23
   0  -7  -1    0.46    0.21
   0   7  -1    0.51    0.27
   0   7   2    0.14    0.16
   0   7  -2    0.26    0.26
   0  -7  -2    0.08    0.17
   0   7  -3    3.10    0.55
   0  -7  -3    2.64    0.45
   0   7  -4    0.20    0.25
   0  -7  -4   -0.02    0.16
   0   7  -5   27.33    1.72
   0  -7  -5   24.49    1.34
   0   7  -6    2.14    0.57
   0   7  -7   11.74    1.25
   0   7  -8    0.34    0.25
   0  -7  -8    0.67    0.37
   0   7  -9    0.42    0.41
   0  -7  -9   -0.23    0.29
   0   7  10    2.71    0.34
   0   7 -10    2.84    0.70
   0  -7 -10    2.26    0.58
   0   7 -11   -0.27    0.44
   0  -7 -11    0.55    0.35
   0  -7  12   17.03    1.76
   0   7 -12   17.11    1.76
   0  -7 -12   18.77    1.73
   0  -7  13    0.35    0.42
   0  -7 -13    0.39    0.33
   0  -7 -14   22.73    2.04
   0  -7  14   21.06    2.09
   0  -7 -15    5.77    1.04
   0  -7  15    5.87    1.21
   0  -7  16    8.86    1.48
   0  -7 -16    7.74    1.29
   0  -7  17    2.68    0.87
   0  -7  18    1.34    0.77
   0  -7  19    0.55    0.68
   0  -7  20    0.86    0.78
   0  -7  21   -0.01    0.59
   0  -7  22    2.85    1.12
   0  -7  23    2.40    1.07
   0  -7  24    0.36    0.61
   0   8   0   14.46    1.10
   0  -8   0   15.28    1.15
   0   8   1   41.24    1.81
   0   8  -1   43.64    1.94
   0  -8  -1   40.19    1.82
   0  -8   1   40.45    1.92
   0  -8   2    6.47    0.81
   0   8  -2    7.34    0.84
   0   8   2    7.75    0.79
   0  -8  -2    6.33    0.71
   0  -8  -3   11.17    0.94
   0   8  -3   10.38    1.03
   0  -8  -4   79.57    2.53
   0   8  -4   79.27    2.91
   0   8  -5    6.14    0.84
   0  -8  -5    6.37    0.74
   0  -8  -6    6.91    0.79
   0   8  -6    6.33    0.93
   0   8  -7    1.53    0.51
   0  -8  -7    1.31    0.36
   0   8  -8   19.18    1.70
   0   8  -9   14.17    1.52
   0  -8  -9   12.77    1.36
   0   8 -10   15.83    1.65
   0  -8 -10   15.87    1.56
   0  -8 -11    0.93    0.45
   0   8 -11    2.49    0.71
   0   8  11    1.34    0.27
   0  -8  12    0.80    0.56
   0   8 -12    1.08    0.61
   0  -8 -12    1.06    0.45
   0  -8 -13    0.17    0.33
   0  -8  13    0.56    0.46
   0  -8  14   10.04    1.46
   0  -8 -14   11.86    1.50
   0  -8 -15    0.17    0.34
   0  -8  15    0.00    0.35
   0  -8  16    1.70    0.74
   0  -8 -16    1.94    0.79
   0  -8  17    1.99    0.80
   0  -8  18    3.45    1.02
   0  -8  19    0.38    0.44
   0  -8  20    0.80    0.60
   0  -8  21   -0.06    0.57
   0  -8  22    0.03    0.38
   0  -8  23    5.20    1.46
   0  -8  24    5.13    1.53
   0  -9   0    0.33    0.31
   0   9   0    0.06    0.21
   0  -9   1   -0.09    0.26
   0   9   1    0.17    0.25
   0  -9  -1   -0.07    0.20
   0   9  -1    0.35    0.28
   0   9  -2    2.90    0.59
   0  -9   2    3.08    0.62
   0  -9  -2    3.44    0.60
   0   9   2    2.88    0.53
   0   9   3   -0.05    0.20
   0  -9  -3   -0.10    0.26
   0  -9   3    0.13    0.21
   0   9  -3    0.29    0.28
   0  -9   4  104.21    3.60
   0   9  -4  110.57    3.59
   0  -9  -4  112.33    3.19
   0  -9  -5    3.77    0.61
   0   9  -5    3.77    0.71
   0   9  -6    1.39    0.47
   0  -9  -6    1.93    0.46
   0  -9  -7    0.27    0.26
   0   9  -7    0.53    0.32
   0   9  -8   26.10    2.02
   0  -9  -8   24.96    1.61
   0   9  -9    0.57    0.35
   0  -9  -9    0.51    0.29
   0  -9 -10    4.77    0.90
   0   9 -10    4.26    0.91
   0   9 -11    0.61    0.42
   0  -9  11    0.25    0.32
   0  -9 -11    0.83    0.45
   0  -9 -12    0.17    0.31
   0   9  12    0.35    0.16
   0  -9  12   -0.05    0.35
   0  -9 -13    3.19    0.81
   0  -9  13    2.77    0.80
   0  -9 -14    1.48    0.60
   0  -9  14    1.43    0.59
   0  -9 -15   10.67    1.52
   0  -9  15   10.30    1.59
   0  -9  16    0.11    0.49
   0  -9  17    2.96    0.97
   0  -9  18    0.22    0.44
   0  -9  19   -0.56    0.56
   0  -9  20    0.03    0.36
   0  -9  21    1.84    0.87
   0  -9  22    7.35    1.74
   0  -9  23    0.30    0.50
   0 -10   0   11.73    1.15
   0  10   0   11.41    1.09
   0 -10  -1    9.60    1.02
   0  10   1    8.61    0.94
   0 -10   1    9.28    1.05
   0  10  -1    9.33    1.02
   0 -10  -2    3.78    0.65
   0  10  -2    4.49    0.73
   0  10   2    3.87    0.63
   0 -10   2    4.00    0.71
   0  10  -3   51.67    2.49
   0 -10   3   47.82    2.50
   0 -10  -3   48.74    2.21
   0  10   3   51.49    2.23
   0  10  -4   11.32    1.22
   0 -10  -4   10.42    1.03
   0  10  -5    0.07    0.25
   0 -10  -5    0.66    0.32
   0 -10  -6    1.04    0.37
   0  10  -6    0.84    0.43
   0 -10  -7    0.61    0.32
   0 -10   7    0.88    0.46
   0  10  -7    0.34    0.34
   0 -10  -8    8.66    1.00
   0  10  -8    8.33    1.18
   0 -10   8    9.26    1.30
   0 -10  -9    1.92    0.47
   0  10  -9    3.58    0.82
   0 -10   9    2.70    0.74
   0  10 -10   28.82    2.32
   0 -10  10   28.69    2.40
   0 -10 -10   28.88    2.25
   0 -10 -11    0.83    0.46
   0 -10  11    0.87    0.57
   0 -10  12   23.95    2.34
   0 -10 -12   21.31    2.02
   0 -10 -13    0.58    0.39
   0  10  13    0.42    0.16
   0 -10  14    5.61    1.18
   0 -10 -14    5.92    1.06
   0 -10  15    0.69    0.56
   0 -10 -15   -0.49    0.44
   0 -10  16   20.38    2.33
   0 -10  17    4.98    1.27
   0 -10  18    5.19    1.32
   0 -10  19   -0.19    0.51
   0 -10  20    1.33    0.78
   0 -10  21    0.49    0.56
   0 -10  22    5.75    1.49
   0 -10  23    0.58    0.81
   0  11   0    0.35    0.33
   0 -11   0    0.13    0.28
   0  11  -1    5.50    0.83
   0 -11  -1    6.64    0.92
   0  11   1    5.51    0.80
   0 -11   1    6.68    0.94
   0  11  -2    0.56    0.35
   0  11   2    0.88    0.37
   0 -11  -2    1.02    0.39
   0  11   3    1.35    0.40
   0  11  -3    0.52    0.28
   0 -11  -3    1.13    0.42
   0  11  -4   12.37    1.30
   0 -11  -4   14.29    1.26
   0 -11  -5    8.28    0.98
   0  11  -5    9.13    1.17
   0 -11  -6    1.46    0.44
   0  11  -6    1.80    0.59
   0 -11   6    1.49    0.56
   0 -11   7    0.13    0.34
   0 -11  -7    0.06    0.23
   0  11  -7    0.17    0.42
   0 -11  -8    1.86    0.51
   0 -11   8    2.82    0.76
   0  11  -8    2.11    0.65
   0  11  -9    5.75    1.04
   0 -11   9    4.13    0.94
   0 -11  10    2.35    0.75
   0 -11 -10    1.47    0.61
   0 -11  11   14.14    1.80
   0 -11 -11   13.32    1.61
   0 -11  12    0.88    0.58
   0 -11 -12    0.36    0.30
   0 -11  13    9.09    1.54
   0 -11 -13    9.02    1.40
   0  11  13   11.06    0.87
   0 -11  14    0.22    0.40
   0  11  14    0.15    0.11
   0 -11 -14    0.90    0.45
   0 -11  15    2.40    0.90
   0 -11  16    0.60    0.53
   0 -11  17    0.73    0.49
   0 -11  18    2.93    1.01
   0 -11  19    0.22    0.41
   0 -11  20    0.79    0.59
   0 -11  21    0.60    0.59
   0 -11  22    2.61    1.06
   0  12   0   11.07    1.20
   0  12  -1    1.08    0.45
   0  12   1    0.46    0.27
   0  12   2    0.30    0.19
   0  12  -2    0.50    0.34
   0  12  -3    0.61    0.36
   0 -12  -3    0.53    0.29
   0  12   3    1.18    0.41
   0  12  -4   12.58    1.38
   0 -12   4    9.45    1.26
   0 -12  -4   11.25    1.18
   0 -12  -5   -0.15    0.27
   0  12  -5    0.17    0.25
   0 -12   5    0.71    0.47
   0  12  -6    1.86    0.57
   0 -12   6    2.30    0.73
   0 -12   7    0.21    0.37
   0  12  -7    0.14    0.25
   0 -12   8    7.99    1.31
   0  12  -8    5.80    1.05
   0 -12   9    5.24    1.06
   0 -12  10    2.53    0.76
   0 -12  11    7.54    1.36
   0 -12 -11   10.47    1.48
   0 -12 -12    1.06    0.61
   0 -12 -12    0.67    0.38
   0 -12  12    0.90    0.59
   0 -12 -13   -0.58    0.56
   0 -12  13    0.21    0.48
   0 -12 -13    0.09    0.24
   0 -12 -14    6.42    1.06
   0  12  14    6.22    0.65
   0 -12  15    1.03    0.61
   0 -12  16    0.87    0.65
   0 -12  17    6.49    1.42
   0 -12  18    0.47    0.65
   0 -12  19    0.65    0.56
   0 -12  20    2.54    1.11
   0 -12  21    1.22    0.86
   0  13   0    0.93    0.39
   0  13   1    0.87    0.40
   0  13  -1    0.91    0.38
   0 -13   2    0.61    0.34
   0  13  -2    0.27    0.34
   0  13   2    0.28    0.25
   0  13  -3    3.46    0.75
   0  13   3    4.33    0.77
   0 -13   3    4.07    0.87
   0  13  -4    1.26    0.54
   0 -13   4    0.41    0.43
   0 -13   5   13.21    1.56
   0  13  -5   12.20    1.45
   0 -13   6    9.95    1.41
   0  13  -6   12.49    1.49
   0 -13   7    0.51    0.37
   0 -13   8    0.45    0.42
   0 -13   9    0.51    0.44
   0 -13  10    9.59    1.55
   0 -13 -10   10.50    1.26
   0 -13  11    0.70    0.57
   0 -13 -11    0.71    0.43
   0 -13 -11    0.46    0.30
   0 -13 -12   22.63    1.90
   0 -13 -12   20.79    2.18
   0 -13  12   23.20    2.49
   0 -13  13    4.46    1.22
   0 -13 -13    3.95    0.83
   0  13  14   -0.03    0.21
   0 -13 -14   -0.32    0.34
   0 -13 -15    5.83    1.05
   0  13  15    5.07    0.56
   0 -13  15    3.44    1.01
   0 -13 -16    1.98    0.64
   0 -13  16    0.43    0.64
   0 -13  17    0.68    0.50
   0 -13  18    0.71    0.60
   0 -13  19    1.16    0.85
   0 -13  20    0.85    0.85
   0 -13  21   -0.24    0.48
   0  14   0    4.14    0.80
   0 -14   0    5.43    0.97
   0  14  -1    2.52    0.66
   0  14   1    2.30    0.61
   0 -14  -1    4.15    0.87
   0 -14   1    2.31    0.67
   0  14   2    6.42    0.95
   0 -14   2    7.46    1.18
   0  14  -2    5.97    0.97
   0  14  -3   25.94    2.06
   0 -14   3   24.22    2.09
   0  14   3   22.88    1.80
   0  14  -4    2.14    0.63
   0 -14   4    3.10    0.79
   0  14  -5    6.13    1.05
   0 -14   5    6.22    1.12
   0 -14   6    0.37    0.40
   0 -14   7    0.81    0.52
   0 -14   8   -0.03    0.35
   0 -14  -8    0.02    0.27
   0 -14  -9   17.92    1.67
   0 -14   9   13.44    1.80
   0 -14  10    1.48    0.70
   0 -14 -10    0.58    0.38
   0 -14  11   28.87    2.77
   0 -14 -11   28.98    2.18
   0 -14  12   21.37    2.45
   0 -14 -12   19.03    1.78
   0 -14  13   33.85    3.14
   0 -14 -13   32.82    2.38
   0 -14  14   35.76    3.31
   0 -14 -14   34.48    2.49
   0 -14 -15    0.02    0.34
   0 -14  16    0.51    0.59
   0 -14 -16    1.32    0.54
   0 -14  17    1.57    1.02
   0 -14 -17    1.25    0.59
   0 -14 -18    9.44    1.44
   0 -14  18   10.48    1.92
   0 -14  19    0.97    0.63
   0 -14 -19   -0.08    0.32
   0 -14  20   -0.54    0.60
   0 -15   0    0.63    0.51
   0  15   0   -0.73    0.40
   0 -15   1    0.39    0.30
   0  15   1    0.69    0.39
   0  15  -1   -0.07    0.39
   0 -15  -1   -0.11    0.26
   0  15  -2   -0.82    0.44
   0 -15   2    0.61    0.45
   0  15   2   -0.11    0.31
   0 -15  -2    0.02    0.29
   0  15   3    2.50    0.66
   0 -15  -3    3.84    0.79
   0  15  -3    4.49    0.92
   0 -15   3    2.90    0.78
   0 -15   4    0.13    0.32
   0 -15  -4   -0.24    0.26
   0 -15   5   -0.19    0.43
   0 -15  -5   -0.16    0.35
   0 -15   6   11.13    1.58
   0 -15  -6    9.03    1.20
   0 -15   7    4.93    1.09
   0 -15  -7    6.53    1.04
   0 -15  -8    0.60    0.36
   0 -15   8    0.60    0.56
   0 -15  -9   10.53    1.33
   0 -15   9    9.58    1.56
   0 -15 -10   14.71    1.56
   0 -15  10   16.22    2.07
   0 -15 -11   15.44    1.66
   0 -15  11   20.07    2.39
   0 -15 -12   15.39    1.65
   0 -15  12   14.30    2.07
   0 -15 -13    2.34    0.66
   0 -15  13    2.38    0.98
   0 -15 -14    3.19    0.81
   0 -15  14    2.48    0.93
   0 -15 -15   26.68    2.27
   0 -15  16    1.88    0.92
   0 -15 -16    1.64    0.56
   0 -15 -17    0.53    0.35
   0 -15  17   -0.28    0.48
   0 -15 -18    0.84    0.50
   0 -15  18   -0.12    0.44
   0 -15 -19    5.41    1.12
   0 -15  19    5.79    1.54
   0  16   0    2.63    0.72
   0 -16   0    4.79    1.00
   0  16   1    0.32    0.33
   0 -16   1    2.03    0.72
   0 -16  -1    1.07    0.57
   0  16  -1    0.72    0.41
   0  16   2   12.04    1.42
   0 -16   2   10.21    1.47
   0 -16  -2   11.26    1.43
   0 -16  -3   24.05    2.05
   0 -16   3   20.83    2.12
   0  16   3   21.22    1.86
   0 -16  -4    4.87    0.94
   0 -16   4    6.01    1.14
   0 -16   5    0.30    0.38
   0 -16  -5    0.92    0.50
   0 -16   6    4.59    1.09
   0 -16  -6    5.21    0.97
   0 -16   7    0.65    0.46
   0 -16  -7    0.14    0.34
   0 -16   8    0.92    0.54
   0 -16  -8    0.45    0.34
   0 -16  -9   -0.06    0.26
   0 -16   9   -0.21    0.51
   0 -16 -10    2.55    0.68
   0 -16  10    5.92    1.30
   0 -16 -11   19.54    1.88
   0 -16  11   17.11    2.25
   0 -16  12    0.63    0.57
   0 -16 -12    0.60    0.35
   0 -16 -13    1.83    0.68
   0 -16  13    0.14    0.45
   0 -16  14    4.59    1.27
   0 -16 -14    4.60    1.00
   0 -16 -15    1.48    0.64
   0 -16 -16    1.22    0.57
   0 -16  16    0.61    0.58
   0 -16  17    1.11    0.67
   0 -16 -17    1.48    0.59
   0 -16 -18    1.63    0.62
   0 -16  18    1.95    0.92
   0 -17   0    0.71    0.49
   0 -17   1    5.89    1.17
   0 -17  -1    6.45    1.16
   0  17   2   12.67    1.53
   0 -17   2   11.43    1.62
   0 -17  -2   10.32    1.43
   0 -17  -3   17.77    1.84
   0 -17   3   18.21    2.04
   0 -17   4    0.37    0.44
   0 -17  -4    0.00    0.36
   0 -17   5    0.36    0.46
   0 -17  -5    0.51    0.43
   0 -17  -6    0.36    0.43
   0 -17   6    0.85    0.62
   0 -17   7    0.49    0.46
   0 -17  -7    0.04    0.25
   0 -17   8    1.05    0.64
   0 -17  -8    0.41    0.42
   0 -17  -9    2.20    0.66
   0 -17   9    0.75    0.59
   0 -17  10    5.81    1.28
   0 -17 -10    4.37    0.92
   0 -17  11    2.05    0.79
   0 -17 -11    1.05    0.51
   0 -17 -12    0.93    0.45
   0 -17  12    2.98    1.03
   0 -17 -13    0.92    0.49
   0 -17  13    1.44    0.65
   0 -17  14   -1.16    0.79
   0 -17 -14    0.93    0.40
   0 -17 -15    2.37    0.75
   0 -17 -16   -0.16    0.36
   0 -17 -17    0.41    0.40
   0 -17  17   -0.29    0.54
   0 -18   0   40.88    2.99
   0 -18  -1   -0.09    0.40
   0 -18   1    0.16    0.45
   0 -18  -2    0.38    0.43
   0 -18   2   -0.37    0.44
   0 -18  -3    2.15    0.70
   0 -18   3    2.70    0.85
   0 -18   4    8.22    1.43
   0 -18  -4    9.63    1.39
   0 -18   5    1.20    0.72
   0 -18  -5    1.77    0.68
   0 -18  -6    0.84    0.48
   0 -18   6    2.33    0.82
   0 -18   7    6.82    1.41
   0 -18  -7    6.21    1.12
   0 -18  -8    6.03    1.08
   0 -18   8    4.26    1.17
   0 -18  -9    0.49    0.45
   0 -18   9    0.03    0.40
   0 -18 -10    2.09    0.70
   0 -18  10    0.00    0.38
   0 -18  11    1.63    0.83
   0 -18 -11    2.07    0.71
   0 -18  12    2.00    0.91
   0 -18 -12    1.52    0.62
   0 -18  13    0.05    0.37
   0 -18 -13   -0.02    0.29
   0 -18  14   -0.26    0.55
   0 -18 -14    0.08    0.37
   0 -18 -15    0.49    0.33
   0 -19   0    0.66    0.60
   0 -19  -1    2.10    0.79
   0 -19   1    2.21    0.82
   0 -19   2   -1.30    0.66
   0 -19  -2    0.02    0.33
   0 -19   3    0.52    0.40
   0 -19  -3    0.44    0.42
   0 -19   4   -0.42    0.44
   0 -19  -4    0.18    0.40
   0 -19  -5    1.80    0.70
   0 -19   5    0.76    0.68
   0 -19  -6    0.46    0.51
   0 -19   6    0.08    0.45
   0 -19  -7    0.20    0.27
   0 -19   7   -0.33    0.48
   0 -19  -8    0.48    0.56
   0 -19   8    1.06    0.66
   0 -19  -9    0.93    0.42
   0 -19   9    0.98    0.67
   0 -19  10    1.92    0.86
   0 -19 -10    2.37    0.75
   0 -19  11    1.59    0.79
   0 -19 -11    0.59    0.52
   0 -19 -12    0.12    0.44
   0 -19  12    0.45    0.57
   0 -19 -13    0.59    0.45
   0 -19  13   -0.49    0.45
   0 -19 -14    1.26    0.59
   0 -19  14    2.74    1.11
   0 -20   0    1.81    0.73
   0 -20   1    3.06    0.86
   0 -20  -1    3.79    1.04
   0 -20   2   -0.16    0.36
   0 -20  -2   -0.09    0.40
   0 -20   3    0.73    0.67
   0 -20  -3   -0.01    0.33
   0 -20  -4    0.82    0.54
   0 -20   4    2.92    1.01
   0 -20  -5    1.32    0.65
   0 -20   5    3.18    0.90
   0 -20   6   -0.64    0.56
   0 -20  -6    0.21    0.34
   0 -20   7   -0.46    0.54
   0 -20  -7    0.29    0.38
   0 -20  -8    0.54    0.40
   0 -20   8    0.13    0.48
   0 -20   9    3.91    1.19
   0 -20  -9    2.21    0.74
   0 -20  10    0.04    0.39
   0 -20 -10    0.00    0.62
   0 -20 -11    0.99    0.58
   0 -20  11    0.78    0.80
   0 -20  12    0.53    0.65
   0 -20 -12    0.80    0.49
   0 -21   0    0.23    0.47
   0 -21  -1   -0.07    0.35
   0 -21   1   -0.53    0.53
   0 -21   2    0.85    0.54
   0 -21  -2   -0.29    0.45
   0 -21   3   -1.39    0.68
   0 -21  -3    0.79    0.55
   0 -21  -4    0.70    0.56
   0 -21   4    0.40    0.47
   0 -21   5   -0.40    0.50
   0 -21  -5    0.48    0.33
   0 -21  -6    4.88    1.09
   0 -21   6    3.43    0.99
   0 -21   7    0.46    0.49
   0 -21  -7   -0.03    0.32
   0 -21   8    3.08    1.06
   0 -21  -8    1.32    0.67
   0 -21   9    0.56    0.59
   0 -21  -9   -0.36    0.40
   0 -21 -10    0.52    0.42
   0 -21  10    0.49    0.86
   0 -22   0    0.40    0.55
   0 -22  -1   -0.14    0.37
   0 -22   1    1.21    0.64
   0 -22   2   -0.29    0.42
   0 -22  -2    0.21    0.38
   0 -22   3    1.48    0.71
   0 -22  -3    0.88    0.55
   0 -22   4    0.03    0.35
   0 -22  -4    0.34    0.34
   0 -22  -5    0.97    0.58
   0 -22   5   -0.82    0.61
   0 -22  -6    1.65    0.69
   0 -22   6    0.38    0.46
  -1   0  26    0.90    0.64
  -1   0  25    4.94    1.35
  -1   0  24   -0.64    0.65
  -1   0  23    3.01    0.99
  -1   0  22    0.59    0.51
  -1   0  21    0.19    0.38
  -1   0  20    0.30    0.38
  -1   0  19    0.38    0.44
  -1   0  18    0.09    0.39
  -1   0  17    1.37    0.59
   1   0 -17    1.75    0.58
  -1   0  16    0.04    0.40
   1   0 -16    0.45    0.37
   1   0 -15    9.78    1.29
  -1   0  15    7.63    1.16
   1   0 -14   -0.01    0.24
  -1   0  14    0.06    0.26
  -1   0  13    0.47    0.38
   1   0 -13    0.39    0.25
  -1   0  12    0.14    0.33
   1   0 -12   -0.03    0.23
  -1   0  11    7.07    0.92
   1   0 -11    6.12    0.87
   1   0 -10    0.04    0.20
  -1   0  10    0.11    0.23
  -1   0   9   11.12    1.00
   1   0  -9   14.32    1.16
   1   0  -8    0.01    0.15
  -1   0   8   -0.10    0.18
   1   0  -7  243.18    4.07
  -1   0   7  238.52    3.89
   1   0  -6   -0.01    0.14
  -1   0   6    0.06    0.15
   1   0  -5   67.29    1.76
  -1   0   5   65.66    1.63
  -1   0   5   68.61    1.83
  -1   0   4    0.01    0.10
   1   0  -4   -0.01    0.11
  -1   0  -3   36.93    1.41
  -1   0  -4   -0.02    0.17
  -1   0  -5   17.55    1.17
  -1   0  -6    0.18    0.19
  -1   0  -7   22.91    1.48
  -1   0  -8   -0.17    0.22
  -1   0  -9    1.14    0.41
  -1   0 -10    0.04    0.23
   1   0  10   -0.07    0.36
  -1   0 -11    2.67    0.68
   1   0  11    2.50    0.67
   1   0  12    0.23    0.29
  -1   0 -12    0.10    0.23
   1   0  13    0.06    0.26
  -1   0 -13    0.30    0.31
   1   0  14    0.35    0.39
  -1   0 -14    0.55    0.36
  -1   0 -15   14.53    1.64
   1   0  15   14.92    1.79
   1   0  16    0.35    0.45
   1   0  17    0.53    0.41
   1   0  18    0.56    0.63
   1   0  19   25.13    2.70
   1   0  20    0.19    0.54
   1   0  21    0.46    0.52
   1   0  22   -0.09    0.48
   1   0  23   19.86    2.72
   1   0  24   -0.41    0.54
   1   0  25    0.40    0.63
  -1  -1  26    0.56    0.56
  -1   1  26    0.37    0.62
  -1   1  25    1.75    0.79
  -1  -1  25    1.76    0.95
  -1  -1  24    0.75    0.46
  -1   1  24    2.38    0.95
  -1  -1  23    0.13    0.36
  -1   1  23    0.60    0.48
  -1   1  22    7.60    1.52
  -1  -1  22    8.97    1.59
  -1  -1  21    0.53    0.64
   1  -1 -21    0.65    0.27
  -1   1  21   -0.51    0.52
  -1  -1  20    0.12    0.50
   1  -1 -20   -0.47    0.25
  -1  -1  19   -0.42    0.60
  -1   1  19   -0.07    0.43
  -1   1  18    0.76    0.58
  -1  -1  18    1.51    0.74
  -1   1  17    1.06    0.56
  -1  -1  17    0.50    0.47
   1  -1 -17    0.69    0.41
  -1   1  16    0.33    0.37
   1   1 -16    0.24    0.32
  -1  -1  16    0.32    0.28
   1  -1 -16    0.66    0.39
   1  -1 -15    0.14    0.24
   1   1 -15    0.05    0.25
  -1  -1  15    0.31    0.41
  -1   1  15    0.10    0.25
  -1   1  14    4.30    0.83
   1   1 -14    4.85    0.88
   1  -1 -14    4.00    0.79
   1  -1 -14    4.42    0.76
  -1  -1  14    3.29    0.74
   1  -1 -13    2.80    0.63
   1  -1 -13    3.27    0.65
  -1  -1  13    3.05    0.71
   1   1 -13    2.41    0.61
  -1   1  13    2.62    0.61
  -1  -1  12   14.55    1.39
   1  -1 -12   15.95    1.33
   1  -1 -12   15.49    1.40
  -1   1  12   14.65    1.37
   1   1 -12   14.56    1.40
   1  -1 -11   12.48    1.12
  -1  -1  11   15.24    1.35
   1  -1 -11   12.55    1.20
  -1   1  11   13.57    1.26
   1   1 -11   14.17    1.32
   1  -1 -10   11.70    1.09
  -1  -1  10   10.98    1.08
   1  -1 -10   10.93    0.99
   1   1 -10   10.30    1.08
  -1   1  10   10.91    1.06
   1  -1  -9   22.42    1.40
  -1   1   9   20.07    1.34
   1   1  -9   22.00    1.47
  -1  -1   9   20.42    1.38
   1  -1  -9   22.41    1.33
   1   1  -8    8.60    0.87
  -1   1   8    8.02    0.78
   1  -1  -8    7.23    0.76
   1  -1  -8    6.58    0.68
  -1  -1   8    6.90    0.75
  -1   1   7  244.91    3.90
   1  -1  -7  238.92    3.95
  -1  -1   7  247.67    4.37
  -1  -1   7  241.45    3.99
   1  -1  -7  245.59    3.70
   1   1  -7  246.70    4.26
   1  -1  -6  101.11    2.14
  -1  -1   6   98.77    2.35
   1   1  -6   98.44    2.49
  -1   1   6  100.19    2.24
   1  -1  -6   99.20    2.28
   1  -1  -5  319.35    3.64
  -1   1   5  328.50    3.54
   1  -1  -5  322.95    3.38
   1   1  -5  327.53    4.16
   1  -1  -4    3.99    0.35
   1   1  -4    4.29    0.45
   1  -1  -4    4.38    0.34
  -1   1   4    4.39    0.35
   1  -1  -4    4.08    0.40
  -1   1  -2   21.17    0.93
  -1   1  -3  249.73    3.57
  -1  -1  -3  244.75    3.75
  -1   1  -4   37.63    1.53
  -1  -1  -4   34.85    1.54
  -1  -1  -5   35.94    1.68
  -1   1  -5   33.97    1.59
  -1  -1  -6    5.91    0.74
  -1   1  -6    6.72    0.77
  -1   1  -7   22.27    1.45
  -1  -1  -7   25.23    1.57
  -1  -1  -8    8.22    0.95
  -1   1  -8    8.05    0.94
  -1  -1  -9    0.32    0.27
  -1   1  -9   -0.01    0.23
   1   1   9    0.09    0.30
  -1   1 -10   22.46    1.68
  -1  -1 -10   23.20    1.74
   1   1  10   21.99    1.78
   1  -1  11   26.01    2.02
   1   1  11   27.57    2.10
  -1  -1 -11   28.45    2.02
  -1   1 -11   27.30    1.94
   1   1  12    6.69    1.08
  -1   1 -12    7.54    1.07
   1  -1  12    9.54    1.31
  -1  -1 -12    8.49    1.16
   1   1  13   -0.13    0.26
  -1  -1 -13   -0.63    0.38
   1  -1  13   -0.10    0.27
  -1   1 -13   -0.17    0.33
  -1   1 -14    1.07    0.47
  -1  -1 -14    0.73    0.42
   1  -1  14    0.77    0.53
   1   1  14    1.28    0.57
  -1   1 -15   -0.31    0.40
  -1  -1 -15    0.24    0.28
   1  -1  15   -0.22    0.48
   1   1  15   -0.33    0.48
   1   1  16    9.00    1.49
   1  -1  16    7.29    1.31
   1  -1  17    0.77    0.52
   1   1  17    0.73    0.62
   1  -1  18    2.40    0.87
   1   1  18    1.75    0.79
   1  -1  19    1.67    0.74
   1   1  19    1.75    0.79
   1  -1  20    3.03    1.03
   1   1  20    1.74    0.86
   1  -1  21    5.14    1.34
   1   1  21    6.01    1.40
   1  -1  22   17.54    2.48
   1   1  22   19.53    2.61
   1  -1  23    1.92    0.90
   1   1  23    1.23    0.77
   1  -1  24   12.68    2.27
   1   1  24   10.90    2.10
   1  -1  25    9.77    2.11
   1   1  25    9.26    1.98
  -1  -2  25    0.68    0.57
  -1   2  25   -0.02    0.43
  -1   2  24   -0.53    0.55
  -1  -2  24   -0.31    0.43
  -1  -2  23    3.04    1.11
  -1   2  23    2.15    0.89
  -1   2  22    2.00    0.81
  -1  -2  22    0.69    0.56
  -1   2  21    2.08    0.85
   1  -2 -21    0.76    0.26
  -1  -2  21    0.92    0.69
  -1  -2  20    0.23    0.38
   1  -2 -20    0.16    0.19
  -1   2  20    0.61    0.64
   1  -2 -19    0.37    0.23
  -1   2  19    0.78    0.59
  -1  -2  19    0.20    0.40
  -1  -2  18   14.19    1.78
  -1   2  18   13.54    1.71
   1  -2 -18   11.78    0.94
   1  -2 -17    2.81    0.74
   1  -2 -17    2.43    0.44
  -1   2  17    2.57    0.75
  -1  -2  17    2.24    0.71
   1  -2 -17    3.19    0.80
  -1  -2  16    0.19    0.32
   1   2 -16   -0.27    0.30
   1  -2 -16    0.82    0.39
  -1   2  16   -0.09    0.35
   1  -2 -16    0.03    0.28
   1  -2 -16    0.17    0.18
  -1   2  15   -0.24    0.36
   1  -2 -15    1.06    0.41
   1   2 -15    0.14    0.32
  -1  -2  15   -0.14    0.31
   1  -2 -15    0.12    0.14
   1  -2 -15    0.66    0.40
  -1   2  14   30.38    2.17
   1  -2 -14   30.29    2.12
   1  -2 -14   29.52    1.40
   1   2 -14   28.00    2.14
   1  -2 -14   30.61    2.00
  -1  -2  14   30.82    2.23
   1   2 -13    1.78    0.55
   1  -2 -13    3.06    0.62
  -1   2  13    1.45    0.52
  -1  -2  13    2.91    0.67
   1  -2 -13    2.93    0.44
   1  -2 -13    3.30    0.72
   1  -2 -12   55.50    2.48
  -1   2  12   50.54    2.54
  -1  -2  12   53.30    2.68
   1   2 -12   55.43    2.75
   1  -2 -12   56.28    1.83
   1  -2 -11   27.39    1.25
   1  -2 -11   26.37    1.63
  -1  -2  11   29.35    1.88
  -1   2  11   28.74    1.82
   1   2 -11   27.68    1.88
  -1   2  10    8.09    0.90
  -1  -2  10    8.41    0.99
   1  -2 -10    8.71    0.68
   1  -2 -10    9.10    0.91
   1   2 -10    9.19    1.04
   1  -2  -9    2.28    0.46
  -1  -2   9    2.50    0.53
   1   2  -9    3.15    0.59
   1  -2  -9    2.91    0.41
  -1   2   9    3.09    0.57
  -1   2   8    2.35    0.45
   1   2  -8    2.61    0.51
   1  -2  -8    2.20    0.41
  -1  -2   8    2.87    0.52
  -1  -2   8    2.73    0.54
   1  -2  -8    2.08    0.33
   1  -2  -7    9.28    0.74
   1   2  -7    9.17    0.87
   1  -2  -7    9.85    0.66
  -1   2   7    9.55    0.78
   1   2  -6  117.09    2.89
   1  -2  -6  114.56    2.35
   1  -2  -6  114.44    2.18
  -1   2   6  112.94    2.41
   1  -2  -5    5.80    0.48
  -1   2   5    5.25    0.47
   1   2  -5    5.35    0.61
   1  -2  -5    5.69    0.49
  -1   2   5    5.32    0.48
   1  -2  -4    1.67    0.23
   1   2  -4    2.10    0.36
  -1   2   4    1.28    0.21
  -1   2   4    1.78    0.29
   1   2  -3    1.02    0.25
  -1   2   0    3.71    0.29
  -1  -2  -3   26.82    1.32
  -1   2  -3   24.80    1.14
  -1   2  -4   35.04    1.49
  -1  -2  -4   34.85    1.60
  -1   2  -5   26.68    1.40
  -1  -2  -5   25.56    1.46
  -1   2  -6   -0.08    0.23
  -1  -2  -6    0.35    0.30
  -1  -2  -7    2.93    0.56
  -1   2  -7    3.84    0.62
  -1   2  -8    5.46    0.79
  -1  -2  -8    5.71    0.84
   1   2   8    4.53    0.78
   1   2   9   72.80    3.12
  -1  -2  -9   69.71    2.94
  -1   2  -9   71.30    2.87
  -1   2 -10    1.74    0.50
  -1  -2 -10    1.79    0.54
   1   2  10    1.30    0.48
  -1   2 -11   24.23    1.83
  -1  -2 -11   27.29    2.00
   1   2  11   24.92    2.00
  -1   2 -12    5.36    0.94
   1   2  12    3.09    0.76
  -1   2 -12    3.20    0.70
   1  -2  12    3.31    0.81
  -1  -2 -12    4.18    0.81
  -1  -2 -13    0.49    0.40
  -1   2 -13   -0.01    0.27
   1  -2  13    0.41    0.40
   1   2  13    0.17    0.27
  -1   2 -14    2.92    0.74
   1  -2  14    4.20    0.96
  -1  -2 -14    3.72    0.84
   1   2  14    5.58    1.10
   1  -2  15    3.32    0.86
   1   2  15    3.90    0.98
  -1  -2 -15    4.65    0.97
   1   2  16    9.88    1.55
   1  -2  16   10.93    1.63
   1  -2  17    0.56    0.53
   1   2  17   -0.23    0.48
   1  -2  18    6.73    1.37
   1   2  18    4.10    1.14
   1   2  19    1.34    0.89
   1  -2  19   -0.01    0.50
   1   2  20   -0.55    0.53
   1  -2  20    0.52    0.46
   1  -2  21    0.49    0.48
   1   2  21    0.31    0.51
   1   2  22    9.42    1.81
   1  -2  22    9.59    1.87
   1   2  23    0.33    0.45
   1  -2  23   -0.34    0.54
   1   2  24   -0.36    0.58
   1  -2  24    0.40    0.59
   1  -2  25   -1.51    0.92
   1   2  25    0.71    0.68
  -1  -3  25    0.35    0.53
  -1   3  25   -1.32    0.75
  -1  -3  24    0.17    0.74
  -1   3  24    0.98    0.64
  -1  -3  23    0.48    0.58
  -1   3  23   -1.15    0.67
  -1  -3  22    1.24    0.65
  -1   3  22    0.99    0.49
  -1  -3  21   -0.28    0.44
  -1   3  21    0.09    0.34
  -1  -3  20   -0.39    0.49
  -1   3  20    0.07    0.43
  -1  -3  19    0.42    0.46
  -1   3  19   -0.20    0.48
   1  -3 -18    1.82    0.63
  -1  -3  18    1.78    0.67
  -1   3  18    2.21    0.76
   1  -3 -18    1.17    0.63
   1  -3 -17    4.09    0.91
  -1   3  17    2.98    0.83
   1  -3 -17    3.95    0.82
  -1  -3  17    3.68    0.87
  -1   3  16    0.10    0.32
   1  -3 -16    0.26    0.31
   1  -3 -16    0.16    0.27
   1  -3 -16    0.44    0.19
  -1  -3  16    0.65    0.48
  -1   3  15    0.10    0.26
   1   3 -15   -0.07    0.27
   1  -3 -15    0.02    0.14
   1  -3 -15    0.35    0.29
  -1  -3  15    0.12    0.29
   1   3 -14   15.78    1.65
  -1   3  14   14.59    1.53
   1  -3 -14   15.89    1.47
  -1  -3  14   16.47    1.66
   1  -3 -14   16.36    0.95
   1   3 -13   26.16    2.03
  -1  -3  13   25.14    1.95
  -1   3  13   23.76    1.85
   1  -3 -13   25.91    1.18
   1  -3 -13   23.07    1.69
  -1  -3  12    7.04    1.01
  -1   3  12    8.31    1.05
   1   3 -12    9.85    1.21
   1  -3 -12    9.11    1.02
   1  -3 -12    9.02    0.68
  -1   3  11    5.52    0.81
   1  -3 -11    6.00    0.80
   1   3 -11    6.84    0.97
   1  -3 -11    6.30    0.57
  -1  -3  11    5.37    0.84
  -1  -3  10    0.34    0.32
  -1   3  10   -0.25    0.30
   1   3 -10   -0.01    0.21
   1  -3 -10    0.26    0.25
   1   3  -9    5.07    0.78
   1  -3  -9    5.17    0.67
  -1   3   9    5.28    0.71
   1   3  -8    2.32    0.52
  -1   3   8    1.10    0.33
   1  -3  -8    1.45    0.34
   1  -3  -7    6.93    0.66
   1   3  -7    8.19    0.87
  -1   3   7    8.15    0.75
  -1   3   6   40.89    1.35
   1  -3  -6   41.93    1.47
   1   3  -6   42.43    1.87
  -1   3   5    4.65    0.47
   1  -3  -5    4.84    0.47
   1   3  -5    4.02    0.56
   1  -3  -4   20.45    0.84
   1   3  -4   21.43    1.16
   1   3  -3   18.73    1.02
   1   3  -2  115.49    2.37
   1   3  -1    4.14    0.45
   1   3   0  138.14    2.48
  -1   3   0  140.35    1.94
  -1   3  -1   10.15    0.62
  -1   3  -2    6.10    0.56
  -1   3  -3    1.65    0.34
  -1  -3  -4    4.93    0.65
  -1   3  -4    5.35    0.63
  -1   3  -5    3.22    0.54
  -1  -3  -5    3.29    0.57
  -1  -3  -6   -0.16    0.22
  -1   3  -6    0.16    0.24
   1   3   7   29.84    1.85
  -1   3  -7   30.70    1.82
  -1  -3  -7   29.72    1.79
   1   3   8    0.78    0.34
  -1  -3  -8    1.15    0.43
  -1   3  -8    0.91    0.36
  -1  -3  -9   14.38    1.36
   1   3   9   16.50    1.52
  -1   3  -9   16.08    1.47
   1   3  10   19.49    1.71
  -1  -3 -10   18.29    1.59
  -1   3 -10   19.46    1.69
   1   3  11    2.94    0.72
  -1   3 -11    1.39    0.47
  -1  -3 -11    2.59    0.67
  -1   3 -12    9.33    1.26
  -1  -3 -12    9.31    1.24
   1  -3  12    7.67    1.19
   1   3  12    8.18    1.22
  -1   3 -13    9.94    1.35
   1  -3  13    8.34    1.28
  -1  -3 -13    9.84    1.29
   1   3  13    8.67    1.30
   1   3  14    0.47    0.47
  -1  -3 -14    0.66    0.39
   1  -3  14    0.50    0.44
  -1   3 -14    0.74    0.45
   1  -3  15    4.03    0.98
  -1  -3 -15    4.51    0.94
   1   3  15    2.10    0.81
   1   3  16   -0.64    0.42
   1  -3  16    0.04    0.34
   1   3  17    0.40    0.36
   1  -3  17    0.67    0.50
   1   3  18    0.12    0.48
   1  -3  18    0.10    0.45
   1   3  19    0.22    0.40
   1  -3  19    0.82    0.63
   1  -3  20    0.70    0.71
   1   3  20    0.10    0.50
   1   3  21    0.72    0.54
   1  -3  21    0.77    0.70
   1   3  22    0.04    0.47
   1  -3  22   -0.32    0.54
   1   3  23    4.91    1.35
   1  -3  23    4.92    1.41
   1  -3  24    1.32    0.84
   1   3  24    1.86    0.96
  -1   4  25   -0.54    0.56
  -1  -4  25    0.05    0.44
  -1  -4  24    0.09    0.86
  -1   4  24    0.85    0.72
  -1   4  23    0.52    0.49
  -1  -4  23    0.28    0.50
  -1  -4  22    0.19    0.38
  -1   4  22   -0.25    0.45
  -1  -4  21   -0.48    0.62
  -1   4  21   -0.33    0.54
  -1   4  20    0.08    0.46
  -1  -4  20    0.03    0.47
  -1  -4  19    4.46    1.14
  -1   4  19    5.51    1.20
  -1   4  18    5.34    1.13
   1  -4 -18    3.04    0.80
  -1  -4  18    3.68    0.99
   1  -4 -18    3.87    0.86
  -1   4  17    0.82    0.32
   1  -4 -17    1.28    0.51
  -1  -4  17    2.03    0.78
  -1   4  16    0.37    0.50
  -1  -4  16    0.20    0.32
   1  -4 -16    0.90    0.43
   1   4 -15   12.78    1.57
  -1  -4  15   13.51    1.60
  -1   4  15   12.02    1.45
   1  -4 -15   13.68    1.44
   1  -4 -14    6.91    1.00
  -1  -4  14    5.54    0.98
  -1   4  14    6.45    1.04
   1   4 -14    7.98    1.21
   1   4 -13    0.46    0.43
  -1   4  13    0.35    0.34
   1  -4 -13    0.60    0.31
  -1  -4  13    0.04    0.31
  -1  -4  12    2.97    0.66
   1   4 -12    3.18    0.72
   1  -4 -12    2.88    0.60
  -1   4  12    2.81    0.65
  -1   4  11    0.71    0.38
   1   4 -11    0.38    0.31
  -1  -4  11    0.19    0.26
  -1  -4  11    0.37    0.34
   1  -4 -11    0.88    0.36
  -1   4  10   13.16    1.19
   1   4 -10   12.61    1.30
   1  -4 -10   15.73    1.23
  -1   4   9   14.84    1.19
   1   4  -9   14.06    1.30
   1  -4  -9   14.65    1.12
   1   4  -8   10.87    1.10
  -1   4   8   11.78    0.76
   1  -4  -8   12.27    0.98
   1   4  -7    9.00    0.95
   1  -4  -7    9.63    0.81
  -1   4   7    9.93    0.71
  -1   4   6    0.84    0.25
   1  -4  -6    0.44    0.20
   1   4  -6    0.72    0.29
   1  -4  -5   21.66    1.06
   1   4  -5   20.16    1.27
   1   4  -4    0.20    0.21
   1   4  -3  643.14    6.42
   1  -4  -3  639.69    3.84
   1   4  -2  125.94    2.72
   1  -4  -2  130.25    1.73
  -1   4   2  132.47    1.73
   1   4  -1  198.88    3.33
  -1   4   1  199.51    2.33
   1   4   0    0.25    0.15
  -1   4   0    0.39    0.16
   1   4   1  280.19    3.88
  -1   4  -1  274.41    3.53
  -1   4  -2  101.06    2.37
  -1   4  -3  156.40    3.20
  -1   4  -4    0.93    0.29
  -1   4  -5   -0.01    0.19
  -1  -4  -5   -0.21    0.27
  -1  -4  -6   19.06    1.42
  -1   4  -6   19.07    1.39
  -1  -4  -7   12.51    1.21
  -1   4  -7   12.38    1.19
  -1  -4  -8   59.45    2.72
  -1   4  -8   62.12    2.77
  -1  -4  -9   22.20    1.73
  -1   4  -9   21.20    1.71
   1   4  10    0.24    0.27
  -1   4 -10   -0.01    0.20
  -1  -4 -10    0.09    0.35
  -1  -4 -11    1.86    0.55
   1   4  11    1.73    0.59
  -1   4 -11    2.40    0.67
  -1   4 -12   25.34    2.10
  -1  -4 -12   25.19    2.04
   1  -4  12   25.73    2.15
   1   4  12   25.45    2.14
   1   4  13   13.91    1.66
  -1   4 -13   13.28    1.58
   1  -4  13   12.68    1.58
  -1  -4 -13   13.29    1.52
   1   4  14    1.37    0.60
   1  -4  14    1.56    0.68
  -1  -4 -14    0.97    0.42
   1   4  15    5.70    1.14
   1  -4  15    5.75    1.15
  -1  -4 -15    7.55    1.22
   1   4  16   22.51    2.34
   1  -4  16   18.23    2.12
   1  -4  17    2.31    0.84
   1   4  17    1.72    0.75
   1  -4  18    1.54    0.75
   1   4  18    2.23    0.81
   1   4  19   -0.13    0.38
   1  -4  19    0.86    0.53
   1  -4  20    1.03    0.78
   1   4  20    0.76    0.47
   1  -4  21    2.17    0.91
   1   4  21    1.93    0.87
   1   4  22    4.85    1.36
   1  -4  22    4.10    1.25
   1  -4  23   -1.32    0.82
   1   4  23    0.63    0.64
   1  -4  24    1.79    0.95
   1   4  24    1.96    0.98
  -1  -5  25   -0.49    0.54
  -1  -5  24    0.41    0.78
  -1  -5  23    0.44    0.44
  -1   5  22    1.13    0.70
  -1  -5  22   -0.31    0.41
  -1  -5  21    3.47    1.08
  -1   5  21    1.16    0.56
  -1  -5  20   21.43    2.45
  -1   5  20   23.15    2.42
  -1  -5  19    4.73    1.16
  -1   5  19    5.65    1.16
  -1  -5  18   -0.25    0.46
  -1   5  18    0.39    0.37
   1  -5 -18    0.04    0.32
   1  -5 -17    2.62    0.65
  -1   5  17    4.09    0.92
  -1  -5  17    3.41    0.91
  -1  -5  16    5.26    1.09
   1  -5 -16    5.94    1.01
  -1   5  16    4.81    0.96
  -1   5  15   11.66    1.42
  -1  -5  15   12.19    1.54
   1  -5 -15   12.96    1.42
   1  -5 -14   21.80    1.77
  -1   5  14   25.79    2.03
   1   5 -14   25.29    2.16
  -1  -5  14   22.49    2.01
  -1  -5  13    2.43    0.69
   1  -5 -13    3.30    0.68
   1   5 -13    3.29    0.79
   1  -5 -12    2.45    0.59
   1   5 -12    2.55    0.67
  -1  -5  12    3.17    0.73
   1   5 -11    9.99    1.23
   1  -5 -11   10.42    1.09
   1  -5 -10    3.60    0.63
   1   5 -10    5.22    0.89
   1   5  -9    4.15    0.75
  -1   5   9    4.97    0.52
   1  -5  -9    4.80    0.67
   1  -5  -8    0.40    0.26
   1   5  -8    0.56    0.35
  -1   5   8    0.09    0.14
   1   5  -7    5.48    0.77
   1  -5  -7    4.92    0.63
   1  -5  -6   -0.07    0.15
   1   5  -6   -0.08    0.23
   1   5  -5   59.94    2.31
   1   5  -4  376.92    5.51
   1  -5  -4  375.29    3.57
   1  -5  -3  793.58    5.03
   1   5  -3  794.90    7.65
   1   5  -2  162.27    3.35
  -1   5   2  160.64    2.30
   1  -5  -2  168.90    2.37
   1  -5  -1   10.18    0.64
   1   5  -1   11.11    0.87
  -1   5   1   10.62    0.63
   1   5   0   78.14    2.24
  -1   5   0   75.84    1.83
   1  -5   0   73.31    1.88
  -1   5  -1   44.58    1.55
   1   5   1   49.09    1.77
  -1   5  -2   19.32    1.11
  -1   5  -3   10.30    0.88
  -1   5  -4    5.66    0.70
  -1   5  -5    1.25    0.36
  -1  -5  -6    2.22    0.54
  -1   5  -6    2.95    0.61
  -1  -5  -7   12.21    1.23
  -1   5  -7   12.24    1.22
  -1  -5  -8    9.94    1.15
  -1   5  -8   10.59    1.18
  -1  -5  -9   25.50    1.90
  -1   5  -9   26.60    1.94
  -1   5 -10   12.47    1.39
  -1  -5 -10   12.17    1.36
  -1  -5 -11   14.33    1.55
  -1   5 -11   12.13    1.43
  -1  -5 -12    1.93    0.65
  -1   5 -12    1.09    0.46
  -1  -5 -13    4.26    0.89
  -1   5 -13    3.42    0.85
   1  -5  13    5.03    1.04
   1  -5  14    7.69    1.30
  -1  -5 -14    7.66    1.23
  -1  -5 -15    0.63    0.42
   1  -5  15    1.02    0.64
   1  -5  16    0.95    0.64
   1  -5  17    1.28    0.69
   1  -5  18    3.31    0.97
   1  -5  19    0.13    0.43
   1  -5  20   -0.43    0.73
   1  -5  21   -0.73    0.67
   1  -5  22    1.00    0.68
   1  -5  23    0.32    0.56
   1  -5  24    0.12    0.59
  -1  -6  25   -0.78    0.67
  -1  -6  24    0.65    0.61
  -1  -6  23    2.01    0.91
  -1  -6  22   -0.16    0.61
  -1  -6  21    0.34    0.49
  -1  -6  20    0.20    0.41
  -1  -6  19    8.37    1.52
   1  -6 -18    3.86    0.92
  -1  -6  18    3.10    0.95
   1  -6 -17    8.41    1.23
  -1  -6  17   10.93    1.62
  -1  -6  16    9.75    1.46
   1  -6 -16    9.86    1.31
  -1  -6  15   75.35    3.87
   1  -6 -15   69.59    3.32
   1  -6 -14    1.01    0.47
  -1  -6  14    0.28    0.35
   1   6 -14    0.47    0.47
   1   6 -13    7.71    1.20
  -1  -6  13    7.36    1.14
   1  -6 -13    9.73    1.17
   1   6 -12    3.20    0.76
   1  -6 -12    4.14    0.75
   1  -6 -11    9.76    1.08
   1   6 -11   10.57    1.30
   1   6 -10    3.32    0.73
   1  -6 -10    3.74    0.66
  -1   6  10    4.05    0.49
  -1   6   9    3.45    0.47
   1   6  -9    4.36    0.82
   1  -6  -9    3.46    0.61
   1   6  -8   33.92    2.08
   1  -6  -8   35.17    1.80
   1  -6  -7    2.60    0.50
   1   6  -7    3.78    0.69
   1   6  -6   37.66    2.01
   1  -6  -5    9.53    0.67
   1   6  -5    9.98    1.00
   1  -6  -4   99.48    2.09
   1   6  -4  102.15    3.04
  -1   6   3   17.60    0.85
   1   6  -3   18.24    1.25
   1  -6  -3   17.07    0.85
   1   6  -2    5.29    0.67
   1  -6  -2    5.91    0.52
  -1   6   2    6.48    0.54
   1   6  -1    0.68    0.27
   1  -6  -1    0.44    0.18
  -1   6   1    0.48    0.18
   1   6   0    0.53    0.26
  -1   6   0    0.87    0.25
   1  -6   0    1.01    0.28
   1  -6   1    0.08    0.20
   1   6   1    0.05    0.13
  -1   6  -1    0.13    0.18
  -1   6  -2   53.71    1.97
   1  -6   2   54.01    2.01
  -1   6  -3    1.37    0.35
  -1  -6  -4   36.72    1.73
  -1   6  -4   38.80    1.90
  -1   6  -5    1.17    0.41
  -1   6  -6   39.53    2.11
  -1  -6  -7    3.43    0.71
  -1   6  -7    2.64    0.62
  -1   6  -8   23.17    1.76
  -1  -6  -8   27.36    1.97
  -1  -6  -9    0.01    0.26
  -1   6  -9    0.24    0.27
  -1   6 -10   48.22    2.77
  -1  -6 -10   50.05    2.81
  -1  -6 -11   -0.17    0.32
  -1   6 -11    0.23    0.31
  -1   6 -12    3.65    0.81
   1  -6  12    2.49    0.67
  -1  -6 -12    2.12    0.61
   1  -6  13   -0.04    0.27
  -1  -6 -13    0.11    0.27
  -1  -6 -14    0.28    0.46
   1  -6  14    0.00    0.33
   1  -6  15    0.50    0.50
  -1  -6 -15    0.02    0.39
   1  -6  16   -1.19    0.64
   1  -6  17    0.23    0.33
   1  -6  18    1.00    0.57
   1  -6  19    0.24    0.48
   1  -6  20    0.93    0.73
   1  -6  21   -0.41    0.80
   1  -6  22   -1.02    0.73
   1  -6  23    0.92    0.70
   1  -6  24   -0.93    0.68
  -1  -7  24    1.55    0.83
  -1  -7  23    0.64    0.84
  -1  -7  22   -0.32    0.50
  -1  -7  21   -1.53    0.75
  -1  -7  20    0.20    0.54
  -1  -7  19    0.69    0.61
  -1  -7  18    0.84    0.56
   1  -7 -18    0.89    0.47
  -1  -7  17    0.05    0.37
   1  -7 -17    0.38    0.34
   1  -7 -16    6.87    1.13
  -1  -7  16    8.06    1.35
   1  -7 -15    0.56    0.32
  -1  -7  15    0.73    0.53
  -1  -7  14   21.58    2.06
   1  -7 -14   21.45    1.80
   1   7 -13    1.05    0.48
   1  -7 -13    1.88    0.56
  -1  -7  13    1.30    0.56
   1  -7 -12    4.66    0.81
   1   7 -12    4.25    0.92
   1   7 -11    7.49    1.14
  -1   7  11    6.96    0.68
   1  -7 -11    8.49    1.05
   1   7 -10   14.82    1.56
  -1   7  10   16.61    1.06
   1  -7 -10   16.58    1.40
   1   7  -9    1.13    0.46
   1  -7  -9    1.27    0.41
   1  -7  -8    4.40    0.69
   1   7  -8    4.59    0.82
   1   7  -7    3.72    0.72
   1   7  -6    0.20    0.32
   1  -7  -6    0.10    0.16
   1   7  -5   14.49    1.27
   1  -7  -5   16.23    0.94
   1   7  -4    2.14    0.50
   1  -7  -4    1.63    0.33
   1   7  -3    9.02    0.95
   1  -7  -3    9.21    0.70
  -1   7   3    7.18    0.61
   1   7  -2    2.20    0.45
  -1   7   2    2.10    0.35
   1  -7  -2    1.70    0.32
   1  -7  -1    0.35    0.24
   1   7  -1    0.39    0.20
  -1   7   1    0.00    0.13
  -1   7   0    0.37    0.23
   1  -7   0    0.18    0.18
   1   7   0    0.27    0.19
  -1   7  -1    2.94    0.49
   1   7   1    3.60    0.57
   1  -7   1    3.12    0.51
   1   7   2    0.01    0.18
   1  -7   2    0.25    0.27
  -1   7  -2    0.13    0.21
   1  -7   3    4.44    0.66
  -1  -7  -3    4.37    0.64
  -1   7  -3    5.90    0.75
  -1   7  -4   15.00    1.24
  -1  -7  -4   14.41    1.14
  -1   7  -5    0.30    0.22
  -1  -7  -5    0.14    0.26
  -1   7  -6   16.13    1.41
  -1   7  -7    0.96    0.42
  -1  -7  -8   88.13    3.61
  -1   7  -8   86.72    3.51
  -1   7  -9    2.62    0.67
  -1  -7  -9    3.38    0.72
  -1   7 -10   27.26    2.13
  -1  -7 -10   25.83    2.09
  -1   7 -11    0.15    0.38
  -1  -7 -11   -0.37    0.41
  -1  -7 -12    5.44    1.05
  -1   7 -12    7.24    1.20
   1  -7  12    5.89    1.08
   1  -7  13    0.97    0.61
  -1  -7 -13    0.28    0.36
  -1  -7 -14    2.59    0.70
   1  -7  14    1.84    0.73
   1  -7  15    0.06    0.38
   1  -7  16    1.25    0.59
   1  -7  17    1.20    0.71
   1  -7  18    0.28    0.51
   1  -7  19   -1.13    0.71
   1  -7  20    2.60    0.97
   1  -7  21   -0.41    0.69
   1  -7  22    4.92    1.43
   1  -7  23    0.06    0.81
  -1  -8  24   -0.80    0.96
  -1  -8  23   -0.96    0.66
  -1  -8  22   -1.43    0.78
  -1  -8  21   -0.34    0.53
  -1  -8  20    0.94    0.69
  -1  -8  19    0.08    0.48
   1  -8 -18    1.96    0.60
  -1  -8  18    2.69    0.91
  -1  -8  17    2.44    0.81
   1  -8 -17    3.87    0.88
  -1  -8  16   33.88    2.80
   1  -8 -16   38.94    2.64
   1  -8 -15   10.95    1.38
  -1  -8  15   11.46    1.60
  -1  -8  14    2.42    0.84
   1  -8 -14    4.29    0.83
  -1  -8  14    2.49    0.78
  -1  -8  13    0.42    0.39
   1  -8 -13    0.77    0.34
  -1   8  12    1.05    0.30
  -1  -8  12    0.57    0.42
   1   8 -12    1.81    0.67
   1  -8 -12    0.86    0.40
   1   8 -11    5.64    1.01
   1  -8 -11    6.71    0.97
  -1   8  11    7.67    0.76
   1  -8 -10    0.28    0.31
   1   8 -10    0.66    0.33
   1   8  -9    3.29    0.75
   1  -8  -9    3.73    0.69
   1  -8  -8    5.25    0.64
   1   8  -8    4.74    0.86
   1  -8  -7    3.53    0.51
   1   8  -7    4.71    0.82
   1  -8  -6   21.73    1.19
   1   8  -6   20.84    1.65
   1   8  -5    0.25    0.29
   1  -8  -5    0.02    0.16
   1  -8  -4    0.79    0.27
   1   8  -4    1.51    0.51
   1  -8  -3   35.03    1.49
  -1   8   3   36.14    1.49
   1   8  -3   32.10    1.85
  -1   8   2   16.02    1.02
   1  -8  -2   15.44    1.02
   1   8  -2   16.00    1.28
  -1   8   1   15.11    1.02
   1   8  -1   15.55    1.25
   1  -8  -1   14.74    1.05
  -1   8   0    4.46    0.58
   1  -8   0    4.73    0.65
   1   8   0    4.42    0.68
  -1  -8  -1   43.71    2.07
  -1   8  -1   45.70    1.91
   1  -8   1   44.81    1.98
   1   8   1   47.67    2.12
  -1  -8  -2   16.81    1.28
   1   8   2   15.07    1.19
   1  -8   2   15.27    1.22
  -1   8  -2   16.14    1.20
   1  -8   3    3.83    0.66
  -1   8  -3    3.05    0.57
  -1  -8  -3    2.81    0.54
  -1  -8  -4    0.15    0.26
   1  -8   4    1.05    0.45
  -1   8  -4    0.56    0.29
  -1   8  -5    2.74    0.60
   1  -8   5    3.10    0.63
  -1  -8  -5    3.63    0.62
  -1   8  -6    0.21    0.25
  -1  -8  -6    0.11    0.23
  -1   8  -7   16.83    1.56
  -1  -8  -8    2.16    0.64
  -1   8  -8    2.64    0.64
  -1   8  -9    2.92    0.72
  -1  -8  -9    4.53    0.93
  -1  -8 -10    3.19    0.75
  -1   8 -10    2.86    0.74
  -1  -8 -11   -0.02    0.22
   1  -8  11    0.21    0.37
  -1   8 -11    0.14    0.39
  -1  -8 -12    5.68    1.08
   1  -8  12    5.24    1.07
   1  -8  13   -0.07    0.43
  -1  -8 -13   -0.59    0.43
   1  -8  14    0.22    0.42
  -1  -8 -14    0.87    0.49
   1  -8  15    0.80    0.59
   1  -8  16   -0.63    0.54
   1  -8  17    0.03    0.40
   1  -8  18    1.82    0.84
   1  -8  19    3.55    1.20
   1  -8  20    0.39    0.52
   1  -8  21    1.21    0.84
   1  -8  22    2.12    1.00
   1  -8  23    8.84    1.96
  -1  -9  23   -0.24    0.71
  -1  -9  22   -0.61    0.60
  -1  -9  21    0.37    0.50
  -1  -9  20   -0.22    0.48
  -1  -9  19    2.47    0.95
  -1  -9  18    0.81    0.55
   1  -9 -17   49.49    3.09
  -1  -9  17   49.50    3.55
  -1  -9  16    0.38    0.52
   1  -9 -16    0.60    0.41
  -1  -9  15   13.69    1.80
   1  -9 -15   12.53    1.50
   1  -9 -14    2.18    0.63
  -1  -9  14    1.91    0.71
   1  -9 -13    3.52    0.78
  -1   9  13    2.64    0.45
  -1  -9  13    2.14    0.75
  -1   9  12    0.70    0.27
  -1  -9  12    0.48    0.32
   1  -9 -12    0.24    0.31
   1   9 -11   11.59    1.47
   1  -9 -11   12.30    1.34
   1   9 -10    0.27    0.29
   1  -9 -10    0.25    0.23
   1  -9  -9    2.92    0.53
   1  -9  -9    3.27    0.67
   1   9  -9    3.08    0.73
   1  -9  -8    3.92    0.58
   1   9  -8    4.14    0.80
   1   9  -7   15.85    1.53
   1  -9  -7   14.71    1.08
   1  -9  -6  134.78    3.16
   1   9  -6  132.64    4.23
   1   9  -5   26.31    1.85
   1  -9  -5   25.07    1.35
   1  -9  -4   43.04    1.76
   1   9  -4   46.08    2.37
   1   9  -3    1.20    0.43
  -1   9   3    2.01    0.39
   1  -9  -3    3.08    0.51
   1   9  -2  238.11    5.16
  -1   9   2  238.07    4.23
   1  -9  -2  240.91    4.33
  -1   9   1    0.71    0.26
  -1  -9   1    0.48    0.31
   1   9  -1    0.58    0.29
   1  -9  -1    0.77    0.31
   1   9   0   16.99    1.34
  -1   9   0   16.74    1.19
   1  -9   0   16.42    1.23
  -1  -9   0   15.89    1.33
  -1   9  -1    1.09    0.38
   1  -9   1    0.31    0.27
  -1  -9  -1    0.45    0.29
   1   9   1    0.82    0.34
   1   9   2   -0.05    0.23
  -1  -9  -2    0.22    0.24
   1  -9   2   -0.04    0.27
  -1   9  -2   -0.15    0.24
   1  -9   3    0.97    0.39
  -1  -9  -3    0.36    0.29
  -1   9  -3    0.88    0.41
  -1  -9  -4    0.34    0.26
  -1   9  -4    0.84    0.37
   1  -9   4    0.39    0.33
  -1  -9  -5    4.58    0.74
  -1   9  -5    4.88    0.82
  -1   9  -6    5.78    0.91
  -1  -9  -6    5.43    0.82
  -1  -9  -7   -0.17    0.31
  -1   9  -7   -0.02    0.23
  -1   9  -8    6.21    1.03
   1  -9   8    5.92    1.03
  -1   9  -9   15.04    1.62
  -1  -9  -9   15.53    1.66
  -1   9 -10    1.63    0.63
  -1  -9 -10    1.11    0.47
  -1  -9 -11    1.86    0.63
   1  -9  11    1.40    0.61
   1  -9  12    0.23    0.38
  -1  -9 -12    0.40    0.28
  -1  -9 -13    6.04    1.14
   1  -9  13    6.51    1.21
   1  -9  14    0.85    0.67
   1  -9  15    0.47    0.53
   1  -9  16    0.64    0.57
   1  -9  17    1.58    0.73
   1  -9  18    0.09    0.35
   1  -9  19   16.08    2.31
   1  -9  20   -0.09    0.53
   1  -9  21   -0.19    0.64
   1  -9  22    2.72    1.09
   1  -9  23    3.95    1.38
  -1 -10  23    1.85    1.00
  -1 -10  22    0.31    0.48
  -1 -10  21    0.54    0.60
  -1 -10  20   -0.44    0.55
  -1 -10  19    0.54    0.62
  -1 -10  18    1.30    0.71
  -1 -10  17    4.10    1.14
   1 -10 -17    3.19    0.83
  -1 -10  16   25.87    2.57
   1 -10 -16   27.43    2.32
  -1 -10  15    2.22    0.80
   1 -10 -15    2.07    0.64
  -1  10  14    1.68    0.36
  -1 -10  14    1.27    0.56
   1 -10 -14    1.27    0.48
  -1 -10  13    2.08    0.76
  -1  10  13    2.65    0.49
   1 -10 -13    2.88    0.73
  -1  10  12    0.54    0.26
  -1 -10  12    1.41    0.63
   1 -10 -12    1.20    0.49
   1 -10 -11    3.50    0.61
  -1 -10  11    2.17    0.65
   1 -10 -11    3.42    0.76
   1 -10 -10    0.79    0.39
  -1 -10  10    1.06    0.47
   1  10 -10    1.13    0.52
   1 -10 -10    0.73    0.30
   1 -10  -9    1.83    0.42
   1  10  -9    1.55    0.59
   1  10  -8    0.42    0.41
   1 -10  -8   -0.02    0.22
   1  10  -7    3.66    0.77
   1 -10  -7    3.43    0.56
   1  10  -6    1.39    0.49
   1 -10  -6    0.89    0.28
   1 -10  -5   82.00    2.59
   1  10  -5   79.28    3.32
   1  10  -4   24.96    1.83
   1 -10  -4   26.85    1.49
  -1  10   3    0.91    0.32
   1  10  -3    1.14    0.43
   1 -10  -3    0.72    0.29
   1 -10  -2    5.59    0.72
  -1  10   2    5.07    0.68
   1  10  -2    5.71    0.83
  -1 -10   1   36.96    2.15
   1  10  -1   36.05    2.09
   1 -10  -1   38.87    1.93
  -1  10   1   37.55    1.84
   1  10   0   -0.06    0.28
  -1 -10   0    0.07    0.21
   1 -10   0    0.24    0.26
  -1  10   0   -0.13    0.21
   1 -10   1   10.12    1.06
   1  10   1    9.66    1.05
  -1 -10  -1   11.99    1.21
  -1  10  -1   10.32    1.03
   1 -10   2    0.27    0.30
   1  10   2   -0.12    0.24
  -1  10  -2   -0.02    0.26
  -1 -10  -2    0.02    0.23
  -1  10  -3    7.23    0.94
  -1 -10  -3    6.11    0.87
   1 -10   3    7.70    1.00
  -1  10  -4    8.21    1.03
  -1 -10  -4    7.65    0.97
  -1 -10  -5   23.28    1.68
  -1  10  -5   21.96    1.75
  -1  10  -6    1.30    0.50
  -1  10  -7    1.49    0.52
   1 -10   7    1.21    0.50
   1 -10   8    0.96    0.45
  -1  10  -8    0.32    0.29
  -1  10  -9    1.43    0.66
   1 -10   9    1.19    0.55
  -1  10 -10   -1.28    0.55
  -1 -10 -10    0.16    0.27
   1 -10  11    1.72    0.64
  -1 -10 -11    1.67    0.59
  -1 -10 -12   13.74    1.70
   1 -10  12   11.11    1.58
   1 -10  13    1.44    0.70
   1 -10  14    1.23    0.71
   1 -10  15    0.74    0.51
   1 -10  16   11.67    1.84
   1 -10  17    4.41    1.18
   1 -10  18    3.71    1.15
   1 -10  19    0.18    0.51
   1 -10  20    5.86    1.48
   1 -10  21    1.98    0.96
   1 -10  22    0.50    0.53
  -1 -11  22    0.77    0.74
  -1 -11  21   -1.02    0.72
  -1 -11  20    0.53    0.61
  -1 -11  19   -0.68    0.72
  -1 -11  18   17.91    2.31
  -1 -11  17    6.24    1.37
  -1 -11  16   14.84    2.00
   1 -11 -16   16.91    1.85
  -1 -11  15    0.88    0.52
   1 -11 -15    1.07    0.51
  -1  11  14   13.85    1.10
  -1 -11  14   11.23    1.71
   1 -11 -14   12.87    1.56
  -1 -11  13    2.59    0.85
   1 -11 -13    2.54    0.70
  -1  11  13    2.83    0.53
   1 -11 -12    6.83    1.11
  -1 -11  12    5.56    1.18
   1 -11 -12    6.13    0.87
  -1 -11  11   -0.08    0.47
   1 -11 -11    0.18    0.28
   1 -11 -11    0.22    0.24
   1 -11 -10    0.48    0.26
  -1 -11  10    0.33    0.42
  -1 -11   9    0.06    0.34
   1  11  -9    0.13    0.25
   1 -11  -9    0.30    0.26
   1  11  -8    0.01    0.33
   1 -11  -8    0.32    0.17
  -1 -11   8    0.24    0.26
   1  11  -7   12.77    1.47
  -1 -11   7   13.99    1.59
   1 -11  -7   14.38    1.17
  -1 -11   6    7.23    1.14
   1  11  -6    7.31    1.09
   1 -11  -6    8.69    0.90
  -1 -11   5   63.43    3.22
   1  11  -5   62.31    3.06
   1 -11  -5   59.83    2.35
   1 -11  -4   11.02    1.03
   1  11  -4   10.25    1.21
  -1  11   3    0.60    0.26
   1 -11  -3    0.57    0.33
   1  11  -3    0.11    0.23
  -1  11   2    0.12    0.23
   1 -11  -2    0.05    0.21
   1  11  -2    0.25    0.34
   1 -11  -1    5.84    0.81
  -1  11   1    5.29    0.74
   1  11  -1    6.74    0.94
  -1  11   0    7.41    0.89
   1 -11   0    6.71    0.91
   1  11   0    6.97    0.96
  -1  11  -1    9.33    1.02
   1  11   1   10.43    1.16
   1 -11   1   10.64    1.14
   1  11   2    3.48    0.68
   1 -11   2    3.62    0.71
  -1  11  -2    3.33    0.65
  -1  11  -3    1.15    0.43
  -1  11  -4    0.01    0.18
  -1  11  -5    7.46    1.06
  -1  11  -6    0.06    0.28
   1 -11   6    0.83    0.44
  -1  11  -7    0.65    0.42
   1 -11   7    0.68    0.44
  -1  11  -8    1.24    0.48
   1 -11   8    1.06    0.58
  -1 -11  -9    0.33    0.25
   1 -11   9    0.32    0.41
  -1  11  -9    0.23    0.30
  -1 -11 -10    2.61    0.66
   1 -11  10    4.03    0.97
  -1 -11 -10    4.45    1.02
  -1 -11 -11    9.08    1.21
  -1 -11 -11    8.36    1.32
   1 -11  12    0.60    0.52
   1 -11  13    9.29    1.56
   1  11  13    9.06    0.58
   1 -11  14    2.10    0.84
   1 -11  15    0.63    0.51
   1 -11  16    1.20    0.73
   1 -11  17    0.88    0.77
   1 -11  18    0.40    0.66
   1 -11  19    2.23    1.10
   1 -11  20   -0.12    0.46
   1 -11  21    1.80    0.98
  -1 -12  22    0.41    0.64
  -1 -12  21    4.98    1.38
  -1 -12  20    0.42    0.47
  -1 -12  19    0.64    0.59
  -1 -12  18    0.87    0.69
  -1 -12  17    0.36    0.57
   1 -12 -16    7.10    1.25
  -1 -12  16    6.37    1.44
  -1  12  15    7.07    0.79
  -1 -12  15    5.91    1.35
   1 -12 -15    7.52    1.06
   1 -12 -15    6.75    1.24
   1 -12 -14   -0.64    0.47
  -1 -12  14    0.23    0.44
  -1  12  14    0.42    0.22
  -1  12  13   13.36    1.23
  -1 -12  13   11.74    1.77
   1 -12 -13   13.95    1.67
  -1 -12  12   16.25    2.02
   1 -12 -12   15.79    1.77
   1 -12 -11    0.78    0.44
  -1 -12  11    1.14    0.61
   1 -12 -11    0.23    0.20
  -1 -12  10    1.74    0.68
   1 -12 -10    2.87    0.60
  -1 -12   9    0.48    0.41
   1 -12  -9    0.26    0.22
   1 -12  -8    0.39    0.24
  -1 -12   8    0.46    0.40
   1 -12  -7    9.02    0.98
  -1 -12   7    9.96    1.39
   1  12  -7   10.80    1.40
   1  12  -6    1.27    0.55
   1 -12  -6    0.46    0.32
  -1 -12   6    0.71    0.43
   1 -12  -5    2.90    0.56
   1  12  -5    3.13    0.72
  -1 -12   5    3.50    0.82
  -1 -12   4    1.25    0.52
   1  12  -4    0.39    0.28
   1 -12  -4    1.50    0.44
   1  12  -3    0.15    0.26
  -1 -12   3   -0.10    0.27
  -1  12   3    0.04    0.13
   1 -12  -3   -0.14    0.28
  -1  12   2   21.63    1.52
  -1 -12   2   22.00    1.85
   1  12  -2   21.82    1.80
   1 -12  -2   21.32    1.55
  -1  12   1   -0.38    0.26
   1 -12  -1    0.01    0.20
   1  12  -1    0.28    0.23
   1 -12   0   14.13    1.35
  -1  12   0   12.36    1.20
   1  12   0   12.14    1.32
   1  12   1    0.22    0.26
  -1  12  -1   -0.03    0.18
   1  12   2    1.13    0.44
  -1  12  -2    1.73    0.49
  -1  12  -3    1.33    0.45
  -1  12  -4   -0.14    0.26
  -1  12  -5    0.36    0.31
   1 -12   5    0.42    0.32
   1 -12   6    4.26    0.87
  -1  12  -6    3.40    0.77
   1 -12   7   11.87    1.51
  -1  12  -7   13.62    1.56
   1 -12   8    0.19    0.38
  -1  12  -8    0.15    0.30
  -1 -12  -8    0.33    0.25
   1 -12   9   -0.03    0.34
  -1 -12  -9   -0.25    0.36
   1 -12  10   15.21    1.89
  -1 -12 -10   15.22    1.59
  -1 -12 -11   15.09    1.59
  -1 -12 -12    1.41    0.58
  -1 -12 -13   -0.12    0.38
   1 -12  13    0.11    0.48
   1 -12  14    4.94    1.25
   1 -12  15    0.65    0.47
   1 -12  16   -0.42    0.51
   1 -12  17   13.22    2.09
   1 -12  18   -1.00    0.68
   1 -12  19   15.64    2.40
   1 -12  20    4.34    1.24
   1 -12  21   10.30    2.11
  -1 -13  21    2.55    1.12
  -1 -13  20    0.52    0.61
  -1 -13  19    3.36    1.17
  -1 -13  18    2.04    0.86
   1 -13 -18    2.07    0.66
   1 -13 -17    2.06    0.67
  -1 -13  17    1.67    0.79
  -1 -13  16    3.71    1.13
   1 -13 -16    2.19    0.62
  -1 -13  15    2.39    0.90
   1 -13 -15    0.51    0.54
  -1  13  15    1.55    0.42
   1 -13 -15    0.53    0.35
  -1 -13  14   16.06    2.15
   1 -13 -14   13.01    1.39
  -1  13  14   14.26    1.29
   1 -13 -14   15.33    1.82
   1 -13 -13    9.54    1.43
  -1 -13  13   14.42    2.02
  -1 -13  12   17.57    2.17
   1 -13 -12   18.95    1.95
   1 -13 -11    0.15    0.30
  -1 -13  11   -0.28    0.49
  -1 -13  10    2.69    0.80
  -1 -13   9    0.87    0.56
   1 -13  -9    1.66    0.47
   1 -13  -8    0.11    0.22
  -1 -13   8    0.50    0.47
  -1 -13   7    6.30    1.17
   1 -13  -7    7.33    0.91
   1 -13  -6   -0.14    0.19
  -1 -13   6    0.08    0.37
   1  13  -6    0.31    0.40
   1  13  -5    0.91    0.48
   1 -13  -5    1.03    0.36
  -1 -13   5    0.31    0.39
   1 -13  -4    4.24    0.72
  -1 -13   4    1.90    0.65
   1  13  -4    4.45    0.87
   1 -13  -3   12.30    1.23
   1  13  -3   10.33    1.31
  -1 -13   3   11.72    1.43
  -1  13   3   12.50    1.20
  -1 -13   2    0.37    0.37
   1  13  -2    0.52    0.39
  -1  13   2   -0.05    0.23
   1 -13  -2    0.35    0.29
  -1  13   1   49.07    2.47
   1  13  -1   46.54    2.68
  -1 -13   1   47.09    2.77
   1  13   0    8.02    1.11
  -1  13   0    7.90    1.02
  -1 -13   0    7.74    1.12
  -1  13  -1   10.63    1.20
   1  13   1   10.23    1.23
  -1 -13  -1    7.94    1.14
  -1  13  -2    0.04    0.28
  -1 -13  -2   -0.02    0.21
   1  13   2    0.47    0.26
  -1  13  -3    0.42    0.38
   1 -13   3    0.22    0.22
  -1 -13  -3    0.25    0.34
  -1 -13  -4    0.06    0.25
  -1  13  -4    0.58    0.40
   1 -13   4   -0.08    0.28
  -1  13  -5    1.55    0.57
  -1 -13  -5    0.63    0.33
   1 -13   5    0.39    0.38
  -1 -13  -6    1.12    0.47
  -1  13  -6    0.84    0.45
   1 -13   6    0.82    0.45
  -1  13  -7   18.14    1.84
  -1 -13  -7   19.84    1.78
   1 -13   7   21.06    2.06
  -1 -13  -8    2.29    0.70
   1 -13   8    2.29    0.75
  -1 -13  -9    0.99    0.47
   1 -13   9   -0.13    0.40
  -1 -13 -10    1.40    0.58
   1 -13  10    1.61    0.71
   1 -13  11    3.13    0.94
  -1 -13 -11    3.11    0.77
  -1 -13 -12   17.33    1.81
   1 -13  13   13.37    1.93
  -1 -13 -13   16.46    1.79
  -1 -13 -14   14.16    1.69
   1  13  14   14.95    0.90
   1 -13  14   15.97    2.14
   1 -13  15    0.41    0.52
  -1 -13 -15    0.03    0.37
   1 -13  16    0.37    0.41
  -1 -13 -16    0.42    0.45
   1 -13  17   -0.01    0.35
   1 -13  18    4.95    1.36
   1 -13  19    0.01    0.51
   1 -13  20   16.44    2.54
  -1 -14  20    1.22    0.90
   1 -14 -20    0.37    0.42
   1 -14 -19    1.82    0.66
  -1 -14  19    1.62    0.87
  -1 -14  18    2.04    0.98
   1 -14 -18    1.28    0.54
   1 -14 -17    0.36    0.35
  -1 -14  16    3.66    1.11
   1 -14 -16    3.99    0.82
  -1 -14  15   12.91    2.06
   1 -14 -15   10.65    1.30
   1 -14 -14    1.74    0.56
  -1 -14  14    3.23    1.09
  -1  14  14    2.45    0.57
   1 -14 -13    0.26    0.40
   1 -14 -13    0.06    0.29
  -1 -14  13    0.49    0.45
   1 -14 -12    0.69    0.47
  -1 -14  12   -0.03    0.53
  -1 -14  11    3.63    1.07
  -1 -14  10    2.12    0.74
  -1 -14   9   14.38    1.86
  -1 -14   8    3.25    0.89
  -1 -14   7    0.77    0.53
  -1 -14   6   10.65    1.52
  -1 -14   5   13.24    1.66
   1  14  -4    3.54    0.85
  -1 -14   4    1.71    0.62
  -1  14   3    1.27    0.36
  -1 -14   3    2.11    0.69
   1  14  -3    2.13    0.64
   1  14  -2    1.27    0.48
  -1 -14   2    1.98    0.68
  -1  14   2    2.11    0.52
  -1  14   1    2.27    0.58
  -1 -14   1    1.91    0.67
   1  14  -1    1.33    0.50
  -1 -14   0    0.04    0.35
  -1  14   0   -0.61    0.34
   1  14   0    0.13    0.23
   1  14   1    8.73    1.20
  -1  14  -1    7.43    1.03
  -1 -14  -1    7.80    1.15
   1 -14   1    8.91    1.19
   1 -14   2    0.31    0.30
  -1 -14  -2    0.33    0.37
   1  14   2    0.79    0.39
  -1  14  -2    0.59    0.40
  -1  14  -3    8.27    1.14
   1 -14   3   10.04    1.33
  -1 -14  -3   10.19    1.32
   1 -14   4    0.02    0.28
  -1 -14  -4    0.42    0.41
  -1  14  -4    0.50    0.39
  -1  14  -5    6.90    1.11
   1 -14   5    5.87    1.09
  -1 -14  -5    5.86    1.01
  -1 -14  -6    3.81    0.85
   1 -14   6    3.00    0.83
  -1 -14  -7    4.64    0.92
   1 -14   7    3.58    0.87
  -1 -14  -8    0.01    0.39
   1 -14   8    0.17    0.32
   1 -14   9    3.76    0.99
  -1 -14  -9    2.37    0.70
   1 -14  10   26.35    2.60
  -1 -14 -10   25.62    2.15
   1 -14  11    6.38    1.33
  -1 -14 -11    3.95    0.89
  -1 -14 -12   -0.05    0.33
  -1 -14 -13    3.55    0.88
  -1 -14 -14   14.79    1.77
   1 -14  14   14.12    2.06
  -1 -14 -15    0.04    0.29
   1 -14  15    0.00    0.43
   1 -14  16   -0.14    0.48
  -1 -14 -16   -0.08    0.33
  -1 -14 -17    0.38    0.37
   1 -14  17    0.08    0.47
  -1 -14 -18   -0.24    0.34
   1 -14  18    1.23    0.75
   1 -14  19    5.85    1.56
  -1 -14 -19    5.43    1.22
   1 -15 -19    4.48    0.99
  -1 -15  19    4.84    1.43
  -1 -15  18    2.98    1.02
   1 -15 -18    2.08    0.67
   1 -15 -17   -0.44    0.34
  -1 -15  16    0.49    0.57
   1 -15 -16    0.65    0.50
  -1 -15  15    3.41    1.14
   1 -15 -15    1.97    0.61
  -1 -15  14    2.62    1.01
   1 -15 -14    2.66    0.67
  -1 -15  13    6.32    1.38
   1 -15 -13    7.87    1.12
  -1 -15  12   10.09    1.69
   1 -15 -12   11.07    1.29
  -1 -15  11   -0.17    0.37
  -1 -15  10    2.69    0.86
  -1 -15   9    4.82    1.13
  -1 -15   8    5.05    1.15
  -1 -15   7    0.66    0.47
  -1 -15   6   43.44    3.16
  -1 -15   5   -0.47    0.45
  -1 -15   4   19.39    2.03
  -1  15   3    0.44    0.28
  -1 -15   3   -0.17    0.41
  -1 -15   2    3.12    0.77
  -1  15   2    3.61    0.72
   1 -15  -1    1.02    0.45
  -1 -15   1    0.53    0.43
  -1  15   1    1.10    0.40
   1  15  -1    1.27    0.57
   1  15   0  132.33    4.81
   1 -15   0  127.40    4.57
  -1  15   0  127.76    4.40
  -1 -15   0  118.21    4.70
   1 -15   1   -0.28    0.40
   1  15   1    0.43    0.31
  -1 -15  -1    0.17    0.31
  -1  15  -1    0.65    0.35
   1  15   2   -0.01    0.26
  -1  15  -2    0.31    0.36
  -1 -15  -2    0.00    0.31
   1 -15   2    0.19    0.32
  -1  15  -3    1.20    0.48
   1 -15   3    2.12    0.67
  -1 -15  -3    1.98    0.67
  -1 -15  -4    9.22    1.29
   1 -15   4    9.15    1.38
  -1  15  -4    8.97    1.27
   1 -15   5    0.52    0.41
  -1 -15  -5    0.22    0.32
  -1 -15  -6   11.26    1.44
   1 -15   6   11.47    1.60
  -1 -15  -7   44.51    2.82
   1 -15   7   47.77    3.29
  -1 -15  -8   30.25    2.35
   1 -15   8   29.32    2.67
   1 -15   9    1.85    0.83
  -1 -15  -9    0.85    0.48
   1 -15  10    2.05    0.88
  -1 -15 -10    1.51    0.63
   1 -15  11   39.65    3.36
  -1 -15 -11   37.24    2.70
  -1 -15 -12   15.30    1.78
  -1 -15 -13    5.66    1.13
  -1 -15 -14    0.00    0.42
   1 -15  14    2.14    0.92
   1 -15  15    1.69    0.82
  -1 -15 -15    1.63    0.65
  -1 -15 -16    1.22    0.68
   1 -15  16    1.52    0.78
   1 -15  17    3.71    1.21
  -1 -15 -17    8.02    1.43
   1 -15  18   -0.85    0.65
  -1 -15 -18    0.89    0.54
  -1 -16  18   17.90    2.59
   1 -16 -17    4.54    0.96
   1 -16 -16    0.48    0.37
  -1 -16  16    1.94    0.99
  -1 -16  15    1.54    0.85
   1 -16 -15    0.91    0.47
   1 -16 -14    6.62    1.08
  -1 -16  14    4.69    1.27
   1 -16 -13    1.64    0.57
  -1 -16  13    0.12    0.38
  -1 -16  12    1.59    0.69
   1 -16 -12    0.86    0.44
  -1 -16  11    1.25    0.67
   1 -16 -11    1.38    0.49
   1 -16 -10    0.19    0.28
  -1 -16  10    0.66    0.55
  -1 -16   9    0.97    0.60
   1 -16  -9    0.48    0.36
  -1 -16   8    0.28    0.37
  -1 -16   7    3.36    0.97
  -1 -16   6   11.64    1.70
  -1 -16   5    2.74    0.80
  -1 -16   4    0.17    0.40
   1 -16  -4    0.13    0.23
  -1 -16   3    5.19    1.16
   1 -16  -3    6.25    1.03
  -1  16   3    5.11    0.88
   1 -16  -2    0.75    0.42
  -1 -16   2    0.34    0.35
  -1  16   2   -0.54    0.35
   1 -16  -1    5.88    1.03
  -1 -16   1    6.02    1.17
  -1  16   1    4.70    0.90
   1 -16   0    4.21    0.88
  -1  16   0    4.92    0.94
  -1 -16   0    4.77    1.00
   1 -16   1    3.76    0.90
  -1 -16  -1    3.54    0.90
  -1  16  -1    3.17    0.74
  -1 -16  -2    0.06    0.36
  -1  16  -2    0.49    0.34
   1 -16   2    0.02    0.28
  -1 -16  -3    2.64    0.74
   1 -16   3    2.37    0.73
   1 -16   4    0.43    0.33
  -1 -16  -4    0.68    0.41
   1 -16   5   -0.32    0.43
  -1 -16  -5   -0.40    0.34
  -1 -16  -6    0.37    0.37
   1 -16   6    0.71    0.50
   1 -16   7    7.09    1.35
  -1 -16  -7    7.58    1.26
  -1 -16  -8   30.10    2.43
   1 -16   8   32.77    2.89
  -1 -16  -9    0.63    0.35
   1 -16   9    0.31    0.32
  -1 -16 -10   21.87    2.11
   1 -16  10   21.52    2.48
  -1 -16 -11    0.13    0.38
   1 -16  11    0.93    0.61
  -1 -16 -12   19.83    2.06
  -1 -16 -13    2.03    0.76
   1 -16  14    2.30    0.97
  -1 -16 -14   -0.09    0.43
  -1 -16 -15    6.15    1.22
   1 -16  15    5.30    1.37
  -1 -16 -16    4.74    1.11
   1 -16  16    5.43    1.45
  -1 -16 -17    0.25    0.36
   1 -16  17    0.21    0.67
  -1 -17  17    4.30    1.48
   1 -17 -16    3.87    0.86
  -1 -17  16    3.23    1.14
  -1 -17  15    0.42    0.53
   1 -17 -15    0.67    0.47
   1 -17 -14   -0.30    0.32
  -1 -17  14   -0.66    0.53
  -1 -17  13    7.96    1.67
   1 -17 -13    5.14    0.94
  -1 -17  12    0.20    0.47
   1 -17 -12   -0.12    0.27
   1 -17 -11    0.54    0.29
  -1 -17  11    1.77    0.78
   1 -17 -10    1.73    0.59
  -1 -17  10    1.16    0.71
   1 -17  -9    4.17    0.86
  -1 -17   9    3.44    1.05
  -1 -17   8    2.78    0.91
   1 -17  -8    2.31    0.67
  -1 -17   7   10.48    1.69
   1 -17  -7    8.82    1.20
   1 -17  -6    0.10    0.25
  -1 -17   6   -0.09    0.39
   1 -17  -5   -0.01    0.21
  -1 -17   5    0.27    0.42
   1 -17  -4   12.49    1.45
  -1 -17   4   16.13    2.00
  -1  17   3   22.50    1.89
   1 -17  -3   23.24    2.02
  -1 -17   3   25.29    2.47
   1 -17  -2    1.17    0.54
  -1 -17   2    2.01    0.82
  -1  17   2    1.45    0.51
  -1 -17   1    2.75    0.79
  -1  17   1    4.26    0.87
   1 -17  -1    4.44    0.93
  -1 -17   0    4.32    1.03
   1 -17   0    3.29    0.77
  -1  17   0    5.01    0.95
  -1 -17  -1    4.44    1.02
   1 -17   1    5.88    1.11
  -1 -17  -2   -0.05    0.35
   1 -17   2    0.11    0.29
  -1 -17  -3    1.66    0.62
   1 -17   3    1.90    0.73
  -1 -17  -4    1.02    0.60
   1 -17   4   -0.26    0.36
  -1 -17  -5    2.21    0.72
   1 -17   5    1.43    0.63
  -1 -17  -6    2.11    0.67
   1 -17   6    3.66    0.98
  -1 -17  -7    0.06    0.30
   1 -17   7    0.43    0.49
   1 -17   8    0.60    0.52
  -1 -17  -8   -0.23    0.52
  -1 -17  -9   12.97    1.66
   1 -17   9   14.57    2.05
  -1 -17 -10    0.86    0.48
   1 -17  10    1.46    0.70
   1 -17  11    5.08    1.34
  -1 -17 -11    4.68    1.03
  -1 -17 -12    2.17    0.66
  -1 -17 -13    0.45    0.49
   1 -17  14    3.48    1.23
  -1 -17 -14    1.62    0.67
  -1 -17 -15    0.00    0.45
   1 -17  15   -0.45    0.52
  -1 -17 -16   -1.09    0.56
   1 -17  16    0.01    0.51
  -1 -18  16    1.50    0.87
  -1 -18  15    0.29    0.70
   1 -18 -14    0.55    0.40
  -1 -18  14    0.28    0.42
  -1 -18  13    3.19    1.12
   1 -18 -13    2.21    0.67
   1 -18 -12    0.27    0.33
  -1 -18  12    1.09    0.46
   1 -18 -11   -0.05    0.24
  -1 -18  11    0.55    0.48
   1 -18 -10    2.20    0.63
  -1 -18  10    2.22    0.92
  -1 -18   9   -0.29    0.46
   1 -18  -9    0.39    0.37
  -1 -18   8    0.13    0.57
   1 -18  -8    0.02    0.32
  -1 -18   7    1.33    0.69
   1 -18  -7    2.53    0.70
  -1 -18   6    2.68    0.93
   1 -18  -6    2.89    0.74
   1 -18  -5    0.41    0.36
  -1 -18   5    0.47    0.46
  -1 -18   4    5.76    1.27
   1 -18  -4    6.11    1.07
   1 -18  -3    3.56    0.88
  -1 -18   3    3.69    1.01
  -1  18   3    3.74    0.84
  -1  18   2    0.94    0.45
   1 -18  -2    0.62    0.43
  -1 -18   2    0.70    0.59
  -1 -18   1    0.53    0.46
   1 -18  -1   -0.33    0.42
   1 -18   0   -0.34    0.36
  -1 -18   0   -1.17    0.59
   1 -18   1    0.18    0.37
  -1 -18  -1    0.21    0.35
   1 -18   2    4.47    0.99
  -1 -18  -2    4.95    1.09
   1 -18   3    0.23    0.52
  -1 -18  -3    0.55    0.54
  -1 -18  -4   14.02    1.75
   1 -18   4   14.94    1.88
  -1 -18  -5    0.05    0.35
   1 -18   5   -0.07    0.35
  -1 -18  -6    1.86    0.73
   1 -18   6    0.30    0.43
   1 -18   7    0.01    0.44
  -1 -18  -7    0.35    0.37
  -1 -18  -8   -0.20    0.35
   1 -18   8    0.70    0.54
   1 -18   9    6.53    1.43
  -1 -18  -9    5.72    1.14
  -1 -18 -10    2.80    0.86
   1 -18  10    3.42    1.08
  -1 -18 -11    3.40    0.96
   1 -18  11    2.56    0.98
  -1 -18 -12    0.62    0.50
  -1 -18 -13    1.82    0.71
  -1 -18 -14    0.35    0.38
  -1 -18 -15    1.36    0.72
   1 -18  15    0.17    0.55
  -1 -19  14    3.92    1.25
   1 -19 -13   -0.01    0.26
  -1 -19  13    1.48    0.78
  -1 -19  12    0.32    0.64
   1 -19 -12    0.42    0.33
  -1 -19  11   -1.16    0.76
   1 -19 -11    0.17    0.28
  -1 -19  10    6.49    1.48
   1 -19 -10    4.85    0.94
  -1 -19   9   10.08    1.81
   1 -19  -9    8.76    1.28
   1 -19  -8    2.85    0.76
  -1 -19   8    3.79    1.09
  -1 -19   7   -0.68    0.57
   1 -19  -7   -0.29    0.34
   1 -19  -6    2.98    0.82
  -1 -19   6    5.42    1.29
   1 -19  -5    2.44    0.74
  -1 -19   5    3.47    1.01
   1 -19  -4    0.00    0.37
  -1 -19   4    0.29    0.46
   1 -19  -3   15.00    1.75
  -1 -19   3   18.35    2.21
  -1 -19   2    0.04    0.41
   1 -19  -2    0.38    0.45
  -1 -19   1    6.13    1.29
   1 -19  -1    4.18    0.97
  -1 -19   0    1.49    0.76
   1 -19   0    1.22    0.62
  -1 -19  -1    0.61    0.41
   1 -19   1    0.54    0.28
  -1 -19  -2    0.85    0.58
   1 -19   2    0.12    0.40
  -1 -19  -3    9.51    1.50
   1 -19   3   11.61    1.66
   1 -19   4    0.10    0.43
  -1 -19  -4    0.22    0.44
   1 -19   5    1.20    0.63
  -1 -19  -5    0.22    0.27
  -1 -19  -6    0.67    0.45
   1 -19   6   -0.37    0.45
   1 -19   7   -0.22    0.46
  -1 -19  -7    1.11    0.62
  -1 -19  -8    3.65    0.94
   1 -19   8    2.19    0.86
   1 -19   9    2.42    1.01
  -1 -19  -9    4.39    1.02
   1 -19  10    0.28    0.57
  -1 -19 -10    1.48    0.66
  -1 -19 -11   -0.65    0.54
   1 -19  11    0.56    0.61
  -1 -19 -12    0.83    0.52
  -1 -19 -13    0.52    0.46
  -1 -20  12   -0.04    0.62
   1 -20 -11    0.41    0.31
  -1 -20  11   -0.22    0.66
  -1 -20  10    0.64    0.64
   1 -20 -10    0.36    0.26
  -1 -20   9   11.65    1.97
   1 -20  -9    9.95    1.40
  -1 -20   8    1.62    0.82
   1 -20  -8    0.90    0.52
  -1 -20   7    0.55    0.61
   1 -20  -7    0.39    0.36
   1 -20  -6    0.01    0.26
  -1 -20   6    0.67    0.56
  -1 -20   5    4.17    1.12
   1 -20  -5    2.90    0.82
   1 -20  -4    0.29    0.30
  -1 -20   4    0.76    0.49
   1 -20  -3    0.68    0.48
  -1 -20   3    0.64    0.54
  -1 -20   2    2.37    0.90
   1 -20  -2    4.15    1.01
   1 -20  -1    0.04    0.36
  -1 -20   1    0.29    0.36
  -1 -20   0   -1.46    0.69
   1 -20   0    0.01    0.36
  -1 -20  -1    0.13    0.44
   1 -20   1    0.40    0.48
   1 -20   2    0.51    0.45
  -1 -20  -2    0.65    0.67
   1 -20   3    0.38    0.51
  -1 -20  -3    0.01    0.29
  -1 -20  -4    0.38    0.58
   1 -20   4    0.42    0.46
  -1 -20  -5    0.07    0.31
   1 -20   5   -0.02    0.42
  -1 -20  -6    0.99    0.68
   1 -20   6    0.41    0.47
   1 -20   7    1.44    0.61
  -1 -20  -7    1.64    0.70
   1 -20   8   -1.51    0.76
  -1 -20  -8    0.63    0.53
   1 -20   9    3.30    1.09
  -1 -20  -9    1.62    0.72
   1 -20  10    1.98    0.89
  -1 -20 -10    2.70    0.84
   1 -20  11   -0.65    0.59
  -1 -20 -11    0.25    0.39
  -1 -21  10    1.86    0.97
   1 -21  -9    0.91    0.49
  -1 -21   9    1.28    0.92
   1 -21  -8    1.29    0.61
  -1 -21   8    2.43    0.94
  -1 -21   7    1.12    0.67
   1 -21  -7   -0.11    0.32
   1 -21  -6    1.32    0.72
  -1 -21   6    1.25    0.73
   1 -21  -5   -0.31    0.41
  -1 -21   5    1.10    0.65
   1 -21  -4   -0.41    0.43
  -1 -21   4   -0.09    0.43
  -1 -21   3    0.47    0.50
   1 -21  -3    0.79    0.50
  -1 -21   2    0.05    0.55
   1 -21  -2    0.04    0.43
   1 -21  -1    0.49    0.42
  -1 -21   1    0.47    0.51
  -1 -21   0    2.50    0.93
   1 -21   0    2.01    0.75
  -1 -21  -1    1.28    0.67
   1 -21   1    0.71    0.53
   1 -21   2    0.76    0.52
  -1 -21  -2    1.08    0.64
   1 -21   3    1.05    0.67
  -1 -21  -3    2.27    0.80
  -1 -21  -4    2.28    0.81
   1 -21   4    1.66    0.68
  -1 -21  -5    1.67    0.73
   1 -21   5    0.51    0.53
   1 -21   6    0.70    0.62
  -1 -21  -6    1.21    0.63
   1 -21   7   -0.34    0.49
  -1 -21  -7    0.55    0.47
  -1 -21  -8    0.30    0.36
   1 -21   8    1.35    0.74
  -1 -21  -9    0.14    0.37
   1 -21   9   -0.13    0.42
   1 -22  -6    1.17    0.62
  -1 -22   6    1.85    0.81
  -1 -22   5    3.92    1.17
   1 -22  -5    4.35    1.04
   1 -22  -4    0.31    0.38
  -1 -22   4    0.60    0.66
  -1 -22   3   -1.18    0.73
   1 -22  -3    1.15    0.64
  -1 -22   2    1.35    0.73
   1 -22  -2    0.71    0.53
   1 -22  -1    3.57    0.98
  -1 -22   1    1.79    0.80
   1 -22   0    1.23    0.67
  -1 -22   0   -0.11    0.39
   1 -22   1   -0.64    0.48
  -1 -22  -1    0.04    0.67
   1 -22   2    0.45    0.46
  -1 -22  -2    0.07    0.38
  -1 -22  -3    2.59    0.88
   1 -22   3    3.95    1.09
  -1 -22  -4   -0.05    0.43
   1 -22   4   -0.49    0.45
  -1 -22  -5    8.30    1.55
   1 -22   5    9.07    1.71
   1 -22   6    2.30    0.94
  -1 -22  -6    0.21    0.44
  -2   0  26    0.20    0.49
  -2   0  25    0.32    0.45
  -2   0  24    3.60    1.11
   2   0 -23   -0.64    0.36
  -2   0  23   -0.82    0.56
  -2   0  22    5.35    1.25
  -2   0  21    0.00    0.43
  -2   0  20    0.16    0.45
  -2   0  19   -0.26    0.45
  -2   0  18    0.71    0.48
   2   0 -18    0.40    0.26
   2   0 -17   -0.18    0.36
  -2   0  17    0.33    0.37
   2   0 -16    0.49    0.43
  -2   0  16    0.17    0.28
   2   0 -15    0.01    0.22
  -2   0  15    0.09    0.25
   2   0 -14    0.15    0.22
  -2   0  14    0.18    0.23
   2   0 -13    0.29    0.28
  -2   0  13   -0.16    0.31
   2   0 -12   47.23    2.34
  -2   0  12   44.49    2.22
   2   0 -11   -0.36    0.29
  -2   0  11   -0.03    0.27
  -2   0  10  327.54    5.24
   2   0 -10  329.62    5.53
   2   0  -9   -0.01    0.19
  -2   0   9    0.15    0.21
  -2   0   8   72.48    2.07
  -2   0   8   67.89    2.26
   2   0  -8   71.65    2.27
  -2   0   7    0.12    0.20
   2   0  -7    0.04    0.14
  -2   0   7   -0.02    0.16
   2   0  -6 3069.86   12.83
  -2   0   6 3144.72   12.85
   2   0  -5   -0.05    0.14
  -2   0   5    0.06    0.13
   2   0  -4  971.43    5.93
  -2   0   4  980.21    6.04
  -2   0   3    0.12    0.13
   2   0  -3    0.04    0.12
  -2   0   2  367.68    3.44
   2   0  -2  366.26    3.40
  -2   0   1    0.24    0.20
  -2   0   0  762.02    6.57
  -2   0   0  747.35    5.80
  -2   0  -1   -0.05    0.13
  -2   0  -1    0.04    0.16
  -2   0  -2    0.98    0.27
  -2   0  -2    1.09    0.31
  -2   0  -3   -0.03    0.18
  -2   0  -3    0.07    0.19
  -2   0  -4   15.75    1.17
  -2   0  -5   -0.16    0.26
  -2   0  -6   21.01    1.50
  -2   0  -7   -0.01    0.22
  -2   0  -8   32.12    2.05
  -2   0  -9   -0.33    0.40
  -2   0 -10    0.14    0.27
  -2   0 -11    0.27    0.31
   2   0  12    0.47    0.53
  -2   0 -12    0.49    0.34
   2   0  13    0.22    0.41
  -2   0 -13   -0.19    0.31
   2   0  14    1.42    0.67
   2   0  15    0.35    0.49
   2   0  16    0.11    0.37
   2   0  17   -0.26    0.56
   2   0  18    0.72    0.56
   2   0  19   -0.02    0.37
   2   0  20    7.66    1.64
   2   0  21   -0.52    0.58
   2   0  22    0.95    0.73
   2   0  23    0.57    0.63
   2   0  24    0.82    0.92
  -2   1  26    0.34    0.35
  -2  -1  26   -0.11    0.55
  -2   1  25    1.65    0.79
  -2  -1  25    0.89    0.59
  -2  -1  24   -0.31    0.35
  -2   1  24   -0.48    0.57
  -2   1  23    2.54    0.89
  -2  -1  23    3.22    0.93
  -2  -1  22   11.21    1.77
   2  -1 -22   11.38    1.21
  -2   1  22   11.37    1.74
   2  -1 -21    1.52    0.48
  -2  -1  21    1.50    0.79
  -2   1  21    1.22    0.62
   2  -1 -20   -0.06    0.26
  -2  -1  20    0.21    0.39
  -2   1  20    0.47    0.42
  -2   1  19    7.72    1.31
   2  -1 -19    8.15    1.01
  -2  -1  19    6.66    1.24
   2  -1 -18   13.51    1.28
  -2  -1  18   13.10    1.63
  -2   1  18   14.07    1.66
   2  -1 -18   14.92    1.66
   2   1 -17    0.02    0.33
  -2  -1  17    0.34    0.50
  -2   1  17   -0.10    0.35
   2  -1 -17    0.66    0.41
   2   1 -16    0.56    0.41
  -2   1  16   -0.19    0.25
  -2  -1  16   -0.10    0.28
   2  -1 -16   -0.13    0.27
   2  -1 -15    3.20    0.69
  -2   1  15    3.24    0.72
   2   1 -15    2.87    0.68
  -2  -1  15    2.45    0.67
   2  -1 -14    6.19    0.92
   2   1 -14    5.67    0.94
  -2   1  14    6.14    0.94
  -2  -1  14    7.43    1.04
  -2   1  13    6.45    0.89
   2   1 -13    7.70    1.03
   2  -1 -13    6.35    0.88
  -2  -1  13    6.08    0.89
   2   1 -12   59.63    2.70
  -2   1  12   59.11    2.52
  -2  -1  12   60.19    2.62
   2  -1 -12   61.26    2.61
  -2   1  11    0.24    0.22
   2  -1 -11    0.24    0.19
   2   1 -11    0.67    0.32
  -2  -1  11    0.41    0.31
  -2   1  10  110.23    3.00
   2  -1 -10  108.21    3.06
  -2  -1  10  106.03    3.35
  -2  -1  10  110.03    3.11
   2   1 -10  108.00    3.32
  -2   1   9  116.18    2.85
  -2  -1   9  121.43    3.36
   2  -1  -9  119.11    2.99
  -2  -1   9  116.70    2.99
   2   1  -9  121.55    3.32
   2  -1  -8   27.13    1.33
  -2   1   8   25.83    1.21
  -2  -1   8   27.29    1.51
   2   1  -8   26.22    1.46
   2   1  -7  116.82    2.88
  -2   1   7  118.25    2.32
  -2  -1   7  125.99    3.00
   2  -1  -7  116.41    2.48
   2  -1  -7  121.01    3.01
  -2   1   7  116.17    2.54
   2  -1  -6  185.32    2.85
  -2   1   6  178.59    2.84
  -2  -1   6  184.48    3.39
  -2   1   6  183.63    2.48
   2  -1  -6  187.48    3.67
   2   1  -6  186.09    3.37
  -2   1   5  163.60    1.90
   2  -1  -5  158.18    2.33
   2  -1  -5  158.73    3.30
  -2   1   5  159.05    2.33
   2   1  -5  161.33    2.92
  -2  -1   5  157.99    2.96
   2  -1  -4  307.71    2.82
  -2   1   4  304.82    2.89
  -2  -1   4  303.59    3.83
   2   1  -4  304.95    3.76
  -2   1   3  265.14    2.39
  -2   1   3  265.30    4.13
   2  -1  -3  261.39    2.38
   2   1  -3  262.70    3.35
   2   1  -2   17.25    0.86
  -2   1   2   16.86    1.03
  -2   1   2   16.81    0.61
  -2   1   1    1.42    0.30
  -2   1   1    1.27    0.20
  -2   1   0    4.80    0.57
  -2   1   0    4.64    0.44
  -2   1  -1   24.10    1.10
  -2  -1  -1   22.74    1.19
  -2   1  -2    0.71    0.27
  -2  -1  -2    0.56    0.24
  -2  -1  -2    0.51    0.20
  -2  -1  -3    0.38    0.18
  -2   1  -3    0.02    0.20
  -2  -1  -3    0.02    0.22
  -2  -1  -4    6.93    0.58
  -2  -1  -4    7.07    0.81
  -2   1  -4    6.29    0.74
  -2  -1  -5    1.27    0.26
  -2  -1  -5    1.34    0.40
  -2   1  -5    1.18    0.37
  -2  -1  -6   46.50    1.49
  -2  -1  -6   45.47    2.25
  -2   1  -6   45.08    2.17
  -2   1  -7    0.00    0.18
  -2  -1  -7    0.38    0.24
  -2  -1  -7    0.02    0.12
  -2  -1  -8   62.02    2.85
  -2   1  -8   62.64    2.81
  -2  -1  -9   13.38    1.40
  -2   1  -9   11.41    1.26
  -2   1 -10   16.09    1.55
  -2  -1 -10   16.14    1.61
  -2  -1 -11    1.10    0.55
  -2   1 -11    0.54    0.41
   2   1  11    0.67    0.48
   2   1  12   69.72    3.71
  -2   1 -12   57.66    3.16
  -2  -1 -12   68.66    3.48
   2  -1  12   62.27    3.48
  -2   1 -13   13.70    1.58
  -2  -1 -13   13.55    1.60
   2   1  13   13.51    1.72
   2  -1  13   12.40    1.65
   2   1  14    0.36    0.44
  -2  -1 -14    0.20    0.31
   2  -1  14   -0.09    0.35
   2  -1  15   -0.21    0.34
   2   1  15    0.13    0.38
   2   1  16    0.01    0.36
   2  -1  16    0.13    0.56
  -2  -1 -17    0.12    0.12
   2   1  17   -0.19    0.51
   2  -1  17   -0.07    0.42
   2   1  18    8.20    1.58
   2  -1  18    5.46    1.31
  -2  -1 -18    5.93    0.51
   2   1  19    4.18    1.24
   2  -1  19    3.88    1.11
   2   1  20    1.73    0.64
   2  -1  20    1.64    1.29
   2  -1  21    1.27    0.85
   2   1  21    2.09    0.94
   2  -1  22    0.89    0.70
   2   1  22    0.46    0.50
   2  -1  23    0.51    0.48
   2   1  23    1.71    1.03
   2   1  24   -1.24    0.84
   2  -1  24    0.06    0.52
  -2   2  26    1.21    0.92
  -2  -2  26   -1.68    0.85
  -2  -2  25    0.86    0.69
  -2   2  25    1.02    0.63
  -2   2  24   -1.32    0.71
  -2  -2  24    0.37    0.48
  -2   2  23    1.18    0.68
  -2  -2  23    0.69    0.63
   2  -2 -22    1.93    0.46
  -2  -2  22    3.18    1.07
  -2   2  22    2.14    0.81
  -2  -2  21    0.25    0.44
   2  -2 -21   -0.13    0.19
  -2   2  21   -0.73    0.52
  -2   2  20   -0.10    0.40
   2  -2 -20    0.10    0.20
  -2  -2  20    0.16    0.46
  -2   2  19   -0.13    0.45
   2  -2 -19    0.11    0.18
  -2  -2  19    0.26    0.43
  -2  -2  18    1.18    0.61
   2  -2 -18    0.79    0.35
   2  -2 -18    1.76    0.61
  -2   2  18    1.20    0.54
   2  -2 -17    0.36    0.30
  -2  -2  17    0.99    0.53
   2  -2 -17    0.09    0.21
  -2   2  17    0.58    0.44
   2   2 -17    0.46    0.31
   2  -2 -16    0.00    0.22
  -2   2  16    0.00    0.34
   2  -2 -16    0.10    0.24
   2   2 -16    0.04    0.21
  -2  -2  16    0.07    0.29
   2  -2 -15    1.03    0.38
   2  -2 -15    0.32    0.24
  -2   2  15    0.75    0.43
   2   2 -15    0.27    0.33
  -2  -2  15    0.12    0.26
   2   2 -14    1.74    0.56
  -2  -2  14    1.68    0.53
   2  -2 -14    2.74    0.52
  -2   2  14    1.47    0.47
   2  -2 -14    2.37    0.57
   2  -2 -13    2.70    0.52
   2   2 -13    2.85    0.69
   2  -2 -13    1.76    0.49
  -2  -2  13    3.24    0.70
  -2   2  13    2.18    0.52
   2  -2 -12    1.30    0.38
  -2   2  12    1.63    0.44
   2  -2 -12    1.83    0.43
   2   2 -12    0.75    0.36
  -2  -2  12    2.17    0.56
   2  -2 -11    9.80    0.96
   2  -2 -11    9.88    0.93
  -2  -2  11    7.25    1.00
   2   2 -11    9.90    1.10
  -2  -2  11    8.70    0.98
  -2   2  11    8.91    0.91
   2  -2 -10    0.78    0.28
   2  -2 -10    0.49    0.31
   2   2 -10    0.43    0.32
  -2   2  10    0.06    0.20
  -2  -2  10    0.61    0.40
  -2  -2  10    0.55    0.34
  -2   2   9    0.02    0.17
   2  -2  -9    0.13    0.19
   2   2  -9    0.52    0.34
  -2  -2   9    0.17    0.21
   2  -2  -9    0.08    0.20
  -2  -2   8    1.50    0.45
  -2   2   8    2.21    0.37
   2   2  -8    2.31    0.49
   2  -2  -8    1.64    0.33
   2  -2  -8    1.71    0.40
   2   2  -7   -0.06    0.18
   2  -2  -7    0.04    0.11
  -2  -2   7   -0.13    0.18
   2  -2  -7   -0.01    0.15
  -2   2   7    0.03    0.12
   2   2  -6   51.44    1.91
  -2   2   6   53.48    1.27
   2  -2  -6   53.09    1.37
  -2  -2   6   51.71    1.96
   2  -2  -6   53.49    1.95
   2  -2  -5  174.81    2.09
  -2  -2   5  170.52    3.35
  -2   2   5  168.42    3.41
   2  -2  -5  168.41    3.40
   2   2  -5  174.30    3.29
   2   2  -4   63.25    1.88
   2  -2  -4   61.35    2.04
  -2   2   4   61.33    2.05
   2   2  -3   18.61    1.00
  -2   2   3   20.63    1.17
  -2   2   2   20.24    1.17
   2   2  -2   21.36    1.05
   2   2  -1   53.92    1.67
  -2   2   1   53.99    1.17
  -2   2   0   20.46    0.87
  -2   2  -1    2.01    0.33
  -2   2  -2    3.48    0.48
  -2  -2  -2    9.66    0.90
  -2   2  -3    3.82    0.54
  -2  -2  -3    4.40    0.65
   2   2   3    4.15    0.46
   2   2   4    9.05    0.66
  -2   2  -4    8.72    0.84
  -2  -2  -4   10.24    1.00
  -2  -2  -5   31.50    1.83
  -2   2  -5   24.40    1.51
  -2   2  -6   42.35    2.08
  -2  -2  -6   42.47    2.22
  -2   2  -7    2.02    0.50
  -2  -2  -7    1.83    0.29
  -2  -2  -7    1.70    0.50
  -2  -2  -8    0.04    0.09
  -2   2  -8    0.10    0.30
  -2  -2  -8    0.00    0.27
  -2   2  -9   58.01    2.80
  -2  -2  -9   60.67    2.97
  -2  -2  -9   57.76    1.45
  -2  -2 -10    0.78    0.38
  -2   2 -10    1.12    0.48
  -2  -2 -10    0.67    0.17
  -2  -2 -11    0.18    0.30
  -2  -2 -11    0.08    0.07
  -2   2 -11    0.81    0.43
   2   2  11   -0.30    0.44
   2   2  12   14.18    1.69
  -2  -2 -12   14.25    0.68
  -2  -2 -12   14.33    1.61
  -2   2 -12   14.70    1.56
   2   2  13   -0.07    0.28
  -2  -2 -13    0.03    0.08
  -2  -2 -13    0.17    0.25
  -2   2 -13    0.48    0.39
   2  -2  13    0.29    0.40
   2   2  14    0.05    0.37
   2  -2  14    0.11    0.34
  -2  -2 -14    0.69    0.49
   2   2  15    0.62    0.43
   2  -2  15    0.08    0.40
   2  -2  16    0.99    0.54
   2   2  16    0.12    0.54
   2   2  17   -0.07    0.46
   2  -2  17   -0.06    0.35
   2   2  18    9.78    1.72
   2  -2  18   11.09    1.84
   2   2  19    2.35    0.96
   2  -2  19    2.21    0.86
   2   2  20    9.70    1.81
   2  -2  20   10.94    1.94
   2   2  21   -0.62    0.56
   2  -2  21   -1.50    0.85
   2   2  22   -1.89    0.93
   2  -2  22   -0.19    0.50
   2  -2  23   -1.78    0.93
   2   2  23   -0.33    0.69
   2   2  24    0.58    0.60
   2  -2  24    1.82    0.98
  -2  -3  26   -0.18    0.61
  -2   3  26    0.02    0.39
  -2   3  25    0.96    0.62
  -2  -3  25    0.79    0.73
  -2   3  24   -0.37    0.47
  -2  -3  24   -0.46    0.51
  -2  -3  23    4.02    1.10
  -2   3  23    3.23    1.04
  -2  -3  22    1.22    0.65
  -2   3  22    0.15    0.40
  -2  -3  21    3.16    0.97
  -2   3  21    1.50    0.72
  -2  -3  20    0.45    0.57
  -2   3  20    0.42    0.47
  -2   3  19   15.64    1.82
   2  -3 -19   16.13    1.23
  -2  -3  19   17.23    2.02
   2  -3 -19   19.38    1.91
  -2   3  18    0.71    0.44
   2  -3 -18    0.28    0.26
   2  -3 -18    1.29    0.39
  -2  -3  18    0.55    0.60
  -2  -3  17    1.75    0.65
   2  -3 -17    1.34    0.38
   2  -3 -17    1.46    0.57
  -2   3  17    0.51    0.39
  -2   3  16    2.72    0.71
   2  -3 -16    2.53    0.64
  -2  -3  16    2.38    0.68
   2   3 -16    2.31    0.66
   2  -3 -16    2.61    0.51
  -2   3  15    0.23    0.33
   2  -3 -15    0.29    0.19
   2   3 -15    0.07    0.35
   2  -3 -15    0.26    0.27
   2  -3 -15    0.40    0.30
  -2  -3  15    0.06    0.32
  -2  -3  14   10.51    1.26
   2   3 -14   10.69    1.33
   2  -3 -14    9.78    0.93
   2  -3 -14   11.08    1.19
   2  -3 -14   10.19    1.07
  -2   3  14   11.07    1.22
  -2   3  13    3.72    0.69
   2  -3 -13    4.78    0.71
   2   3 -13    4.28    0.81
   2  -3 -13    4.25    0.61
   2  -3 -13    4.59    0.74
  -2  -3  13    3.90    0.77
   2  -3 -12    0.41    0.22
   2  -3 -12    0.87    0.29
  -2  -3  12    0.29    0.33
   2   3 -12    1.01    0.41
   2  -3 -12    1.05    0.36
  -2  -3  12    0.61    0.37
  -2   3  12    0.73    0.35
   2  -3 -11    9.44    0.89
   2  -3 -11   10.09    0.96
   2  -3 -11   11.49    0.95
  -2  -3  11    9.84    1.17
   2   3 -11    8.52    1.06
  -2   3  11   10.21    0.99
   2  -3 -10   -0.02    0.20
   2  -3 -10    0.04    0.20
   2  -3 -10   -0.03    0.18
  -2   3  10   -0.07    0.21
  -2  -3  10    0.39    0.31
   2   3 -10   -0.13    0.32
   2   3  -9    2.00    0.49
   2  -3  -9    1.09    0.33
  -2  -3   9    1.72    0.49
   2  -3  -9    1.05    0.28
   2  -3  -9    1.55    0.33
  -2   3   9    1.92    0.40
   2  -3  -8   71.92    1.94
   2   3  -8   77.68    2.75
  -2  -3   8   72.50    2.70
   2  -3  -8   78.44    2.43
   2  -3  -8   74.06    1.87
  -2   3   8   75.01    2.03
  -2   3   7    8.62    0.81
   2   3  -7    9.57    0.94
  -2  -3   7    8.58    0.90
   2  -3  -7    8.35    0.57
   2  -3  -7    9.81    0.64
  -2   3   7    9.41    0.64
  -2   3   6   34.28    1.59
   2   3  -6   36.32    1.72
   2  -3  -6   35.46    0.99
   2  -3  -6   35.36    1.01
   2   3  -5    4.39    0.59
  -2   3   5    3.98    0.56
  -2   3   4  310.65    4.73
   2   3  -4  308.69    4.52
   2   3  -3    2.47    0.43
   2   3  -2   14.75    0.96
   2  -3  -2   15.04    0.54
   2   3  -1   -0.05    0.15
   2  -3  -1    0.00    0.12
  -2   3  -2   44.95    1.64
  -2   3  -3    0.69    0.29
  -2  -3  -4    4.88    0.72
  -2   3  -4    4.84    0.64
   2   3   4    5.21    0.51
  -2   3  -5   79.35    2.69
   2   3   5   86.06    1.89
  -2  -3  -5   90.14    3.17
  -2  -3  -6    0.41    0.35
  -2   3  -6    0.11    0.21
  -2  -3  -7    2.86    0.66
  -2   3  -7    2.31    0.55
  -2  -3  -8   -0.06    0.25
  -2   3  -8    0.10    0.30
  -2  -3  -9  182.41    5.25
  -2   3  -9  176.40    4.88
  -2  -3 -10   11.50    1.39
  -2   3 -10   12.47    1.36
   2   3  10   11.53    1.44
  -2   3 -11   15.32    1.58
   2   3  11   18.32    1.88
  -2  -3 -11   16.20    1.67
  -2  -3 -12    5.22    1.00
   2   3  12    3.34    0.87
  -2   3 -12    4.63    0.93
   2  -3  13   10.54    1.51
  -2   3 -13   11.82    1.56
   2   3  13    8.80    1.39
  -2  -3 -13    9.14    1.33
   2  -3  14    1.11    0.61
   2   3  14    0.56    0.38
  -2  -3 -14    0.62    0.43
   2  -3  15   17.29    2.08
   2   3  15   16.25    2.01
   2  -3  16    0.32    0.52
   2   3  16    0.22    0.45
   2  -3  17   10.78    1.79
   2   3  17   12.68    1.93
   2  -3  18    1.27    0.68
   2   3  18    0.85    0.50
   2   3  19    0.95    0.43
   2  -3  19    2.86    1.03
   2   3  20    0.66    0.58
   2  -3  20    1.63    0.97
   2  -3  21   11.09    2.07
   2   3  21    7.66    1.69
   2   3  22    0.24    0.44
   2  -3  22   -0.32    0.47
   2  -3  23   -0.29    0.57
   2   3  23    0.22    0.51
   2  -3  24    1.75    0.90
   2   3  24    0.24    0.57
  -2   4  25   -0.92    0.62
  -2  -4  25   -0.19    0.46
  -2  -4  24    4.81    1.32
  -2   4  24    2.99    1.01
  -2   4  23   -0.30    0.43
  -2  -4  23    0.30    0.60
  -2  -4  22    2.40    0.88
  -2   4  22    0.38    0.40
  -2   4  21    0.14    0.35
  -2  -4  21   -0.47    0.49
  -2   4  20   20.07    2.12
  -2  -4  20   21.44    2.34
   2  -4 -19   10.37    1.38
  -2  -4  19   12.47    1.75
  -2   4  19   10.76    1.52
  -2  -4  18   22.22    2.21
   2  -4 -18   19.68    1.85
   2  -4 -18   20.60    1.79
  -2   4  18   17.05    1.83
  -2   4  17    1.81    0.66
   2  -4 -17    3.13    0.72
   2  -4 -17    3.25    0.72
  -2  -4  17    2.56    0.77
  -2   4  16    0.96    0.48
   2  -4 -16    0.96    0.40
   2  -4 -16    0.51    0.34
  -2  -4  16    0.58    0.49
  -2   4  15    0.36    0.35
  -2  -4  15    0.11    0.34
   2   4 -15   -0.01    0.38
   2  -4 -15    0.24    0.24
   2  -4 -15    0.49    0.31
  -2  -4  14    0.34    0.37
   2  -4 -14    0.01    0.22
  -2   4  14    0.06    0.24
   2  -4 -14    0.65    0.31
   2   4 -14    0.16    0.32
   2   4 -13    2.99    0.72
  -2  -4  13    2.04    0.61
   2  -4 -13    2.19    0.51
  -2   4  13    1.50    0.48
   2  -4 -13    2.55    0.53
  -2  -4  13    1.21    0.53
   2  -4 -12   -0.10    0.18
  -2  -4  12   -0.13    0.34
  -2   4  12   -0.11    0.19
   2   4 -12    0.15    0.23
   2  -4 -12   -0.27    0.23
  -2  -4  11    5.89    0.94
   2   4 -11    5.22    0.86
   2  -4 -11    5.73    0.69
   2  -4 -11    4.92    0.66
  -2   4  11    5.57    0.74
  -2  -4  10    0.91    0.44
   2  -4 -10    0.09    0.16
   2  -4 -10    0.43    0.22
  -2   4  10    0.15    0.19
   2   4 -10    0.46    0.33
   2   4  -9    6.51    0.90
  -2  -4   9    6.47    0.90
   2  -4  -9    6.42    0.63
  -2   4   8    6.58    0.74
   2  -4  -8    8.35    0.66
   2   4  -8    7.44    0.91
   2  -4  -7  103.10    2.08
   2   4  -7  106.33    3.22
  -2   4   7  102.01    2.84
  -2   4   6   92.10    2.68
   2   4  -6   90.27    2.86
   2  -4  -6   89.79    1.75
   2  -4  -5    2.69    0.29
   2   4  -5    2.66    0.49
   2   4  -4   36.57    1.68
   2   4  -3  777.67    7.55
   2   4  -2   87.46    2.52
  -2   4   1   24.92    0.84
   2   4  -1   25.55    1.34
   2   4   0   10.25    0.86
  -2   4   0    9.40    0.62
  -2   4  -1  105.98    2.37
  -2   4  -2    9.72    0.80
  -2   4  -3    0.93    0.32
  -2  -4  -5    0.06    0.27
   2   4   6   21.56    0.93
  -2  -4  -6   21.40    1.69
  -2  -4  -7    2.85    0.69
   2   4   7    1.97    0.27
  -2   4  -7    1.34    0.44
  -2  -4  -8    1.21    0.47
  -2   4  -8    0.52    0.38
  -2  -4  -9    3.41    0.79
  -2   4  -9    2.58    0.67
  -2  -4 -10   13.07    1.48
  -2   4 -10   16.52    1.65
  -2   4 -11    5.78    1.06
  -2  -4 -11    6.21    1.07
   2   4  11    5.82    1.06
   2   4  12   13.78    1.69
  -2   4 -12   16.49    1.78
  -2  -4 -12   16.75    1.81
  -2  -4 -13   -0.34    0.45
   2   4  13   -0.47    0.41
   2  -4  13    0.09    0.34
   2   4  14   -0.08    0.33
   2  -4  14    0.09    0.31
   2  -4  15    0.96    0.68
   2   4  15    0.89    0.62
   2   4  16    4.13    1.09
   2  -4  16    3.96    1.07
   2   4  17    1.20    0.66
   2  -4  17    3.14    1.05
   2   4  18    3.70    1.16
   2  -4  18    5.13    1.28
   2  -4  19    1.28    0.78
   2   4  19    1.30    0.71
   2  -4  20    1.51    0.79
   2   4  20    2.59    0.89
   2  -4  21    1.06    0.77
   2   4  21    1.30    0.85
   2   4  22    3.39    1.32
   2  -4  22    4.89    1.35
   2  -4  23    2.50    1.15
   2  -4  24   -0.21    0.58
  -2  -5  25   -0.47    0.59
  -2  -5  24   -0.13    0.54
  -2   5  23   -0.01    0.43
  -2  -5  23    0.30    0.64
  -2   5  22    1.58    0.74
  -2  -5  22    1.18    0.70
  -2  -5  21    3.41    0.99
  -2   5  21    2.51    0.89
  -2   5  20   27.37    2.48
  -2  -5  20   32.10    2.89
   2  -5 -20   30.72    2.35
  -2   5  19    4.64    1.02
   2  -5 -19    7.42    1.14
   2  -5 -19    7.66    1.20
  -2  -5  19    8.23    1.46
  -2   5  18    5.40    1.04
   2  -5 -18    5.02    0.92
  -2  -5  18    4.15    1.02
   2  -5 -18    3.86    0.84
  -2  -5  17    4.74    1.03
   2  -5 -17    5.47    0.90
  -2   5  17    4.75    0.94
   2  -5 -17    4.11    0.83
   2  -5 -16   30.12    2.01
  -2   5  16   28.66    2.14
  -2  -5  16   26.06    2.24
   2  -5 -16   27.54    1.99
  -2  -5  15    0.42    0.39
   2  -5 -15   -0.01    0.19
   2  -5 -15   -0.01    0.19
  -2   5  15    0.02    0.22
   2   5 -15    0.67    0.49
  -2  -5  14    3.50    0.81
  -2  -5  14    3.83    0.87
   2  -5 -14    3.38    0.65
   2  -5 -14    4.20    0.71
   2   5 -14    4.52    0.96
   2   5 -13    1.09    0.49
  -2  -5  13    1.85    0.65
   2  -5 -13    1.49    0.40
  -2  -5  12    4.92    0.93
   2  -5 -12    3.98    0.64
   2   5 -12    3.56    0.79
   2  -5 -11    0.82    0.29
  -2  -5  11    0.33    0.32
   2   5 -11    0.35    0.40
  -2   5  10    7.61    0.81
   2   5 -10    8.10    1.05
  -2  -5  10    6.80    0.98
   2  -5 -10    7.44    0.75
   2   5  -9    2.04    0.56
   2  -5  -9    1.32    0.33
  -2   5   9    1.25    0.36
   2  -5  -8    3.82    0.48
   2   5  -8    3.80    0.69
  -2   5   8    4.95    0.67
   2  -5  -7   29.92    1.23
   2   5  -7   33.30    1.90
  -2   5   7   29.89    1.61
   2  -5  -6    1.37    0.28
   2   5  -6    1.40    0.43
   2   5  -5   97.15    3.01
   2   5  -4  137.78    3.48
   2   5  -3  281.32    4.88
   2  -5  -2   87.88    1.54
  -2   5   2   85.63    1.46
   2   5  -2   87.69    2.68
  -2   5   1   36.73    1.15
   2   5  -1   36.57    1.71
   2   5   0    4.38    0.61
  -2   5   0    4.44    0.46
  -2   5  -1    7.72    0.66
  -2   5  -2    0.43    0.23
  -2   5  -3   62.66    2.24
  -2   5  -4   48.18    2.11
  -2   5  -5    2.58    0.55
  -2  -5  -6    5.80    0.93
  -2   5  -6    4.62    0.78
   2   5   7    9.95    0.64
  -2   5  -7   11.02    1.22
  -2  -5  -7   10.74    1.28
   2   5   8   30.86    0.97
  -2  -5  -8   33.89    2.31
  -2   5  -8   34.58    2.22
  -2  -5  -9    1.78    0.56
  -2   5  -9    2.75    0.68
  -2   5 -10    6.57    1.07
  -2  -5 -10    5.71    0.99
  -2   5 -11    7.03    1.14
  -2  -5 -11    6.83    1.15
  -2  -5 -12    1.44    0.58
   2  -5  12    1.11    0.53
  -2   5 -12    2.56    0.73
  -2  -5 -13    1.56    0.68
   2  -5  13    3.30    0.93
   2  -5  14    1.08    0.62
   2  -5  15   -0.33    0.47
   2  -5  16    0.12    0.48
   2  -5  17    1.18    0.73
   2  -5  18    7.40    1.55
   2  -5  19   14.51    2.19
   2  -5  20    0.50    0.59
   2  -5  21    4.26    1.38
   2  -5  22   -0.31    0.76
   2  -5  23    4.45    1.36
  -2  -6  25    3.13    1.17
  -2  -6  24    0.16    0.55
  -2  -6  23    4.92    1.30
  -2  -6  22    0.90    0.64
  -2  -6  21    2.85    0.96
  -2  -6  20    2.89    0.96
   2  -6 -20    2.33    0.81
   2  -6 -20    1.47    0.57
   2  -6 -19    0.94    0.47
  -2  -6  19    0.10    0.38
   2  -6 -19    1.00    0.52
  -2  -6  18    0.29    0.37
   2  -6 -18   -0.13    0.28
   2  -6 -18    0.11    0.25
   2  -6 -17    9.56    1.24
   2  -6 -17   10.75    1.27
  -2  -6  17   11.49    1.59
  -2  -6  16   -0.07    0.36
   2  -6 -16    0.24    0.25
   2  -6 -16    0.24    0.36
  -2  -6  15    9.73    1.37
   2  -6 -15   10.66    1.18
  -2  -6  15    9.99    1.49
  -2  -6  14    1.91    0.67
   2  -6 -14    2.68    0.58
   2   6 -14    3.17    0.83
  -2  -6  13   -0.03    0.31
   2   6 -13    0.67    0.45
   2  -6 -13    0.36    0.26
  -2  -6  12    3.11    0.76
   2   6 -12    2.99    0.73
   2  -6 -12    2.23    0.49
  -2   6  11    1.47    0.40
  -2  -6  11    1.25    0.48
   2   6 -11    0.64    0.32
   2  -6 -11    1.70    0.39
  -2   6  10    5.77    0.73
   2   6 -10    6.49    0.99
   2  -6 -10    6.92    0.77
   2  -6  -9   -0.24    0.23
  -2   6   9    0.16    0.20
   2   6  -9   -0.14    0.25
   2   6  -8   59.74    2.77
  -2   6   8   58.26    2.32
   2  -6  -8   57.18    1.96
   2  -6  -7    0.13    0.16
   2   6  -7    0.63    0.34
   2   6  -6   18.26    1.43
   2  -6  -6   17.51    0.71
   2  -6  -5    3.63    0.31
   2   6  -5    4.16    0.69
   2  -6  -4   66.87    1.26
   2   6  -4   66.96    2.57
   2   6  -3    3.51    0.60
  -2   6   3    3.58    0.31
   2  -6  -3    3.29    0.31
   2  -6  -2   15.26    0.75
   2   6  -2   15.39    1.20
  -2   6   2   15.32    0.72
  -2   6   1    2.95    0.37
   2   6  -1    2.54    0.49
   2  -6  -1    2.35    0.35
   2   6   0    5.47    0.71
  -2   6   0    5.30    0.55
   2  -6   0    5.06    0.55
  -2   6  -1    3.19    0.47
  -2   6  -2   16.63    1.11
  -2   6  -3   26.67    1.52
  -2   6  -4    1.72    0.46
  -2   6  -5   78.61    2.94
  -2   6  -6    1.03    0.39
  -2  -6  -6    1.25    0.48
  -2   6  -7   28.88    1.97
  -2  -6  -7   30.69    2.18
  -2  -6  -8    1.68    0.57
  -2   6  -8    2.79    0.63
   2   6   8    2.31    0.32
  -2  -6  -9    0.62    0.41
  -2   6  -9    0.16    0.23
   2   6   9    0.83    0.16
  -2   6 -10    0.39    0.37
  -2  -6 -10    0.18    0.27
  -2  -6 -11    2.15    0.67
  -2   6 -11    1.85    0.59
  -2  -6 -12    1.90    0.66
   2  -6  12    0.03    0.34
  -2  -6 -13    8.73    1.36
   2  -6  13    6.69    1.28
   2  -6  14    0.58    0.48
   2  -6  15    1.66    0.72
   2  -6  16    1.51    0.79
   2  -6  17    1.88    0.91
   2  -6  18    0.26    0.49
   2  -6  19   25.27    2.91
   2  -6  20   -0.36    0.59
   2  -6  21    3.23    1.21
   2  -6  22    0.15    0.47
   2  -6  23    2.94    1.31
  -2  -7  25    0.24    0.67
  -2  -7  24   -0.88    0.68
  -2  -7  23    5.91    1.47
  -2  -7  22   -1.20    0.75
  -2  -7  21    0.46    0.50
   2  -7 -20    2.76    0.75
  -2  -7  20    2.99    0.95
   2  -7 -20    3.65    0.79
   2  -7 -19    0.24    0.30
  -2  -7  19   -0.60    0.53
   2  -7 -19    0.01    0.25
   2  -7 -18    2.48    0.70
  -2  -7  18    3.06    0.89
   2  -7 -18    1.90    0.56
   2  -7 -17    8.33    1.14
  -2  -7  17    7.02    1.30
  -2  -7  16   58.45    3.50
   2  -7 -16   52.49    2.73
   2  -7 -15    9.12    1.11
  -2  -7  15    8.41    1.42
  -2  -7  14   15.11    1.81
   2  -7 -14   17.60    1.48
   2   7 -13    0.00    0.32
  -2  -7  13    0.48    0.39
   2  -7 -13    0.02    0.28
  -2  -7  12    0.54    0.39
  -2   7  12    0.13    0.17
   2  -7 -12   -0.07    0.17
   2   7 -12    0.27    0.27
   2   7 -11    7.32    1.11
   2  -7 -11    8.03    0.90
  -2   7  11    7.60    0.85
   2   7 -10   14.51    1.51
  -2   7  10   14.20    1.17
   2  -7 -10   13.75    1.12
   2  -7  -9   -0.16    0.22
  -2   7   9    0.29    0.26
   2   7  -9    0.39    0.25
   2  -7  -8   38.96    1.74
   2   7  -8   37.56    2.26
   2   7  -7    6.12    0.92
   2  -7  -7    5.87    0.49
   2  -7  -6    1.44    0.25
   2   7  -6    1.99    0.55
   2  -7  -5    5.96    0.45
   2   7  -5    6.84    0.90
   2   7  -4    4.51    0.72
   2  -7  -4    4.57    0.41
  -2   7   3    0.07    0.11
   2  -7  -3   -0.05    0.16
   2   7  -3    0.19    0.23
   2   7  -2   13.84    1.20
  -2   7   2   12.58    0.76
   2  -7  -2   12.22    0.76
  -2   7   1   38.84    1.42
   2   7  -1   41.10    2.02
   2  -7  -1   39.08    1.48
  -2   7   0    0.12    0.16
   2  -7   0    0.40    0.21
   2   7   0    0.20    0.22
   2  -7   1   39.58    1.77
  -2   7  -1   39.70    1.70
   2   7   1   40.04    2.01
   2  -7   2    1.63    0.42
  -2   7  -2    1.04    0.28
  -2   7  -3   18.59    1.34
  -2   7  -4   38.28    2.01
  -2   7  -5   74.35    2.92
  -2   7  -6   72.95    3.03
  -2  -7  -7   11.18    1.36
  -2   7  -7   10.29    1.20
  -2  -7  -8    6.63    1.10
  -2   7  -8    4.93    0.87
  -2   7  -9    0.22    0.23
  -2  -7  -9    0.15    0.39
  -2   7 -10    0.72    0.43
  -2  -7 -10    0.71    0.49
  -2   7 -11    8.75    1.28
  -2  -7 -11    7.04    1.19
   2  -7  11    8.96    1.36
   2  -7  12    0.92    0.53
  -2  -7 -12    0.67    0.44
   2  -7  13    0.40    0.45
   2  -7  14    0.04    0.45
   2  -7  15    1.53    0.64
   2  -7  16   32.47    3.05
   2  -7  17    0.66    0.57
   2  -7  18    7.17    1.52
   2  -7  19    5.84    1.43
   2  -7  20    3.49    1.13
   2  -7  21    1.61    0.88
   2  -7  22    0.86    0.90
   2  -7  23   11.38    2.23
  -2  -8  24   -0.22    0.54
  -2  -8  23   -0.46    0.57
  -2  -8  22    0.12    0.63
  -2  -8  21    1.25    0.68
  -2  -8  20    4.96    1.30
   2  -8 -20    4.00    0.92
   2  -8 -20    4.31    0.92
   2  -8 -19   -0.60    0.36
  -2  -8  19   -0.02    0.36
   2  -8 -19    0.06    0.37
  -2  -8  18    4.09    1.08
   2  -8 -18    4.09    0.85
   2  -8 -17    0.52    0.43
  -2  -8  17    1.37    0.70
  -2  -8  16    2.82    0.84
   2  -8 -16    3.77    0.75
  -2  -8  16    3.46    0.94
  -2  -8  15   24.74    2.44
   2  -8 -15   28.57    2.01
   2  -8 -14   23.25    1.75
  -2  -8  14   23.79    2.30
  -2  -8  13   10.99    1.52
   2  -8 -13   11.78    1.22
  -2   8  13   12.15    1.09
   2  -8 -12    0.43    0.28
  -2  -8  12   -0.16    0.31
  -2   8  12    0.21    0.22
   2   8 -11    2.82    0.73
   2  -8 -11    4.45    0.70
  -2   8  11    3.76    0.65
   2  -8 -10   13.55    1.18
   2   8 -10   13.74    1.51
  -2   8  10   13.57    1.22
   2  -8  -9   24.87    1.53
   2   8  -9   25.07    1.99
   2  -8  -9   26.79    1.24
   2   8  -8    4.61    0.86
   2  -8  -8    3.93    0.46
   2  -8  -7   13.43    0.80
   2   8  -7   13.65    1.39
   2  -8  -6   32.71    1.19
   2   8  -6   35.74    2.17
   2   8  -5    0.22    0.23
   2  -8  -5    0.11    0.15
   2  -8  -4   -0.05    0.13
  -2   8   4   -0.08    0.15
   2   8  -4    0.07    0.24
   2   8  -3    6.05    0.87
   2  -8  -3    5.62    0.55
  -2   8   3    5.03    0.50
  -2   8   2    2.51    0.38
   2   8  -2    1.98    0.51
   2  -8  -2    2.78    0.42
   2  -8  -1    1.37    0.32
   2   8  -1    2.03    0.52
  -2   8   1    1.18    0.33
   2  -8   0    0.02    0.21
  -2   8   0    0.14    0.22
   2   8   0   -0.02    0.25
  -2   8  -1    0.05    0.18
   2  -8   1    0.05    0.25
   2   8   1    0.05    0.21
  -2   8  -2    2.41    0.50
   2  -8   2    2.08    0.48
   2  -8   3    0.45    0.34
  -2   8  -3   -0.03    0.21
  -2  -8  -4   28.40    1.84
  -2   8  -4   28.54    1.79
  -2   8  -5   40.17    2.23
  -2   8  -6    0.38    0.31
  -2   8  -7    2.52    0.64
  -2  -8  -8   10.96    1.42
  -2   8  -8    9.21    1.22
  -2  -8  -9    3.86    0.90
  -2   8  -9    3.98    0.85
  -2   8 -10    5.58    1.03
  -2  -8 -10    4.66    1.00
   2  -8  10    4.43    0.97
  -2  -8 -11   -0.95    0.52
   2  -8  11    0.63    0.54
  -2  -8 -12   -0.27    0.28
   2  -8  12    0.47    0.48
   2  -8  13    0.73    0.50
   2  -8  14    2.02    0.85
   2  -8  15    0.90    0.67
   2  -8  16   20.63    2.41
   2  -8  17   23.12    2.66
   2  -8  18   11.29    1.93
   2  -8  19    0.19    0.46
   2  -8  20    7.91    1.72
   2  -8  21    5.83    1.51
   2  -8  22   -2.60    1.11
  -2  -9  24    0.15    0.43
  -2  -9  23    3.55    1.21
  -2  -9  22   -0.18    0.46
  -2  -9  21    0.76    0.72
  -2  -9  20    0.40    0.52
  -2  -9  19    0.55    0.68
   2  -9 -19    0.28    0.36
  -2  -9  18    3.41    0.98
   2  -9 -18    3.34    0.83
  -2  -9  17    5.68    1.25
  -2  -9  17    5.39    1.21
   2  -9 -17    5.75    1.00
  -2  -9  16    2.31    0.82
   2  -9 -16    4.14    0.83
  -2  -9  15    9.98    1.59
   2  -9 -15   10.34    1.25
  -2  -9  14    7.10    1.28
   2  -9 -14    6.53    0.96
  -2  -9  13   11.98    1.64
  -2   9  13   11.62    1.12
   2  -9 -13   10.55    1.20
   2  -9 -12    0.16    0.22
  -2   9  12    0.50    0.28
  -2  -9  12    0.53    0.40
   2   9 -11    5.54    1.02
  -2   9  11    5.66    0.82
   2  -9 -11    6.78    0.91
  -2  -9  11    5.20    1.03
   2  -9 -10    1.89    0.50
   2  -9 -10    2.05    0.37
   2   9 -10    1.07    0.46
   2   9  -9    4.20    0.84
   2  -9  -9    3.73    0.65
   2  -9  -9    3.55    0.47
   2   9  -8   15.06    1.55
   2  -9  -8   12.37    0.86
   2  -9  -7   39.82    1.47
   2   9  -7   40.95    2.48
   2  -9  -6   95.99    2.23
   2   9  -6  100.19    3.76
   2  -9  -5    6.85    0.61
   2   9  -5    6.95    0.98
   2  -9  -4   14.85    0.92
   2   9  -4   14.66    1.40
  -2   9   4   17.43    0.96
   2   9  -3    5.16    0.82
   2  -9  -3    5.94    0.62
  -2   9   3    6.22    0.61
  -2   9   2  115.49    2.70
   2  -9  -2  115.15    2.79
   2   9  -2  114.95    3.78
   2  -9  -1    0.63    0.25
   2   9  -1    1.31    0.46
  -2   9   1    0.86    0.31
  -2   9   0    3.57    0.55
   2  -9   0    2.83    0.51
   2   9   0    2.87    0.61
   2  -9   1    0.39    0.28
  -2   9  -1    0.55    0.27
   2   9   1    0.23    0.29
  -2   9  -2   16.99    1.29
   2  -9   2   18.56    1.41
  -2   9  -3    0.32    0.28
   2  -9   3    0.16    0.23
   2  -9   4   48.39    2.49
  -2   9  -4   49.03    2.44
  -2   9  -5    0.60    0.33
  -2   9  -6   18.15    1.62
  -2   9  -7    7.99    1.12
  -2   9  -8   27.09    2.11
   2  -9   8   25.97    2.11
  -2  -9  -9    1.19    0.53
  -2   9  -9    0.92    0.56
   2  -9   9    0.62    0.43
  -2  -9 -10    1.00    0.47
   2  -9  10    1.10    0.57
  -2   9 -10    1.78    0.64
  -2  -9 -11    3.91    0.95
   2   9  11    2.38    0.30
   2  -9  11    2.65    0.82
   2  -9  12   -0.20    0.35
   2  -9  13    0.25    0.32
   2  -9  14    0.52    0.50
   2  -9  15    1.82    0.73
   2  -9  16    7.11    1.45
   2  -9  17   10.68    1.84
   2  -9  18   -0.13    0.70
   2  -9  19    0.61    0.58
   2  -9  20    9.27    1.91
   2  -9  21   -1.26    0.78
   2  -9  22    7.92    1.86
  -2 -10  23   -0.33    0.69
  -2 -10  22    0.34    0.35
  -2 -10  21    2.09    0.90
  -2 -10  20    3.95    1.13
  -2 -10  19    0.01    0.52
   2 -10 -19    0.20    0.32
   2 -10 -18    3.46    0.82
  -2 -10  18    4.55    1.11
   2 -10 -17    3.42    0.81
  -2 -10  17    4.43    1.16
   2 -10 -16    0.09    0.29
  -2 -10  16   -0.72    0.55
  -2 -10  15    0.01    0.41
   2 -10 -15    0.29    0.28
   2 -10 -14    1.58    0.51
  -2 -10  14    1.74    0.76
  -2  10  14    1.31    0.42
  -2 -10  13   -0.07    0.25
  -2  10  13    0.23    0.19
   2 -10 -13    0.05    0.23
  -2  10  12    5.40    0.83
  -2 -10  12    5.88    1.18
   2 -10 -12    5.06    0.85
   2 -10 -12    6.22    0.75
   2 -10 -11    0.20    0.19
  -2 -10  11    0.79    0.51
   2 -10 -11    0.69    0.35
   2 -10 -10    3.85    0.72
  -2 -10  10    3.47    0.85
   2  10 -10    4.01    0.89
   2 -10 -10    3.75    0.54
   2  10  -9    5.53    1.02
   2 -10  -9    5.70    0.65
   2 -10  -8    0.18    0.19
   2  10  -8   -0.01    0.39
   2  10  -7  166.86    5.13
   2 -10  -7  159.40    3.14
   2 -10  -6    4.47    0.54
   2  10  -6    5.39    0.91
   2  10  -5   10.12    1.23
   2 -10  -5    7.80    0.73
   2  10  -4    7.47    1.04
   2 -10  -4    8.40    0.78
  -2  10   4    9.00    0.76
   2  10  -3  143.52    4.45
   2 -10  -3  140.36    3.21
  -2  10   3  144.68    3.13
  -2  10   2   19.84    1.22
   2 -10  -2   21.25    1.31
   2  10  -2   20.89    1.71
   2  10  -1   28.02    1.94
   2 -10  -1   26.02    1.51
  -2  10   1   28.62    1.51
   2  10   0    0.16    0.22
   2 -10   0   -0.11    0.24
  -2  10   0    0.15    0.22
   2 -10   1    6.48    0.84
  -2  10  -1    6.71    0.82
   2  10   1    6.76    0.96
   2 -10   2    0.06    0.20
  -2  10  -2    0.13    0.20
   2 -10   3    1.33    0.43
  -2  10  -3    1.73    0.49
  -2  10  -4   18.17    1.54
  -2  10  -5    1.00    0.41
  -2  10  -6    5.57    0.94
  -2 -10  -7   23.68    1.89
  -2  10  -7   24.26    1.99
  -2  10  -8   43.29    2.76
  -2 -10  -8   40.67    2.51
   2 -10   9    3.55    0.89
  -2 -10  -9    1.66    0.67
  -2  10  -9    2.29    0.70
  -2 -10 -10    3.82    0.95
   2 -10  10    3.26    0.85
   2 -10  11    3.61    0.92
   2 -10  12    0.34    0.42
   2 -10  13   -0.09    0.49
   2 -10  14    1.22    0.70
   2 -10  15    1.98    0.81
   2 -10  16   38.25    3.42
   2 -10  17    1.39    0.89
   2 -10  18    5.80    1.44
   2 -10  19    3.81    1.27
   2 -10  20    8.77    1.87
   2 -10  21    1.06    0.84
  -2 -11  23    3.45    1.21
  -2 -11  22    3.05    1.13
  -2 -11  21    0.40    0.54
  -2 -11  20    4.16    1.15
  -2 -11  19   12.42    1.97
  -2 -11  18    0.27    0.44
   2 -11 -18   -0.75    0.43
  -2 -11  17    0.90    0.56
   2 -11 -17    1.11    0.51
  -2 -11  16   -0.20    0.36
   2 -11 -16    0.71    0.35
  -2  11  15   -0.41    0.25
  -2 -11  15    0.17    0.43
   2 -11 -15    0.20    0.37
   2 -11 -14    2.09    0.60
  -2  11  14    2.99    0.62
   2 -11 -14    3.16    0.61
  -2 -11  14    2.96    0.92
  -2  11  13    3.55    0.70
   2 -11 -13    4.43    0.69
  -2 -11  13    3.65    1.00
   2 -11 -13    3.95    0.80
   2 -11 -12    0.07    0.23
  -2 -11  12    0.36    0.39
  -2  11  12   -0.02    0.28
   2 -11 -12    0.18    0.16
   2 -11 -11    8.15    1.11
   2 -11 -11    7.93    0.83
  -2 -11  11    7.40    1.29
  -2 -11  10    3.88    0.93
   2 -11 -10    5.70    0.70
   2 -11  -9   -0.02    0.14
  -2 -11   9    0.21    0.39
  -2 -11   8   10.19    1.44
   2 -11  -8   10.94    0.91
   2  11  -8   10.48    1.37
   2  11  -7    3.80    0.82
   2 -11  -7    3.89    0.54
   2  11  -6    4.01    0.83
   2 -11  -6    4.62    0.60
   2  11  -5    2.55    0.69
   2 -11  -5    1.83    0.40
   2  11  -4    3.87    0.79
   2 -11  -4    3.82    0.58
  -2  11   4    3.15    0.50
   2  11  -3   -0.13    0.35
   2 -11  -3    0.08    0.20
  -2  11   3    0.49    0.24
  -2 -11   3    0.46    0.40
   2  11  -2    6.77    1.02
  -2 -11   2    4.37    0.84
   2 -11  -2    4.95    0.69
  -2  11   2    3.59    0.56
  -2  11   1   19.45    1.33
   2 -11  -1   20.14    1.41
   2  11  -1   18.95    1.65
  -2  11   0    7.38    0.86
   2 -11   0    7.44    0.90
   2  11   0    6.31    0.97
   2 -11   1    2.99    0.58
  -2  11  -1    2.62    0.55
   2  11   1    2.84    0.67
   2 -11   2    0.15    0.22
  -2  11  -2    0.31    0.23
  -2  11  -3    0.10    0.21
  -2  11  -4   11.48    1.25
  -2 -11  -4   11.36    1.32
  -2  11  -5    2.15    0.59
  -2 -11  -5    2.44    0.63
   2 -11   6    0.30    0.32
  -2 -11  -6    0.24    0.33
  -2  11  -6    0.07    0.26
  -2  11  -7   -0.19    0.39
  -2 -11  -7   -0.18    0.36
  -2  11  -8   44.98    2.89
  -2 -11  -8   44.35    2.69
  -2 -11  -9   -0.06    0.27
   2 -11   9    0.17    0.33
   2 -11  10   28.79    2.49
  -2 -11 -10   29.59    2.28
   2 -11  11    2.00    0.74
   2 -11  12    2.33    0.82
   2 -11  13    0.47    0.52
   2 -11  14   -0.11    0.65
   2 -11  15    0.86    0.77
   2 -11  16    1.03    0.73
   2 -11  17    1.10    0.70
   2 -11  18    1.61    0.83
   2 -11  19   12.87    2.23
   2 -11  20    3.63    1.28
   2 -11  21   -0.81    0.74
  -2 -12  22   -0.09    0.46
  -2 -12  21    1.37    0.86
  -2 -12  20    1.33    0.77
  -2 -12  19   13.80    2.10
  -2 -12  18    1.79    0.85
   2 -12 -17    2.18    0.68
  -2 -12  17    1.25    0.75
   2 -12 -16    0.06    0.24
  -2 -12  16    1.45    0.85
  -2  12  16    1.00    0.34
  -2 -12  15    4.62    1.16
  -2  12  15    5.30    0.80
   2 -12 -15    5.28    1.02
   2 -12 -14    2.80    0.69
  -2 -12  14    1.85    0.81
  -2  12  14    2.21    0.55
   2 -12 -14    2.36    0.56
  -2 -12  13    8.16    1.49
  -2  12  13   11.87    1.31
   2 -12 -13   10.68    1.34
   2 -12 -13   10.19    1.04
   2 -12 -12    0.75    0.31
  -2 -12  12    0.57    0.37
   2 -12 -12    0.94    0.42
   2 -12 -11    0.00    0.24
  -2 -12  11    0.57    0.59
   2 -12 -11   -0.07    0.18
   2 -12 -10    0.45    0.26
  -2 -12  10    0.40    0.43
   2 -12  -9    0.84    0.31
  -2 -12   9    1.04    0.59
  -2 -12   8    0.79    0.52
   2 -12  -8    0.42    0.22
  -2 -12   7   -0.26    0.42
   2 -12  -7   -0.04    0.20
   2 -12  -6   18.94    1.26
  -2 -12   6   17.06    1.82
   2  12  -6   20.52    1.90
  -2 -12   5    0.51    0.41
   2 -12  -5    0.08    0.17
   2  12  -5    0.55    0.38
  -2 -12   4    9.10    1.30
  -2  12   4    6.88    0.76
   2 -12  -4    7.50    0.84
   2  12  -4    8.60    1.23
   2 -12  -3    0.59    0.28
   2  12  -3   -0.23    0.39
  -2  12   3    0.04    0.13
  -2 -12   3   -0.02    0.31
  -2  12   2    0.36    0.18
   2 -12  -2    0.27    0.23
  -2 -12   2    0.59    0.37
   2  12  -2    0.05    0.30
  -2 -12   1    1.91    0.57
  -2  12   1    2.39    0.53
   2 -12  -1    1.89    0.48
   2  12  -1    1.33    0.48
  -2  12   0    1.06    0.36
  -2 -12   0    1.04    0.44
   2  12   0    1.29    0.48
   2 -12   0    0.73    0.36
  -2  12  -1    0.03    0.19
  -2 -12  -1   -0.12    0.27
   2  12   1   -0.06    0.22
   2 -12   1   -0.51    0.30
  -2  12  -2    0.41    0.32
  -2 -12  -2    0.25    0.32
  -2 -12  -3    0.89    0.42
  -2  12  -3    0.55    0.32
  -2 -12  -4    2.25    0.63
  -2  12  -4    3.83    0.77
   2 -12   5    0.01    0.35
  -2 -12  -5   -0.02    0.27
  -2  12  -5   -0.15    0.26
   2 -12   6    0.08    0.30
  -2 -12  -6    0.01    0.28
  -2  12  -6    0.17    0.30
  -2  12  -7   27.57    2.24
  -2 -12  -7   23.77    2.02
  -2 -12  -8   13.33    1.54
  -2 -12  -9    6.78    1.13
  -2 -12 -10    0.81    0.52
   2 -12  10    0.68    0.45
   2 -12  11    9.61    1.55
  -2 -12 -11    8.73    1.32
   2 -12  12    0.16    0.34
  -2 -12 -12    0.08    0.27
   2 -12  13   -0.26    0.45
   2 -12  14    0.34    0.54
   2 -12  15    1.80    0.75
   2 -12  16    1.30    0.74
   2 -12  17    0.54    0.75
   2 -12  18   -0.30    0.63
   2 -12  19   12.29    2.15
   2 -12  20    3.69    1.31
  -2 -13  21    3.38    1.11
   2 -13 -20    5.52    0.97
  -2 -13  20    5.29    1.34
   2 -13 -19    1.06    0.45
  -2 -13  19    3.16    1.08
   2 -13 -18    1.37    0.49
  -2 -13  18    0.72    0.65
  -2 -13  17   -1.34    0.75
   2 -13 -16   -0.07    0.27
  -2 -13  16    0.00    0.61
  -2 -13  15    1.80    0.81
  -2  13  15    1.53    0.47
   2 -13 -15    0.88    0.45
  -2 -13  14    0.19    0.52
   2 -13 -14    0.59    0.41
  -2  13  14    0.95    0.44
   2 -13 -14    0.12    0.22
   2 -13 -13    0.16    0.28
   2 -13 -13    0.04    0.26
  -2  13  13    1.02    0.46
  -2 -13  13    0.57    0.47
   2 -13 -12    6.66    0.85
  -2 -13  12    7.18    1.37
   2 -13 -12    7.39    1.15
   2 -13 -11    3.19    0.59
  -2 -13  11    3.79    1.05
   2 -13 -11    2.92    0.76
  -2 -13  10    2.94    0.94
   2 -13 -10    3.37    0.60
   2 -13  -9    0.97    0.36
  -2 -13   9    1.19    0.61
   2 -13  -8    0.06    0.19
  -2 -13   8    0.61    0.44
   2 -13  -7   22.77    1.45
  -2 -13   7   23.56    2.26
  -2 -13   6    0.23    0.36
   2 -13  -6    0.06    0.20
  -2 -13   5   10.02    1.44
   2 -13  -5    9.81    0.99
   2 -13  -4    4.88    0.74
  -2  13   4    4.31    0.66
  -2 -13   4    5.07    1.04
   2  13  -4    5.63    1.01
   2 -13  -3   13.96    1.24
  -2 -13   3   11.70    1.50
   2  13  -3   13.61    1.55
  -2  13   3   15.30    1.24
   2 -13  -2    0.08    0.22
  -2  13   2    0.03    0.16
   2  13  -2    0.05    0.22
  -2 -13   1   28.72    2.25
   2 -13  -1   29.60    1.88
  -2  13   1   29.46    1.83
   2  13  -1   26.34    2.10
   2 -13   0    5.49    0.86
  -2 -13   0    3.87    0.88
   2  13   0    3.57    0.79
  -2  13   0    4.51    0.74
  -2  13  -1   -0.39    0.28
  -2 -13  -1    0.00    0.27
   2  13   1    0.63    0.39
  -2  13  -2    6.54    0.96
  -2 -13  -2    5.52    0.99
  -2 -13  -3    3.58    0.81
  -2  13  -3    4.03    0.77
  -2  13  -4    5.29    0.94
  -2 -13  -4    5.76    1.04
   2 -13   4    3.66    0.82
  -2 -13  -5    0.06    0.31
   2 -13   5    0.03    0.26
  -2  13  -5    0.32    0.25
  -2 -13  -6   14.89    1.63
  -2  13  -6   13.31    1.54
   2 -13   6   11.67    1.55
   2 -13   7    8.74    1.35
  -2 -13  -7    6.39    1.10
  -2 -13  -8    8.76    1.29
  -2 -13  -9    8.81    1.32
  -2 -13 -10   11.92    1.56
   2 -13  11    0.70    0.59
  -2 -13 -11    1.87    0.70
   2 -13  12    7.01    1.39
  -2 -13 -12    7.76    1.29
   2 -13  13    5.46    1.27
  -2 -13 -13    7.09    1.28
  -2 -13 -14   13.61    1.76
   2 -13  14   13.85    2.06
   2 -13  15    0.09    0.66
  -2 -13 -15   -0.15    0.48
   2 -13  16    6.64    1.54
   2 -13  17   -0.24    0.55
   2 -13  18    1.34    0.83
   2 -13  19    0.31    0.54
  -2 -14  20   11.77    2.09
  -2 -14  19    2.24    0.94
   2 -14 -19    1.68    0.56
   2 -14 -18    4.46    0.86
  -2 -14  18    3.60    1.25
   2 -14 -17    4.85    0.83
  -2 -14  17    6.61    1.52
  -2 -14  16    4.83    1.29
   2 -14 -15   10.28    1.44
  -2 -14  15    7.76    1.56
   2 -14 -14    0.62    0.40
  -2 -14  14    0.43    0.37
  -2  14  14    0.66    0.39
   2 -14 -13    0.55    0.25
  -2 -14  13    0.71    0.49
   2 -14 -13    0.15    0.32
  -2 -14  12    0.60    0.52
   2 -14 -12    0.25    0.33
   2 -14 -12    0.04    0.24
  -2 -14  11    3.79    1.07
   2 -14 -11    4.44    0.72
  -2 -14  10    0.90    0.68
   2 -14 -10   -0.08    0.17
   2 -14  -9    0.15    0.17
  -2 -14   9    0.19    0.37
   2 -14  -8    2.89    0.56
  -2 -14   8    3.09    0.93
  -2 -14   7    7.15    1.29
   2 -14  -7    7.08    0.88
  -2 -14   6    0.69    0.54
   2 -14  -6    0.28    0.33
   2 -14  -5   -0.08    0.27
  -2 -14   5   -0.29    0.45
   2 -14  -4    4.44    0.74
  -2  14   4    4.30    0.69
  -2 -14   4    4.57    1.04
  -2 -14   3   17.84    1.90
   2 -14  -3   15.98    1.40
  -2  14   3   14.93    1.30
   2 -14  -2    5.02    0.81
  -2 -14   2    5.78    1.08
  -2  14   2    5.47    0.82
   2  14  -1    0.12    0.33
  -2 -14   1    0.13    0.42
  -2  14   1    0.25    0.25
  -2  14   0    2.62    0.61
  -2 -14   0    2.67    0.76
   2  14   0    2.33    0.68
  -2  14  -1    2.24    0.59
  -2 -14  -1    2.24    0.69
   2  14   1    2.28    0.64
  -2  14  -2    0.62    0.37
   2 -14   2    0.20    0.28
  -2 -14  -2    0.46    0.43
  -2  14  -3    9.15    1.21
  -2 -14  -3    8.51    1.29
   2 -14   3    8.25    1.19
  -2 -14  -4    1.27    0.57
  -2  14  -4    1.13    0.47
   2 -14   4    0.54    0.43
  -2  14  -5   22.55    2.00
   2 -14   5   24.54    2.20
  -2 -14  -5   23.42    2.10
  -2 -14  -6    2.06    0.66
   2 -14   6    1.05    0.53
  -2 -14  -7    0.34    0.30
   2 -14   7    1.23    0.58
  -2 -14  -8    9.98    1.41
  -2 -14  -9   14.22    1.70
  -2 -14 -10    1.82    0.67
  -2 -14 -11    0.12    0.36
   2 -14  11    0.35    0.50
   2 -14  12    9.91    1.73
  -2 -14 -12    8.45    1.36
  -2 -14 -13    2.20    0.76
   2 -14  13    3.12    1.02
  -2 -14 -14    6.08    1.19
   2 -14  14    5.27    1.34
  -2 -14 -15    0.41    0.36
   2 -14  15    1.19    0.80
  -2 -14 -16    5.69    1.22
   2 -14  16    6.08    1.58
  -2 -14 -17    0.00    0.47
   2 -14  17   -0.49    0.63
  -2 -14 -18    0.69    0.60
   2 -14  18   -0.95    0.75
  -2 -15  18    3.12    1.12
   2 -15 -17    0.72    0.41
  -2 -15  17    1.73    0.91
  -2 -15  16   10.89    1.95
  -2 -15  15    3.01    1.17
  -2 -15  14    0.43    0.58
   2 -15 -14   -0.30    0.32
  -2 -15  13    1.14    0.70
   2 -15 -13    1.31    0.55
   2 -15 -12    0.85    0.53
   2 -15 -12    0.15    0.18
  -2 -15  12    0.92    0.60
  -2 -15  11    0.23    0.46
   2 -15 -11    1.17    0.45
  -2 -15  10    2.67    0.88
   2 -15 -10    2.04    0.52
   2 -15  -9    3.02    0.62
  -2 -15   9    2.24    0.91
   2 -15  -8   11.79    1.17
  -2 -15   8   12.39    1.78
  -2 -15   7    1.13    0.66
   2 -15  -7    2.24    0.52
  -2 -15   6    4.88    1.08
   2 -15  -6    5.52    0.83
  -2 -15   5    1.29    0.65
   2 -15  -5    1.03    0.39
  -2 -15   4   -0.28    0.38
   2 -15  -4   -0.05    0.23
  -2  15   4   -0.12    0.22
  -2 -15   3    0.06    0.34
  -2  15   3   -0.38    0.25
  -2 -15   2    0.00    0.43
  -2  15   2    0.71    0.35
  -2 -15   1   -0.09    0.41
  -2  15   1   -0.27    0.36
  -2  15   0   13.16    1.39
  -2 -15   0   13.27    1.64
   2 -15   1    0.14    0.26
  -2 -15  -1    0.12    0.27
  -2  15  -1    0.42    0.32
  -2  15  -2    7.40    1.08
   2 -15   2    7.69    1.16
  -2 -15  -2    7.29    1.22
   2 -15   3    3.03    0.78
  -2 -15  -3    2.30    0.73
  -2  15  -3    2.31    0.66
  -2 -15  -4   17.50    1.87
  -2  15  -4   16.68    1.72
   2 -15   4   17.70    1.86
  -2 -15  -5    3.06    0.85
   2 -15   5    2.97    0.87
  -2 -15  -6    0.00    0.28
   2 -15   6   -0.08    0.31
   2 -15   7    0.14    0.34
  -2 -15  -7   -0.17    0.44
   2 -15   8    1.61    0.75
  -2 -15  -8    1.08    0.47
  -2 -15  -9    4.90    1.06
  -2 -15 -10    4.86    1.06
  -2 -15 -11    1.64    0.65
   2 -15  11    1.82    0.85
   2 -15  12    4.43    1.22
  -2 -15 -12    2.87    0.82
  -2 -15 -13    2.67    0.85
   2 -15  13    1.92    0.86
   2 -15  14    0.37    0.53
  -2 -15 -14    0.14    0.36
  -2 -15 -15    3.26    1.05
   2 -15  15    2.77    1.02
  -2 -15 -16    1.32    0.71
   2 -15  16    0.95    0.68
   2 -15  17    4.38    1.43
  -2 -15 -17    2.78    0.99
  -2 -16  18    0.45    0.59
  -2 -16  17    0.60    0.50
  -2 -16  16    1.59    0.89
  -2 -16  15    2.90    1.06
  -2 -16  14    6.83    1.54
  -2 -16  13    0.50    0.68
  -2 -16  12    0.22    0.56
   2 -16 -12    0.41    0.42
  -2 -16  11    3.26    0.99
  -2 -16  10   18.16    2.29
   2 -16  -9   23.13    1.70
  -2 -16   9   22.54    2.48
  -2 -16   8    2.35    0.83
   2 -16  -8    1.99    0.53
  -2 -16   7    0.11    0.38
  -2 -16   6    6.74    1.33
  -2 -16   5    1.84    0.81
  -2 -16   4    3.10    0.87
  -2  16   4    1.61    0.48
  -2 -16   3    3.86    0.95
  -2  16   3    3.47    0.70
  -2 -16   2    0.19    0.50
  -2  16   2   -0.15    0.27
   2 -16  -1    2.12    0.58
  -2 -16   1    1.85    0.71
  -2  16   1    1.33    0.49
   2 -16   0    3.06    0.72
  -2  16   0    3.53    0.79
  -2 -16   0    3.17    0.88
  -2  16  -1    5.26    0.95
   2 -16   1    4.85    0.96
  -2 -16  -1    5.36    1.09
  -2 -16  -2    4.25    0.97
  -2  16  -2    3.63    0.80
   2 -16   2    2.36    0.68
   2 -16   3    0.71    0.43
  -2  16  -3    0.37    0.30
  -2 -16  -3    1.23    0.54
  -2 -16  -4    1.06    0.52
   2 -16   4    1.26    0.55
  -2 -16  -5   13.08    1.68
   2 -16   5   13.90    1.75
   2 -16   6   33.08    2.77
  -2 -16  -6   28.68    2.46
   2 -16   7    0.51    0.57
  -2 -16  -7    0.65    0.50
  -2 -16  -8    6.26    1.20
   2 -16   8    7.75    1.46
  -2 -16  -9    6.91    1.27
  -2 -16 -10    1.93    0.71
  -2 -16 -11    4.35    1.04
  -2 -16 -12    3.80    0.98
   2 -16  12    6.11    1.44
  -2 -16 -13    0.48    0.46
   2 -16  13    0.77    0.72
  -2 -16 -14   -0.48    0.44
   2 -16  14   -0.90    0.67
   2 -16  15   -0.96    0.70
  -2 -16 -15    0.47    0.57
   2 -16  16    0.08    0.55
  -2 -16 -16    1.06    0.48
  -2 -17  17    0.79    0.89
  -2 -17  16    2.35    1.07
  -2 -17  15    4.04    1.33
  -2 -17  14    3.79    1.17
  -2 -17  13    4.38    1.27
  -2 -17  12    2.69    0.95
  -2 -17  11    3.04    1.03
  -2 -17  10   20.13    2.47
  -2 -17   9   25.68    2.75
  -2 -17   8    0.33    0.56
  -2 -17   7   -0.08    0.55
  -2 -17   6    9.44    1.63
  -2 -17   5    1.02    0.59
  -2  17   4   -0.15    0.22
  -2 -17   4    0.17    0.47
  -2 -17   3    0.23    0.34
   2 -17  -3   -0.08    0.25
  -2  17   3   -0.12    0.27
  -2  17   2    0.68    0.39
  -2 -17   2    0.53    0.45
   2 -17  -2    0.36    0.31
   2 -17  -1    0.59    0.45
  -2 -17   1    0.20    0.42
  -2  17   1    0.65    0.37
  -2  17   0    0.20    0.30
   2 -17   0    0.51    0.37
  -2 -17   0    0.75    0.55
  -2  17  -1    2.05    0.56
  -2 -17  -1    1.92    0.73
   2 -17   1    1.40    0.54
  -2  17  -2    5.80    1.04
  -2 -17  -2    6.18    1.23
   2 -17   2    7.20    1.19
  -2 -17  -3    0.11    0.35
   2 -17   3   -0.13    0.38
  -2 -17  -4    0.97    0.49
   2 -17   4    1.95    0.67
   2 -17   5   -0.22    0.31
  -2 -17  -5   -0.18    0.39
   2 -17   6    1.92    0.77
  -2 -17  -6    1.23    0.65
   2 -17   7    9.33    1.57
  -2 -17  -7   10.77    1.61
   2 -17   8    1.55    0.70
  -2 -17  -8    0.33    0.38
  -2 -17  -9    3.69    0.95
  -2 -17 -10    0.34    0.32
  -2 -17 -11    2.03    0.73
  -2 -17 -12    5.84    1.24
   2 -17  12    6.69    1.51
   2 -17  13    4.01    1.20
  -2 -17 -13    4.15    1.06
   2 -17  14   -1.11    0.75
  -2 -17 -14   -0.21    0.36
   2 -17  15    0.50    0.67
  -2 -17 -15   -1.01    0.59
  -2 -18  16    0.02    0.37
  -2 -18  15    1.61    0.86
  -2 -18  14    0.16    0.70
  -2 -18  13   -0.63    0.63
  -2 -18  12    3.57    1.12
  -2 -18  11   14.50    2.18
  -2 -18  10    8.91    1.70
  -2 -18   9    0.41    0.60
  -2 -18   8    0.62    0.50
  -2 -18   7    3.62    1.06
   2 -18  -6   49.12    2.76
  -2 -18   6   50.67    3.80
   2 -18  -5   -0.41    0.37
  -2 -18   5   -0.69    0.58
   2 -18  -4    0.09    0.24
  -2 -18   4    0.13    0.42
  -2 -18   3    0.46    0.63
   2 -18  -3    0.61    0.40
  -2  18   3    1.42    0.50
   2 -18  -2    7.14    1.12
  -2 -18   2    9.33    1.57
  -2  18   2    7.08    1.07
  -2  18   1    2.08    0.61
   2 -18  -1    1.15    0.56
  -2 -18   1    1.31    0.63
  -2 -18   0    3.37    0.93
   2 -18   0    4.12    0.93
  -2  18   0    2.90    0.72
  -2 -18  -1    6.50    1.28
   2 -18   1    5.72    1.10
   2 -18   2    0.38    0.36
  -2 -18  -2    0.33    0.47
  -2 -18  -3    0.25    0.45
   2 -18   3   -0.05    0.43
   2 -18   4    0.07    0.32
  -2 -18  -4   -0.29    0.51
  -2 -18  -5    2.40    0.83
   2 -18   5    1.90    0.79
   2 -18   6    2.08    0.82
  -2 -18  -6    0.40    0.42
   2 -18   7   -0.09    0.46
  -2 -18  -7    0.00    0.34
   2 -18   8    2.64    0.99
  -2 -18  -8    1.43    0.62
  -2 -18  -9   13.69    1.86
  -2 -18 -10    1.02    0.54
  -2 -18 -11   13.55    1.86
  -2 -18 -12   -0.19    0.35
   2 -18  12    0.39    0.73
  -2 -18 -13    1.82    0.74
   2 -18  13    2.95    1.13
   2 -18  14   -0.14    0.47
  -2 -18 -14    0.53    0.49
  -2 -19  14   -0.34    0.51
  -2 -19  13   -0.58    0.55
  -2 -19  12    2.09    0.97
  -2 -19  11    0.09    0.44
  -2 -19  10    6.23    1.53
   2 -19 -10    3.94    0.82
  -2 -19   9    3.55    1.09
   2 -19  -9    3.56    0.81
  -2 -19   8    2.29    0.99
   2 -19  -8    1.61    0.57
  -2 -19   7    0.24    0.43
   2 -19  -7    0.06    0.31
   2 -19  -6   -0.20    0.29
  -2 -19   6   -0.87    0.60
  -2 -19   5    1.22    0.71
   2 -19  -5    0.84    0.46
  -2 -19   4    0.78    0.53
   2 -19  -4    0.77    0.45
  -2 -19   3   22.31    2.52
   2 -19  -3   25.17    2.14
   2 -19  -2    4.41    0.96
  -2 -19   2    4.12    1.12
   2 -19  -1    2.04    0.68
  -2 -19   1    1.80    0.76
   2 -19   0    0.59    0.45
  -2 -19   0   -0.18    0.35
   2 -19   1    4.32    0.98
  -2 -19  -1    4.82    1.17
  -2 -19  -2    0.25    0.66
   2 -19   2   -0.22    0.31
   2 -19   3   -0.90    0.51
  -2 -19  -3    0.03    0.31
   2 -19   4   -0.42    0.40
  -2 -19  -4   -0.33    0.36
  -2 -19  -5    0.24    0.39
   2 -19   5   -1.23    0.63
  -2 -19  -6    1.55    0.73
   2 -19   6    0.56    0.58
  -2 -19  -7    2.78    0.91
   2 -19   7    0.57    0.56
  -2 -19  -8    3.39    1.02
   2 -19   8    1.62    0.82
  -2 -19  -9    0.14    0.41
  -2 -19 -10   17.43    2.12
  -2 -19 -11    0.10    0.45
   2 -19  12    1.20    0.79
  -2 -19 -12    0.74    0.54
  -2 -20  12    0.14    0.57
  -2 -20  11    1.64    0.86
  -2 -20  10    2.76    1.00
  -2 -20   9   17.55    2.44
   2 -20  -8    0.27    0.43
  -2 -20   8    0.97    0.51
   2 -20  -7    0.13    0.39
  -2 -20   7   -0.16    0.43
  -2 -20   6    3.45    1.09
   2 -20  -6    2.59    0.71
   2 -20  -5    2.77    0.78
  -2 -20   5    3.10    1.05
  -2 -20   4    0.58    0.56
   2 -20  -4    0.24    0.30
  -2 -20   3    1.82    0.85
   2 -20  -3    1.67    0.60
   2 -20  -2    2.38    0.76
  -2 -20   2    5.38    1.28
  -2 -20   1    2.85    0.97
   2 -20  -1    1.24    0.53
   2 -20   0   -0.35    0.36
  -2 -20   0    0.77    0.56
  -2 -20  -1    2.45    0.93
   2 -20   1    1.81    0.70
   2 -20   2    2.26    0.78
  -2 -20  -2    1.49    0.73
  -2 -20  -3    7.96    1.46
   2 -20   3    4.19    1.10
   2 -20   4    1.18    0.77
  -2 -20  -4    0.39    0.44
   2 -20   5    4.86    1.21
  -2 -20  -5    3.96    1.08
   2 -20   6    1.09    0.62
  -2 -20  -6    0.59    0.55
   2 -20   7   -0.15    0.46
  -2 -20  -7   -0.55    0.52
   2 -20   8   -0.52    0.65
  -2 -20  -8   -0.38    0.43
  -2 -20 -10    0.58    0.57
  -2 -21  10    0.44    0.54
  -2 -21   9    1.12    0.85
  -2 -21   8    7.66    1.68
  -2 -21   7    0.51    0.77
  -2 -21   6    1.90    0.78
   2 -21  -6    2.02    0.67
   2 -21  -5    0.65    0.38
  -2 -21   5   -0.60    0.46
   2 -21  -4    0.76    0.48
  -2 -21   4    0.68    0.79
   2 -21  -3   -0.24    0.33
  -2 -21   3   -1.33    0.78
   2 -21  -2    0.38    0.41
  -2 -21   2   -0.86    0.67
   2 -21  -1    0.49    0.43
   2 -21   0    5.51    1.19
  -2 -21   0    4.15    1.15
  -2 -21  -1    0.45    0.65
   2 -21   1   -0.06    0.35
   2 -21   2   12.08    1.76
  -2 -21  -2   12.70    1.96
   2 -21   3    2.12    0.79
  -2 -21  -3    1.87    0.78
  -2 -21  -4    6.44    1.40
   2 -21   4    4.64    1.15
   2 -21   5    0.99    0.60
  -2 -21  -5    2.59    0.90
  -2 -21  -6    6.28    1.35
   2 -21   6    8.16    1.58
   2 -21   7   -0.27    0.42
  -2 -21  -7    0.91    0.42
  -2 -21  -8    0.71    0.56
  -2 -22   6    0.12    0.48
  -2 -22   5   -0.89    0.67
   2 -22  -4    0.45    0.41
  -2 -22   4    0.22    0.46
  -2 -22   3    0.45    0.53
   2 -22  -3   -0.02    0.42
  -2 -22   2   -0.26    0.47
   2 -22  -2   -0.09    0.26
  -2 -22   1   -0.01    0.45
   2 -22  -1   -0.26    0.34
  -2 -22   0   -0.11    0.56
   2 -22   0    0.23    0.42
  -2 -22  -1   -0.18    0.43
   2 -22   1    0.85    0.51
  -2 -22  -2    3.78    1.15
   2 -22   2    3.03    0.94
   2 -22   3    7.13    1.42
  -2 -22  -3    8.61    1.61
  -2 -22  -4   -0.06    0.33
   2 -22   4    0.47    0.47
  -3   0  26   -0.01    0.61
  -3   0  25    9.26    1.71
  -3   0  24    0.32    0.46
  -3   0  23   24.22    2.52
   3   0 -23   22.69    1.98
  -3   0  22    0.00    0.36
   3   0 -22    0.49    0.41
   3   0 -21    9.37    1.27
  -3   0  21   11.80    1.65
  -3   0  20   -0.15    0.34
  -3   0  19   12.63    1.58
  -3   0  18    0.01    0.31
   3   0 -18   -0.16    0.46
   3   0 -17    2.06    0.62
  -3   0  17    0.24    0.30
  -3   0  16    0.23    0.29
   3   0 -16   -0.07    0.39
   3   0 -15   31.31    2.11
  -3   0  15   28.80    1.98
  -3   0  14   -0.01    0.21
   3   0 -14   -0.40    0.29
  -3   0  13  139.75    3.87
   3   0 -13  135.24    4.04
  -3   0  12   -0.08    0.22
   3   0 -12   -0.07    0.30
  -3   0  11    1.38    0.43
   3   0 -11    2.04    0.49
  -3   0  11    1.51    0.37
   3   0 -10   -0.17    0.20
  -3   0  10   -0.15    0.23
  -3   0  10   -0.15    0.21
  -3   0   9   44.13    1.89
   3   0  -9   43.98    1.86
   3   0  -8    0.26    0.23
  -3   0   8    0.07    0.18
  -3   0   7    8.15    0.73
   3   0  -7    8.74    0.74
  -3   0   6   -0.02    0.14
   3   0  -6   -0.07    0.15
  -3   0   5    5.46    0.54
   3   0  -5    5.05    0.50
   3   0  -4   -0.02    0.11
  -3   0   4    0.06    0.12
  -3   0   3    0.10    0.14
   3   0  -3   -0.10    0.15
  -3   0   2    0.03    0.13
  -3   0   1    2.69    0.42
  -3   0   1    2.07    0.44
  -3   0   0    0.20    0.23
  -3   0   0    0.10    0.15
  -3   0  -1    0.50    0.27
  -3   0  -1    0.44    0.26
  -3   0  -2    0.21    0.18
  -3   0  -2    0.10    0.18
  -3   0  -3    5.06    0.72
  -3   0  -3    4.79    0.63
  -3   0  -4   -0.14    0.26
  -3   0  -4   -0.07    0.19
  -3   0  -5   48.01    2.37
  -3   0  -5   48.01    1.99
  -3   0  -6    0.33    0.23
  -3   0  -6    0.00    0.24
  -3   0  -7   11.82    1.30
  -3   0  -7   11.57    0.99
  -3   0  -8   -0.22    0.32
  -3   0  -9    1.76    0.59
  -3   0 -10    0.05    0.30
  -3   0 -11    2.90    0.77
   3   0  12    0.02    0.29
  -3   0 -12   -0.87    0.49
   3   0  13   11.15    1.63
   3   0  14   -0.15    0.39
   3   0  15   69.52    4.34
   3   0  16    0.56    0.63
   3   0  17   13.37    2.07
  -3   0 -17   12.95    1.07
   3   0  18   -0.37    0.63
  -3   0 -18   -0.03    0.14
   3   0  19   23.45    2.87
   3   0  20   -0.25    0.53
   3   0  21   10.18    2.00
   3   0  22    0.84    0.75
   3   0  23    2.27    0.88
  -3  -1  26   -0.01    0.56
  -3   1  26    0.35    0.35
  -3   1  25   -0.21    0.43
  -3  -1  25    1.66    0.84
  -3  -1  24    1.67    0.79
   3   1 -24    0.75    0.49
  -3   1  24    0.91    0.65
  -3  -1  23    9.13    1.58
   3  -1 -23    8.70    1.18
  -3   1  23   10.02    1.64
  -3  -1  22    0.71    0.53
  -3   1  22   -0.10    0.35
   3  -1 -22    0.16    0.27
   3  -1 -21    0.92    0.49
  -3   1  21    0.16    0.29
  -3  -1  21    0.06    0.35
  -3  -1  20    0.39    0.42
   3  -1 -20   -0.01    0.24
  -3   1  20   -0.09    0.29
  -3   1  19    3.39    0.83
  -3  -1  19    4.54    1.00
   3  -1 -19    4.08    0.82
   3  -1 -19    5.68    1.05
  -3   1  18   -0.16    0.30
   3  -1 -18    0.49    0.35
  -3  -1  18    0.53    0.49
   3   1 -18    0.12    0.40
   3  -1 -18    0.49    0.36
   3  -1 -17    0.11    0.24
   3   1 -17    0.46    0.36
  -3   1  17    1.28    0.56
  -3  -1  17    0.89    0.45
   3  -1 -17    0.61    0.36
  -3   1  16    2.60    0.65
   3  -1 -16    1.79    0.54
   3   1 -16    2.81    0.69
   3  -1 -16    1.94    0.55
  -3  -1  16    2.87    0.69
   3  -1 -15    4.64    0.82
   3  -1 -15    3.65    0.73
  -3   1  15    3.95    0.75
   3   1 -15    3.23    0.69
  -3  -1  15    3.68    0.76
  -3  -1  14    0.28    0.26
   3   1 -14    0.71    0.33
   3  -1 -14    0.82    0.36
   3  -1 -14    0.86    0.43
  -3   1  13   17.84    1.36
  -3  -1  13   15.90    1.35
   3  -1 -13   15.08    1.32
   3   1 -13   16.87    1.50
   3  -1 -13   14.11    1.35
   3  -1 -12   16.05    1.41
   3   1 -12   17.02    1.43
  -3  -1  12   18.07    1.50
   3  -1 -12   19.17    1.41
  -3   1  12   18.63    1.31
  -3  -1  12   19.13    1.39
  -3  -1  11    8.43    0.97
   3  -1 -11    9.06    1.05
   3  -1 -11    9.42    0.94
  -3   1  11   10.55    0.91
  -3  -1  11    8.99    0.91
   3   1 -11    9.58    1.04
  -3  -1  10   12.71    1.13
   3  -1 -10   13.98    1.09
   3   1 -10   14.15    1.18
  -3   1  10   12.98    1.06
  -3   1  10   13.66    0.96
   3  -1 -10   15.27    1.34
   3  -1  -9   46.67    1.81
   3   1  -9   46.97    2.03
   3  -1  -9   49.58    2.35
  -3   1   9   43.89    1.79
  -3   1   9   49.76    1.63
  -3  -1   9   49.15    2.10
  -3   1   8    4.25    0.52
   3   1  -8    4.83    0.64
   3  -1  -8    3.33    0.64
  -3  -1   8    3.86    0.58
  -3   1   8    4.82    0.46
   3  -1  -8    3.91    0.49
   3  -1  -7   19.23    1.00
   3   1  -7   20.15    1.20
  -3   1   7   19.82    1.02
   3  -1  -7   18.68    1.40
  -3  -1   7   18.55    1.19
   3  -1  -6   23.81    1.03
   3   1  -6   24.10    1.25
   3  -1  -6   24.08    1.55
  -3  -1   6   23.32    1.26
  -3   1   6   23.90    1.05
  -3   1   5    5.71    0.49
   3   1  -5    5.54    0.60
   3  -1  -5    5.64    0.48
  -3  -1   5    5.45    0.60
  -3  -1   4   -0.03    0.14
  -3   1   4   -0.07    0.10
   3  -1  -4    0.00    0.09
   3   1  -4    0.27    0.20
  -3   1   4    0.35    0.26
  -3  -1   3   85.31    2.26
  -3   1   3   91.96    2.90
   3   1  -3   88.25    2.24
  -3   1   3   88.69    1.86
  -3   1   2   42.75    1.35
  -3   1   2   41.17    1.94
  -3  -1   2   42.12    1.59
  -3   1   1  112.08    2.38
  -3  -1   1  109.75    2.61
  -3   1   1  110.12    3.14
  -3   1   0    7.05    0.67
  -3   1   0    7.69    0.83
   3  -1   0    8.23    0.73
  -3   1  -1    5.68    0.64
  -3   1  -1    5.10    0.68
  -3  -1  -1    5.83    0.71
  -3  -1  -2    0.34    0.24
  -3  -1  -2    0.42    0.26
  -3   1  -2    0.44    0.24
  -3   1  -2    0.44    0.28
  -3   1  -3   17.41    1.27
  -3  -1  -3   19.75    1.42
  -3  -1  -3   17.93    1.20
  -3  -1  -4    1.47    0.45
  -3  -1  -4    1.18    0.34
  -3   1  -4    1.80    0.47
  -3  -1  -5    3.15    0.64
  -3  -1  -5    2.26    0.44
  -3   1  -5    3.54    0.69
  -3  -1  -6    0.01    0.30
  -3  -1  -6    0.33    0.23
  -3   1  -6   -0.05    0.26
  -3  -1  -7   26.74    1.95
  -3   1  -7   31.61    2.07
  -3  -1  -7   26.98    1.42
  -3  -1  -8    3.03    0.71
  -3   1  -8    2.69    0.68
  -3  -1  -8    3.16    0.50
  -3  -1  -9    4.35    0.58
  -3   1  -9    4.82    0.93
  -3  -1  -9    4.78    0.93
  -3  -1 -10   11.55    0.92
  -3  -1 -10   10.69    1.40
  -3   1 -10   10.80    1.38
  -3   1 -11    0.79    0.41
  -3  -1 -11    1.00    0.52
  -3  -1 -11    0.70    0.26
   3  -1  12   22.65    2.23
  -3  -1 -12   21.15    1.25
  -3  -1 -12   20.84    2.03
  -3   1 -12   23.80    2.13
   3   1  12   20.79    2.17
   3   1  13    2.51    0.84
   3  -1  13    3.06    0.92
  -3  -1 -13    2.05    0.39
   3   1  14    1.02    0.61
  -3  -1 -14    2.34    0.43
   3  -1  14    1.81    0.74
  -3  -1 -15    9.19    0.81
   3   1  15    9.58    1.64
   3  -1  15    8.90    1.55
  -3  -1 -16   70.25    2.18
   3   1  16   75.10    4.64
   3  -1  16   74.07    4.66
   3  -1  17    1.25    0.66
  -3  -1 -17    0.52    0.22
   3   1  17    0.76    0.70
   3  -1  18   15.87    2.32
   3   1  18   17.34    2.41
   3  -1  19    2.05    0.99
   3   1  19    1.46    0.80
   3  -1  20    5.20    1.39
   3   1  20    5.82    1.49
   3   1  21    1.27    0.74
   3  -1  21    1.12    0.67
   3   1  22    3.43    1.25
   3  -1  22    4.20    1.35
   3   1  23    9.18    2.02
   3  -1  23    6.06    1.64
  -3  -2  26    0.23    0.49
  -3   2  26    0.81    0.61
  -3   2  25   -0.59    0.51
  -3  -2  25   -0.57    0.53
  -3  -2  24   10.31    1.75
  -3   2  24    9.82    1.65
  -3   2  23    3.80    1.08
  -3  -2  23    3.64    1.05
  -3   2  22    0.84    0.44
   3  -2 -22    1.17    0.45
  -3  -2  22    1.67    0.69
  -3  -2  21    1.51    0.76
  -3   2  21    0.41    0.52
   3  -2 -21    1.83    0.57
   3  -2 -20   13.09    1.37
  -3   2  20   14.14    1.69
  -3  -2  20   16.45    1.93
   3  -2 -19   14.31    1.41
  -3  -2  19   17.15    1.89
   3  -2 -19   13.58    1.57
  -3   2  19   15.90    1.74
   3  -2 -18   33.64    2.36
  -3   2  18   31.17    2.31
  -3  -2  18   35.23    2.59
   3  -2 -18   34.01    2.16
  -3   2  17   -0.21    0.29
  -3  -2  17    0.07    0.33
   3   2 -17   -0.39    0.33
   3  -2 -17    0.46    0.32
   3  -2 -17   -0.05    0.27
   3  -2 -16    8.58    1.07
  -3   2  16    8.00    1.07
   3   2 -16    6.87    1.12
   3  -2 -16    9.35    1.18
  -3  -2  16    6.91    1.05
   3   2 -15    1.03    0.50
   3  -2 -15    1.10    0.44
   3  -2 -15    1.32    0.43
  -3   2  15    1.39    0.47
  -3  -2  15    2.29    0.63
  -3   2  14    1.23    0.42
   3   2 -14    1.53    0.53
  -3  -2  14    1.11    0.45
   3  -2 -14    0.90    0.39
   3  -2 -14    1.44    0.41
   3  -2 -13   23.53    1.58
   3   2 -13   25.62    1.88
  -3  -2  13   23.45    1.84
   3  -2 -13   24.22    1.72
  -3  -2  13   24.33    1.69
  -3   2  13   23.81    1.55
   3  -2 -12   32.22    1.94
   3   2 -12   34.56    2.12
  -3   2  12   33.57    1.71
   3  -2 -12   32.69    1.77
  -3  -2  12   34.96    2.17
  -3  -2  12   32.61    1.86
  -3  -2  11    1.54    0.48
   3  -2 -11    1.31    0.44
   3   2 -11    2.09    0.53
   3  -2 -11    1.58    0.39
  -3   2  11    1.42    0.35
   3  -2 -10    2.31    0.43
   3  -2 -10    2.69    0.57
  -3  -2  10    2.36    0.56
   3   2 -10    2.65    0.59
  -3   2  10    2.73    0.43
   3  -2  -9   15.22    1.30
  -3   2   9   18.11    0.94
   3   2  -9   15.91    1.26
   3  -2  -9   17.68    1.04
  -3  -2   9   16.64    1.29
  -3   2   8   14.80    0.75
   3   2  -8   14.33    1.16
   3  -2  -8   16.09    0.90
   3  -2  -8   16.18    1.31
  -3   2   8   14.23    0.88
  -3  -2   8   14.42    1.17
   3   2  -7   74.39    2.46
   3  -2  -7   72.68    2.73
   3  -2  -7   71.71    1.72
  -3  -2   7   74.21    2.52
  -3   2   7   70.56    1.35
  -3   2   7   73.89    1.77
  -3   2   6    0.61    0.17
   3   2  -6    0.60    0.23
   3  -2  -6    0.47    0.30
   3  -2  -6    0.48    0.14
  -3  -2   6    0.44    0.26
   3   2  -5   14.04    1.01
  -3  -2   5   14.82    1.05
   3  -2  -5   14.73    0.65
  -3   2   5   14.05    1.19
   3  -2  -5   14.27    1.19
  -3   2   5   15.07    0.67
  -3  -2   4   20.76    1.20
   3   2  -4   21.00    1.21
  -3   2   4   20.49    1.41
  -3   2   4   21.92    0.76
  -3  -2   3  109.68    2.75
   3   2  -3  110.31    2.70
  -3   2   3  114.64    3.29
  -3   2   3  111.99    1.80
  -3   2   3  112.02    1.61
  -3  -2   2   16.95    1.09
  -3   2   2   16.35    0.75
  -3   2   2   17.81    1.31
   3  -2  -2   16.89    0.79
   3   2  -2   18.01    1.09
  -3   2   1   13.65    1.15
  -3   2   1   15.13    0.83
   3  -2  -1   15.21    0.86
  -3   2   0    6.55    0.81
  -3   2   0    5.91    0.60
   3  -2   0    6.44    0.63
   3  -2   1   29.93    1.46
  -3   2  -1   30.23    1.44
   3   2   2   50.06    2.00
  -3  -2  -2   47.55    2.20
  -3   2  -2   48.73    1.95
  -3   2  -3   50.61    2.13
   3   2   3   53.82    2.04
  -3  -2  -3   49.69    2.33
   3   2   4   53.60    2.01
  -3  -2  -4   56.24    2.58
  -3   2  -4   55.06    2.34
  -3   2  -5    0.21    0.26
  -3  -2  -5   -0.04    0.25
  -3   2  -6   76.49    3.05
  -3  -2  -6   79.79    3.34
  -3  -2  -7    0.28    0.29
  -3   2  -7    0.45    0.28
  -3  -2  -8    4.42    0.86
  -3   2  -8    4.55    0.84
  -3  -2  -8    3.84    0.53
  -3  -2  -9    0.25    0.30
  -3  -2  -9    0.33    0.18
  -3   2  -9    0.13    0.35
  -3  -2 -10   36.50    2.56
  -3  -2 -10   33.13    1.44
  -3   2 -10   36.08    2.46
   3   2  11    2.10    0.72
  -3   2 -11    3.11    0.81
  -3  -2 -11    2.99    0.44
  -3  -2 -11    2.96    0.80
   3  -2  12    7.05    1.28
   3   2  12    6.12    1.19
  -3  -2 -12    6.54    0.63
  -3   2 -12    7.90    1.23
  -3  -2 -12    8.33    1.30
   3   2  13    1.74    0.72
   3  -2  13    1.35    0.67
   3  -2  14    0.19    0.34
   3   2  14   -0.04    0.47
   3   2  15    0.56    0.52
   3  -2  15    0.11    0.35
   3   2  16    3.95    1.16
   3  -2  16    7.03    1.44
   3  -2  17    0.33    0.38
   3   2  17   -0.18    0.61
   3  -2  18    0.81    0.76
   3   2  18   -0.04    0.57
   3  -2  19   -0.85    0.67
   3   2  19    0.43    0.52
   3  -2  20    5.28    1.43
   3   2  20    7.98    1.76
   3   2  21    0.57    0.57
   3  -2  21    0.06    0.57
   3  -2  22    1.61    0.97
   3   2  22    1.78    0.90
   3  -2  23    1.22    1.03
   3   2  23    0.74    0.62
  -3  -3  26    0.42    0.42
  -3   3  26   -0.23    0.51
  -3  -3  25   11.77    1.96
  -3   3  25   11.24    1.82
  -3   3  24    0.98    0.60
  -3  -3  24    0.25    0.41
  -3   3  23    0.57    0.51
  -3  -3  23   -0.56    0.50
  -3  -3  22    0.38    0.47
  -3   3  22    0.49    0.43
   3  -3 -21   11.20    1.21
  -3  -3  21   11.84    1.72
  -3   3  21   11.73    1.60
  -3   3  20    1.96    0.72
   3  -3 -20    2.71    0.78
   3  -3 -20    1.71    0.53
  -3  -3  20    3.22    0.92
  -3  -3  19    4.11    0.92
  -3   3  19    5.19    1.00
   3  -3 -19    4.33    0.76
   3  -3 -19    6.09    1.06
   3  -3 -18    1.60    0.61
  -3   3  18    2.44    0.67
   3  -3 -18    1.00    0.44
  -3  -3  18    0.84    0.53
  -3   3  17    1.57    0.54
   3  -3 -17    2.31    0.65
   3  -3 -17    2.59    0.63
  -3  -3  17    2.00    0.65
   3  -3 -16    1.26    0.47
  -3   3  16    1.32    0.50
   3   3 -16    1.36    0.51
   3  -3 -16    0.32    0.28
  -3  -3  16    1.50    0.56
  -3   3  15    2.71    0.63
   3   3 -15    3.53    0.78
   3  -3 -15    3.92    0.71
  -3  -3  15    2.81    0.70
   3  -3 -15    3.01    0.63
  -3  -3  14   -0.07    0.35
   3  -3 -14    0.06    0.15
  -3   3  14   -0.38    0.26
   3   3 -14    0.25    0.27
  -3  -3  14    0.00    0.25
   3  -3 -14    0.13    0.19
  -3   3  13    1.46    0.41
   3   3 -13    2.30    0.65
  -3  -3  13    1.70    0.59
   3  -3 -13    1.82    0.50
   3  -3 -13    2.77    0.55
   3   3 -12    4.99    0.86
  -3  -3  12    4.10    0.79
  -3   3  12    6.20    0.73
   3  -3 -12    4.37    0.74
   3  -3 -12    5.02    0.67
  -3  -3  11   21.79    1.70
   3  -3 -11   22.58    1.59
   3  -3 -11   22.06    1.28
   3   3 -11   21.11    1.63
  -3   3  11   21.40    1.23
  -3  -3  10    0.28    0.29
   3  -3 -10    0.04    0.21
   3  -3 -10   -0.03    0.16
  -3   3  10    0.07    0.18
   3   3 -10    0.41    0.37
   3   3  -9    7.23    0.91
   3  -3  -9    7.44    0.92
  -3  -3   9    7.63    0.96
   3  -3  -9    7.04    0.63
  -3   3   9    7.95    0.61
  -3   3   8    3.90    0.37
   3  -3  -8    4.56    0.45
  -3  -3   8    3.81    0.66
   3  -3  -8    3.56    0.63
   3   3  -8    4.49    0.69
   3  -3  -7    3.69    0.34
  -3   3   7    3.41    0.63
  -3  -3   7    2.85    0.56
   3  -3  -7    3.20    0.59
   3   3  -7    4.08    0.62
   3  -3  -6    1.09    0.17
   3   3  -6    1.10    0.36
  -3   3   6    1.23    0.38
  -3   3   6    0.87    0.16
  -3  -3   6    1.55    0.46
   3   3  -5    0.03    0.17
  -3   3   5    0.13    0.25
  -3  -3   5    0.45    0.24
  -3   3   4   11.94    1.11
   3   3  -4   10.87    0.94
  -3  -3   4    9.61    0.90
   3  -3  -3    0.91    0.17
  -3   3   3    0.90    0.16
  -3   3   3    0.99    0.40
   3   3  -3    0.77    0.29
   3  -3  -2   23.51    0.91
  -3   3   2   24.02    1.58
   3   3  -2   24.08    1.37
  -3   3   2   24.15    0.86
   3  -3  -1    1.76    0.32
  -3   3   1    1.74    0.28
   3  -3   0    3.40    0.48
  -3   3   0    3.04    0.42
   3  -3   1    6.67    0.70
  -3   3  -1    7.52    0.71
   3  -3   2   48.36    2.02
  -3   3  -2   45.29    1.85
  -3  -3  -3    1.79    0.50
   3   3   3    1.44    0.39
  -3   3  -3    1.64    0.41
  -3  -3  -4    6.24    0.91
   3   3   4    6.79    0.72
  -3   3  -4    7.21    0.87
  -3   3  -5   36.84    2.02
   3   3   5   37.67    1.64
  -3  -3  -5   38.76    2.31
  -3   3  -6   23.04    1.69
  -3  -3  -6   21.35    1.78
  -3   3  -7    2.17    0.55
  -3  -3  -7    2.59    0.70
  -3   3  -8    2.00    0.57
  -3  -3  -8    1.93    0.60
  -3   3  -9   40.58    2.50
  -3  -3  -9   41.15    2.68
  -3  -3 -10   -0.33    0.41
  -3   3 -10    0.16    0.32
  -3  -3 -11    0.37    0.35
  -3   3 -11   -0.02    0.33
   3   3  11    0.28    0.36
   3  -3  12    0.01    0.33
  -3  -3 -12    0.96    0.48
   3   3  12    0.29    0.47
   3   3  13    5.06    1.14
   3  -3  13    2.43    0.83
   3   3  14    0.18    0.53
   3  -3  14    0.71    0.55
   3   3  15   24.11    2.60
   3  -3  15   23.39    2.52
   3  -3  16   -0.18    0.56
   3   3  16    0.08    0.36
   3   3  17    6.28    1.44
   3  -3  17    4.07    1.15
   3  -3  18   -1.12    0.71
   3   3  18    0.33    0.56
   3   3  19   22.93    2.83
   3  -3  19   21.24    2.75
   3  -3  20    0.88    0.56
   3   3  20    2.24    1.03
   3  -3  21    3.55    1.24
   3   3  21    1.73    0.81
   3  -3  22   -0.07    0.43
   3   3  22    1.08    0.78
   3   3  23    0.40    0.49
   3  -3  23   -0.11    0.52
  -3   4  25   -0.35    0.41
  -3  -4  25   -0.37    0.51
  -3  -4  24    0.59    0.64
  -3   4  24    1.93    0.70
  -3   4  23   -0.41    0.45
  -3  -4  23    0.06    0.41
  -3   4  22    0.33    0.38
  -3  -4  22    0.46    0.42
  -3   4  21    0.50    0.45
  -3  -4  21    1.57    0.64
  -3   4  20    3.67    0.89
   3  -4 -20    3.99    0.85
  -3  -4  20    2.84    0.87
   3  -4 -19    5.09    0.93
  -3   4  19    4.24    0.84
  -3  -4  19    5.40    1.12
  -3  -4  18   24.79    2.25
   3  -4 -18   27.81    2.08
  -3   4  18   23.44    1.98
  -3   4  17    5.77    0.94
  -3  -4  17    7.30    1.20
   3  -4 -17    5.91    0.90
   3   4 -16   23.28    2.11
  -3  -4  16   23.15    2.00
   3  -4 -16   23.81    1.75
  -3   4  16   23.55    1.78
  -3  -4  15    0.97    0.43
   3   4 -15    0.23    0.32
  -3  -4  15    0.89    0.45
   3  -4 -15    1.46    0.44
  -3   4  15    0.86    0.40
  -3  -4  14   -0.22    0.35
   3  -4 -14    0.16    0.22
   3   4 -14    0.07    0.26
  -3   4  14   -0.09    0.20
   3   4 -13    0.12    0.27
  -3  -4  13    0.26    0.27
  -3   4  13    0.25    0.18
   3  -4 -13    0.35    0.15
  -3   4  12    1.36    0.35
   3  -4 -12    1.43    0.36
   3   4 -12    1.65    0.53
  -3  -4  12    1.64    0.56
   3   4 -11    6.60    0.99
  -3  -4  11    6.85    1.00
   3  -4 -11    7.04    0.69
  -3   4  11    6.26    0.66
  -3  -4  10    4.94    0.82
   3  -4 -10    4.02    0.48
   3   4 -10    4.28    0.76
  -3  -4   9    2.55    0.58
  -3   4   9    2.09    0.48
   3  -4  -9    2.50    0.35
   3   4  -9    2.54    0.57
  -3   4   8   10.71    1.08
   3   4  -8   10.71    1.09
   3  -4  -8   11.45    0.61
  -3  -4   8    9.93    1.09
   3   4  -7    0.11    0.23
  -3   4   7   -0.06    0.30
   3  -4  -7    0.07    0.06
  -3  -4   7    0.15    0.21
  -3   4   6   12.60    1.17
  -3  -4   6   12.31    1.12
   3   4  -6   13.11    1.13
   3   4  -5    2.07    0.49
  -3   4   5    1.87    0.51
  -3   4   4    0.44    0.29
   3   4  -4    0.62    0.29
   3  -4  -3    9.99    0.52
   3   4  -3   10.21    0.95
   3   4  -2    8.23    0.86
   3  -4  -2    8.22    0.57
   3   4  -1    0.60    0.26
   3  -4  -1    0.62    0.21
   3  -4   0   -0.01    0.15
   3  -4   1   -0.03    0.18
   3  -4   2    2.68    0.50
  -3   4  -3  167.75    3.80
   3  -4   3  154.39    3.92
  -3  -4  -4   29.98    2.02
  -3   4  -4   32.48    1.82
   3   4   4   27.83    1.50
   3   4   5   43.41    1.80
  -3   4  -5   47.20    2.29
  -3  -4  -5   44.34    2.53
  -3   4  -6   30.11    1.92
   3   4   6   28.39    1.39
  -3  -4  -6   29.22    2.12
  -3  -4  -7   30.64    2.24
  -3   4  -7   27.71    1.92
  -3  -4  -8    6.57    1.06
  -3   4  -8    6.53    1.01
  -3  -4  -9    2.13    0.63
  -3   4  -9    1.80    0.57
  -3   4 -10   24.96    2.05
  -3  -4 -10   26.49    2.25
  -3  -4 -11    0.39    0.36
  -3   4 -11    1.08    0.52
   3  -4  12   10.00    1.50
  -3  -4 -12   12.20    1.63
   3  -4  13    0.41    0.43
   3  -4  14    4.35    1.13
   3  -4  15    0.03    0.41
   3   4  15    0.21    0.57
   3   4  16    3.51    1.07
   3  -4  16    2.33    0.89
   3  -4  17    0.86    0.71
   3   4  17    0.83    0.74
   3  -4  18    0.25    0.73
   3   4  18    0.09    0.46
   3  -4  19    7.57    1.67
   3  -4  20   -0.58    0.59
   3  -4  21    0.11    0.63
   3  -4  22   -1.31    0.78
   3  -4  23    0.37    0.55
  -3  -5  25    0.03    0.44
  -3  -5  24    1.41    0.77
  -3  -5  23    1.12    0.59
  -3   5  22   -0.51    0.42
  -3  -5  22    0.59    0.52
   3  -5 -21    0.06    0.20
  -3  -5  21   -0.10    0.46
  -3   5  21   -0.33    0.45
  -3  -5  20   22.61    2.35
   3  -5 -20   24.89    2.09
  -3   5  20   21.73    2.04
  -3  -5  19    0.37    0.52
   3  -5 -19    0.83    0.43
  -3   5  19    0.81    0.43
  -3   5  18    0.02    0.32
   3  -5 -18    0.41    0.32
  -3  -5  17    6.48    1.13
  -3   5  17    3.13    0.72
   3  -5 -17    5.73    0.89
   3  -5 -16    1.38    0.49
  -3   5  16    1.80    0.54
  -3  -5  16    2.23    0.74
  -3  -5  16    2.79    0.80
   3   5 -15    4.32    0.93
  -3  -5  15    3.49    0.83
   3  -5 -15    3.31    0.59
   3  -5 -15    3.73    0.66
   3  -5 -14    7.14    0.85
  -3  -5  14    8.49    1.25
   3  -5 -14    6.14    0.74
   3   5 -14    7.28    1.14
   3   5 -13    4.61    0.89
   3  -5 -13    4.03    0.57
  -3  -5  13    2.69    0.70
   3  -5 -13    3.28    0.54
   3  -5 -12    5.08    0.62
   3   5 -12    5.28    0.94
   3  -5 -12    5.30    0.60
  -3  -5  12    5.06    0.93
   3  -5 -11    1.62    0.34
   3  -5 -11    1.83    0.34
   3   5 -11    2.08    0.58
  -3  -5  11    1.73    0.58
  -3   5  10   -0.16    0.23
   3  -5 -10    0.19    0.16
   3  -5 -10    0.19    0.15
  -3  -5  10    0.05    0.28
  -3   5   9    0.02    0.25
   3  -5  -9    0.43    0.15
   3   5  -9    0.70    0.38
  -3  -5   9    0.60    0.40
   3  -5  -9    0.56    0.17
  -3  -5   8    2.05    0.55
  -3   5   8    3.15    0.65
   3  -5  -8    2.96    0.27
   3   5  -8    2.77    0.63
   3  -5  -8    2.44    0.28
   3   5  -7   93.99    3.25
  -3   5   7   93.32    3.24
  -3  -5   7   91.30    3.29
  -3   5   6   18.88    1.48
   3   5  -6   19.60    1.46
   3   5  -5    7.71    0.91
   3   5  -4   21.99    1.49
   3  -5  -3   34.12    1.05
   3   5  -3   36.04    1.87
  -3   5   2    0.60    0.15
   3   5  -2    0.84    0.31
   3  -5  -2    0.69    0.20
   3  -5  -1    5.36    0.55
  -3   5   1    4.90    0.48
   3   5  -1    4.85    0.71
  -3   5   0    1.54    0.32
   3  -5   0    2.05    0.39
  -3   5  -1    5.85    0.65
   3  -5   1    6.27    0.71
   3  -5   2   27.02    1.56
   3  -5   3   55.82    2.38
   3  -5   4   43.56    2.21
  -3  -5  -5   36.18    2.34
  -3  -5  -6    2.97    0.69
   3   5   6    3.01    0.49
   3   5   7   34.13    1.49
  -3  -5  -7   35.88    2.48
   3   5   8    4.12    0.50
  -3  -5  -8    3.46    0.81
  -3   5  -9    2.54    0.71
  -3  -5  -9    1.91    0.67
  -3   5 -10    0.24    0.26
  -3  -5 -10    6.30    1.12
  -3  -5 -11    2.45    0.84
  -3   5 -11    1.44    0.60
   3  -5  11    1.45    0.61
   3  -5  12    0.89    0.48
   3  -5  13   -0.07    0.30
   3  -5  14   -0.09    0.44
   3  -5  15    1.14    0.65
   3  -5  16   44.42    3.64
   3  -5  17    1.05    0.67
   3  -5  18    5.36    1.41
   3  -5  19   -0.16    0.50
   3  -5  20    7.56    1.73
   3  -5  21    0.22    0.46
   3  -5  22    0.60    0.71
  -3  -6  25    2.17    0.94
  -3  -6  24    2.97    1.08
  -3  -6  23    1.09    0.71
  -3  -6  22    3.16    0.97
   3  -6 -21    1.77    0.65
  -3  -6  21    2.43    0.87
  -3  -6  20   -0.23    0.36
   3  -6 -20   -0.27    0.31
   3  -6 -19    9.64    1.25
  -3  -6  19   11.53    1.67
  -3  -6  18    1.25    0.67
   3  -6 -18    2.21    0.58
   3  -6 -17    0.14    0.19
   3  -6 -17   -0.20    0.22
  -3  -6  17   -0.10    0.41
  -3  -6  17   -0.14    0.47
  -3  -6  16    0.35    0.35
   3  -6 -16    0.11    0.21
  -3  -6  16    0.17    0.42
   3  -6 -16   -0.33    0.25
  -3  -6  15    0.77    0.54
   3  -6 -15    0.95    0.34
   3  -6 -15    0.84    0.33
   3  -6 -14   15.19    1.21
   3   6 -14   14.76    1.65
  -3  -6  14   13.87    1.67
   3  -6 -14   13.74    1.11
  -3  -6  13    0.09    0.26
   3  -6 -13    0.27    0.23
   3  -6 -13   -0.69    0.27
   3   6 -13   -0.24    0.35
   3  -6 -12    2.98    0.46
   3   6 -12    2.38    0.67
  -3  -6  12    2.49    0.68
   3  -6 -12    2.60    0.43
   3  -6 -11    0.09    0.16
   3  -6 -11    0.46    0.19
  -3  -6  11    0.91    0.44
   3   6 -11   -0.09    0.31
  -3   6  11    0.24    0.22
   3  -6 -10    1.11    0.23
   3  -6 -10    0.91    0.23
  -3   6  10    1.28    0.39
   3   6 -10    1.58    0.48
  -3  -6  10    1.38    0.53
  -3   6   9    4.84    0.77
   3   6  -9    5.41    0.90
  -3  -6   9    4.99    0.88
   3  -6  -9    4.76    0.47
   3  -6  -9    5.77    0.44
  -3   6   8    0.46    0.35
   3   6  -8    0.35    0.32
   3  -6  -8    0.18    0.12
   3  -6  -7   14.85    0.73
   3   6  -7   15.64    1.39
  -3   6   7   14.31    1.34
   3   6  -6   44.71    2.30
   3   6  -5    0.29    0.29
   3   6  -4  203.77    4.78
  -3   6   3    0.52    0.14
   3   6  -3    0.35    0.25
  -3   6   2    3.91    0.39
   3   6  -2    3.86    0.67
  -3   6   1    0.70    0.22
   3   6  -1    0.15    0.21
  -3   6   0   20.15    1.11
   3  -6   0   21.24    1.23
   3  -6   1   14.33    1.09
  -3   6  -1   14.55    1.04
  -3   6  -2   51.11    2.08
   3  -6   2   51.10    2.17
  -3   6  -3   19.10    1.38
   3  -6   3   15.96    1.31
   3  -6   4    2.42    0.57
  -3   6  -4    1.43    0.42
  -3   6  -5   23.08    1.70
   3  -6   5   24.94    1.80
  -3  -6  -6   78.57    3.67
  -3   6  -6   74.54    3.17
   3   6   7   -0.01    0.18
  -3  -6  -7    0.22    0.32
  -3   6  -7   -0.11    0.30
  -3  -6  -8    1.28    0.51
  -3   6  -8    1.35    0.47
   3   6   8    2.46    0.40
  -3  -6  -9    0.72    0.48
  -3   6  -9   -0.12    0.29
  -3  -6 -10    0.36    0.33
  -3   6 -10    0.21    0.39
   3  -6  10    0.33    0.36
  -3  -6 -11    0.25    0.54
   3  -6  11    0.17    0.33
   3  -6  12    0.96    0.56
   3  -6  13    0.89    0.63
   3  -6  14    0.35    0.41
   3  -6  15   19.64    2.38
   3  -6  16    0.65    0.57
   3  -6  17   13.64    2.08
   3  -6  18    0.69    0.59
   3  -6  19    0.06    0.67
   3  -6  20    3.36    1.29
   3  -6  21    2.06    0.98
   3  -6  22    1.02    0.77
  -3  -7  25    0.58    0.51
  -3  -7  24    1.00    0.71
  -3  -7  23    0.79    0.56
  -3  -7  22   -0.02    0.39
  -3  -7  21   -0.13    0.40
   3  -7 -21    0.55    0.43
   3  -7 -20   24.07    1.99
  -3  -7  20   27.77    2.69
  -3  -7  19    0.77    0.60
   3  -7 -19    0.64    0.34
   3  -7 -19    0.71    0.39
   3  -7 -18    0.32    0.28
   3  -7 -18    0.41    0.23
  -3  -7  18    0.33    0.40
   3  -7 -17    0.35    0.26
  -3  -7  17   -0.46    0.44
  -3  -7  17   -0.82    0.55
   3  -7 -17    0.38    0.33
   3  -7 -16   13.78    1.26
  -3  -7  16   13.24    1.76
   3  -7 -16   14.16    1.29
   3  -7 -15    4.64    0.72
   3  -7 -15    3.70    0.62
  -3  -7  15    4.01    0.97
  -3  -7  14    1.15    0.54
   3  -7 -14    1.63    0.42
   3  -7 -14    1.68    0.42
   3   7 -13   -0.14    0.31
  -3  -7  13    0.24    0.40
   3  -7 -13    0.27    0.18
   3  -7 -13    0.11    0.17
  -3  -7  12    0.29    0.39
   3   7 -12    0.73    0.46
   3  -7 -12    0.56    0.23
  -3   7  12    0.55    0.28
   3  -7 -12    0.64    0.27
   3   7 -11    4.37    0.88
   3  -7 -11    4.31    0.49
  -3   7  11    3.91    0.73
  -3  -7  11    2.42    0.71
   3  -7 -11    3.70    0.50
  -3  -7  10    6.92    1.08
   3  -7 -10    7.16    0.56
  -3   7  10    7.04    0.97
   3  -7 -10    6.78    0.65
   3   7 -10    8.07    1.15
   3   7  -9   77.88    3.38
   3  -7  -9   76.37    2.04
   3  -7  -9   72.29    1.49
   3  -7  -9   73.01    1.43
  -3   7   9   73.63    3.06
   3   7  -8    6.70    1.00
  -3   7   8    5.17    0.84
   3  -7  -8    6.83    0.60
   3   7  -7   72.66    3.14
   3   7  -6    8.91    1.09
   3   7  -5    3.64    0.72
  -3   7   4    5.88    0.35
   3   7  -4    8.06    1.01
   3   7  -3   21.89    1.63
  -3   7   3   20.55    0.79
  -3   7   2    6.52    0.53
   3   7  -2    7.37    0.93
  -3   7   1    2.10    0.35
   3   7  -1    2.68    0.57
   3   7   0    1.21    0.48
  -3   7   0    0.60    0.24
  -3   7  -1    1.14    0.32
   3  -7   1    0.90    0.36
   3  -7   2   39.21    1.96
  -3   7  -2   30.85    1.66
   3  -7   3    3.12    0.62
  -3   7  -3    3.03    0.63
  -3   7  -4    4.73    0.75
   3  -7   4    5.53    0.85
  -3   7  -5   30.62    1.98
  -3   7  -6   21.49    1.72
  -3  -7  -7    3.06    0.78
  -3   7  -7    5.09    0.90
   3  -7   7    3.66    0.79
  -3  -7  -8    2.73    0.77
   3   7   8    2.65    0.44
  -3   7  -8    2.39    0.67
   3  -7   8    1.87    0.61
  -3  -7  -9    1.14    0.57
   3   7   9    0.36    0.17
  -3   7  -9    0.70    0.44
   3  -7   9    0.36    0.36
  -3   7 -10   12.88    1.58
   3  -7  10    9.77    1.41
  -3  -7 -10   12.65    1.65
   3  -7  11    0.70    0.40
   3  -7  12    1.10    0.51
   3  -7  13    2.84    0.85
   3  -7  14   13.34    1.92
   3  -7  15   -0.32    0.56
   3  -7  16    0.49    0.45
   3  -7  17    2.38    1.00
   3  -7  18    2.55    1.03
   3  -7  19   -0.10    0.71
   3  -7  20   -0.43    0.61
   3  -7  21    1.40    0.88
   3  -7  22    0.27    0.50
  -3  -8  24    0.13    0.45
  -3  -8  23    3.17    1.08
  -3  -8  22    0.70    0.65
  -3  -8  21    0.55    0.52
  -3  -8  20    6.23    1.31
   3  -8 -20    7.80    1.11
   3  -8 -20    6.07    1.02
  -3  -8  19   -0.80    0.54
   3  -8 -19   -0.33    0.28
   3  -8 -19    0.33    0.30
  -3  -8  18    1.64    0.76
   3  -8 -18    0.58    0.28
  -3  -8  18    0.98    0.66
   3  -8 -18    0.52    0.35
   3  -8 -17    3.39    0.68
  -3  -8  17    3.13    0.96
   3  -8 -17    3.87    0.72
   3  -8 -16    6.94    0.88
  -3  -8  16    6.05    1.24
   3  -8 -16    6.05    0.85
   3  -8 -15   14.10    1.26
  -3  -8  15   11.20    1.62
   3  -8 -15   11.59    1.08
   3  -8 -14    2.29    0.46
  -3  -8  14    2.02    0.70
   3  -8 -14    1.99    0.44
  -3  -8  13    2.80    0.89
  -3   8  13    1.96    0.55
   3  -8 -13    1.70    0.42
   3  -8 -13    1.43    0.35
  -3  -8  12    0.76    0.48
  -3   8  12    0.77    0.36
   3  -8 -12    0.58    0.23
   3   8 -12    1.08    0.47
   3  -8 -12    0.47    0.24
   3   8 -11    7.71    1.18
  -3   8  11    7.88    1.03
   3  -8 -11    8.55    0.81
  -3  -8  11    6.36    1.10
   3  -8 -10    2.01    0.40
  -3   8  10    2.65    0.65
   3   8 -10    2.01    0.62
   3  -8 -10    2.42    0.31
  -3  -8  10    2.08    0.64
   3  -8  -9    0.15    0.08
   3  -8  -9    0.30    0.18
   3   8  -9    0.07    0.25
  -3   8   9   -0.06    0.27
   3  -8  -8   39.00    0.90
   3   8  -8   43.85    2.58
   3   8  -7   28.55    2.03
   3   8  -6   39.09    2.34
   3   8  -5    1.57    0.55
   3  -8  -5    1.41    0.19
   3   8  -4    0.38    0.26
  -3   8   4    0.71    0.16
  -3   8   3   30.29    1.09
   3   8  -3   29.59    1.97
  -3   8   2    6.67    0.60
   3   8  -2    6.58    0.94
  -3   8   1    2.94    0.45
   3   8  -1    2.94    0.63
  -3   8   0    4.62    0.59
   3   8   0    6.09    0.88
  -3   8  -1   15.40    1.14
  -3   8  -2   13.75    1.14
  -3   8  -3    1.72    0.47
   3  -8   3    1.12    0.41
  -3   8  -4    3.49    0.66
  -3   8  -5   18.45    1.56
  -3   8  -6    8.24    1.11
  -3  -8  -7    8.78    1.31
  -3   8  -7    6.76    1.03
   3  -8   7    7.54    1.14
  -3  -8  -8    0.23    0.33
  -3   8  -8   -0.39    0.44
   3  -8   8    0.58    0.45
   3  -8   9    2.25    0.72
  -3  -8  -9    1.93    0.62
   3   8   9    2.33    0.43
  -3   8  -9    2.20    0.64
   3   8  10    0.05    0.12
   3  -8  10    0.08    0.29
  -3   8 -10    0.28    0.32
   3  -8  11    1.24    0.60
   3  -8  12   -0.09    0.41
   3  -8  13    0.62    0.47
   3  -8  14    0.17    0.40
   3  -8  15    2.34    0.87
   3  -8  16   23.47    2.70
   3  -8  17    5.08    1.36
   3  -8  18    4.31    1.28
   3  -8  19   20.10    2.73
   3  -8  20    0.21    0.54
   3  -8  21    0.24    0.59
  -3  -9  24    0.74    0.63
  -3  -9  23    1.29    0.85
  -3  -9  22    0.04    0.41
  -3  -9  21    1.54    0.80
  -3  -9  20    1.06    0.76
  -3  -9  19    0.21    0.42
   3  -9 -19   -0.18    0.24
  -3  -9  19    0.71    0.52
   3  -9 -19    0.23    0.32
  -3  -9  18    0.28    0.36
   3  -9 -18   -0.06    0.15
   3  -9 -18    0.48    0.35
  -3  -9  17    8.13    1.54
   3  -9 -17    9.68    1.10
   3  -9 -17    8.53    1.06
   3  -9 -16   -0.40    0.26
  -3  -9  16   -0.18    0.44
   3  -9 -16    0.17    0.22
  -3  -9  15    4.85    1.12
   3  -9 -15    4.02    0.70
   3  -9 -15    3.69    0.62
  -3   9  14    0.79    0.41
  -3  -9  14   -0.08    0.49
   3  -9 -14    0.60    0.29
  -3   9  13    4.23    0.78
  -3  -9  13    7.10    1.27
   3  -9 -13    5.57    0.75
  -3   9  12   30.88    2.08
  -3  -9  12   28.44    2.46
   3  -9 -12   31.57    1.35
   3  -9 -12   31.29    1.70
   3  -9 -11    0.92    0.30
  -3  -9  11    0.60    0.52
  -3   9  11    0.49    0.37
   3  -9 -11    0.73    0.21
  -3  -9  10    1.43    0.58
   3  -9 -10    2.49    0.47
   3  -9 -10    2.12    0.30
   3   9 -10    2.77    0.73
  -3   9  10    2.84    0.66
   3   9  -9    1.13    0.45
   3  -9  -9    1.17    0.21
   3  -9  -9    1.01    0.31
   3   9  -8    4.24    0.86
   3  -9  -8    5.02    0.38
   3   9  -7   16.52    1.63
   3   9  -6  299.47    6.72
   3  -9  -6  272.36    2.81
   3  -9  -5    1.47    0.24
   3   9  -5    1.79    0.57
   3   9  -4    0.01    0.31
   3  -9  -4    0.01    0.10
  -3   9   4   -0.04    0.09
  -3   9   3    1.16    0.26
   3   9  -3    1.74    0.51
   3  -9  -3    1.12    0.26
  -3   9   2   18.67    1.06
   3  -9  -2   18.58    1.09
   3   9  -2   19.71    1.67
   3   9  -1    1.50    0.49
  -3   9   1    1.37    0.32
   3   9   0    0.35    0.30
  -3   9   0    0.11    0.19
  -3   9  -1    4.09    0.64
  -3   9  -2   22.67    1.53
  -3   9  -3    1.40    0.46
  -3  -9  -4   -0.32    0.32
  -3   9  -4    0.56    0.39
  -3  -9  -5    0.05    0.24
  -3   9  -5    0.26    0.27
  -3  -9  -6   10.18    1.29
   3  -9   6   10.87    1.34
  -3   9  -6   10.03    1.24
  -3   9  -7   -0.02    0.20
   3  -9   7   -0.02    0.29
  -3  -9  -7    0.18    0.30
   3  -9   8   -0.14    0.25
  -3  -9  -8    0.26    0.33
  -3   9  -8    0.41    0.33
  -3   9  -9    0.92    0.41
   3  -9   9    0.81    0.55
   3   9  10   -0.04    0.13
   3  -9  10    0.28    0.44
   3  -9  11    5.72    1.21
   3  -9  12   -0.13    0.35
   3  -9  13   38.25    3.19
   3  -9  14    0.30    0.41
   3  -9  15    0.79    0.71
   3  -9  16    8.13    1.62
   3  -9  17    0.48    0.60
   3  -9  18    0.03    0.65
   3  -9  19   37.90    3.76
   3  -9  20    2.63    1.08
   3  -9  21    0.33    0.56
  -3 -10  23    3.04    1.13
  -3 -10  22    0.09    0.48
  -3 -10  21    1.85    0.79
  -3 -10  20    4.53    1.21
  -3 -10  19    0.41    0.48
  -3 -10  19    0.67    0.63
  -3 -10  18    3.99    1.18
   3 -10 -18    4.15    0.82
   3 -10 -18    3.59    0.69
   3 -10 -17    4.98    0.78
  -3 -10  17    8.68    1.61
   3 -10 -17    5.96    0.91
  -3 -10  16    1.31    0.53
   3 -10 -16    2.96    0.58
   3 -10 -16    2.15    0.55
  -3 -10  15    1.45    0.74
   3 -10 -15    2.30    0.53
  -3  10  15    2.04    0.53
  -3  10  14    2.31    0.59
   3 -10 -14    2.18    0.42
  -3 -10  14    2.46    0.80
   3 -10 -14    4.03    0.75
  -3  10  13    6.17    0.97
  -3 -10  13    4.87    1.07
   3 -10 -13    4.69    0.58
   3 -10 -13    4.27    0.70
  -3 -10  12    3.10    0.84
  -3  10  12    5.70    0.94
   3 -10 -12    5.24    0.56
   3 -10 -12    5.61    0.77
   3 -10 -11    1.50    0.29
  -3  10  11    1.37    0.49
  -3 -10  11    2.29    0.79
   3 -10 -11    1.18    0.39
   3 -10 -10   -0.04    0.18
   3 -10 -10    0.03    0.10
  -3 -10  10    0.02    0.44
   3 -10  -9    4.64    0.43
   3  10  -9    5.29    0.98
  -3 -10   9    5.02    1.02
   3 -10  -8    3.59    0.37
   3  10  -8    2.87    0.76
   3 -10  -7    9.47    0.60
   3  10  -7    9.73    1.30
   3  10  -6    0.51    0.30
   3 -10  -6    0.29    0.13
   3 -10  -5   37.18    1.30
   3  10  -5   37.17    2.44
   3  10  -4    3.23    0.70
  -3  10   4    3.35    0.41
   3 -10  -4    3.19    0.42
   3 -10  -3   37.99    1.55
  -3  10   3   34.78    1.42
   3  10  -3   35.25    2.32
   3 -10  -2   13.88    1.01
   3  10  -2   12.54    1.37
  -3  10   2   12.91    0.93
  -3  10   1   36.45    1.68
   3 -10  -1   35.57    1.76
   3  10  -1   37.62    2.37
  -3  10   0    0.22    0.24
   3  10   0    0.36    0.35
  -3  10  -1   23.19    1.50
  -3  10  -2    2.98    0.61
  -3 -10  -2    2.73    0.70
  -3  10  -3   10.85    1.17
  -3 -10  -3   11.67    1.37
  -3  10  -4    5.86    0.91
  -3 -10  -4    4.42    0.87
  -3 -10  -5    1.03    0.50
   3 -10   5    1.05    0.51
  -3  10  -5    0.24    0.31
  -3  10  -6    3.49    0.78
   3 -10   6    2.52    0.70
  -3 -10  -6    3.21    0.76
   3 -10   7   21.73    1.98
  -3 -10  -7   19.13    1.82
  -3  10  -7   19.74    1.83
  -3  10  -8    3.30    0.82
   3 -10   8    2.12    0.67
  -3 -10  -8    1.76    0.57
   3 -10   9    7.56    1.28
   3 -10  10    0.63    0.51
   3  10  11    2.95    0.45
   3 -10  11    3.79    1.01
   3 -10  12    3.29    0.99
   3 -10  13    0.22    0.58
   3 -10  14    5.84    1.36
   3 -10  15    0.79    0.37
   3 -10  16    5.40    1.36
   3 -10  17    1.43    0.79
   3 -10  18   -1.05    0.71
   3 -10  19    1.57    0.85
   3 -10  20    5.56    1.54
  -3 -11  23    0.64    0.62
  -3 -11  22    4.97    1.37
  -3 -11  21    0.48    0.50
  -3 -11  20   -0.04    0.45
  -3 -11  19    4.48    1.32
  -3 -11  18    2.40    0.88
   3 -11 -18    2.62    0.69
   3 -11 -17    1.51    0.46
  -3 -11  17    1.28    0.58
   3 -11 -17    1.29    0.51
  -3 -11  16    0.17    0.40
   3 -11 -16    0.92    0.37
   3 -11 -16    0.34    0.22
  -3  11  15    7.42    1.05
   3 -11 -15    7.56    0.82
  -3 -11  15    6.80    1.40
   3 -11 -15    6.41    0.92
  -3  11  14    0.13    0.23
   3 -11 -14    0.04    0.20
  -3 -11  14    0.19    0.42
   3 -11 -14    0.13    0.19
  -3  11  13   12.35    1.40
   3 -11 -13   13.66    0.98
  -3 -11  13   12.45    1.77
   3 -11 -13   14.51    1.33
  -3 -11  12    2.63    0.83
   3 -11 -12    4.35    0.76
  -3  11  12    4.60    0.90
   3 -11 -12    5.55    0.59
   3 -11 -11    0.28    0.29
   3 -11 -11    0.79    0.22
  -3 -11  11   -0.63    0.48
  -3  11  11    1.17    0.47
   3 -11 -10    0.27    0.18
   3 -11 -10    0.41    0.16
  -3 -11  10   -0.33    0.43
   3 -11  -9   35.27    1.28
  -3 -11   9   34.74    2.72
   3 -11  -8   22.15    1.00
  -3 -11   8   21.32    2.10
  -3 -11   7    3.83    0.88
   3  11  -7    4.79    0.94
   3 -11  -7    4.56    0.48
   3 -11  -6   -0.13    0.11
   3  11  -6   -0.23    0.30
   3  11  -5    7.75    1.17
   3 -11  -5    6.48    0.61
   3  11  -4    5.87    0.99
  -3  11   4    6.06    0.60
   3 -11  -4    4.85    0.56
   3 -11  -3    0.13    0.14
  -3  11   3    0.02    0.13
   3  11  -3    0.68    0.35
  -3  11   2    0.07    0.18
   3  11  -2   -0.04    0.27
   3 -11  -2   -0.04    0.17
  -3 -11   1    0.27    0.33
  -3  11   1    0.25    0.20
   3 -11  -1    0.52    0.29
   3  11  -1    0.02    0.28
   3 -11   0   -0.42    0.26
  -3  11   0   -0.28    0.22
   3  11   0   -0.17    0.37
  -3 -11   0    0.25    0.45
  -3 -11  -1    2.80    0.70
  -3  11  -1    3.73    0.65
  -3  11  -2   11.33    1.16
  -3 -11  -2    9.70    1.28
  -3 -11  -3    8.93    1.26
  -3  11  -3   10.42    1.17
  -3  11  -4    5.59    0.90
  -3 -11  -4    4.21    0.90
  -3 -11  -5    0.25    0.30
  -3  11  -5    0.54    0.37
  -3 -11  -6    7.82    1.20
  -3  11  -6    7.52    1.13
   3 -11   6   10.65    1.41
   3 -11   7    1.84    0.63
  -3 -11  -7    2.00    0.64
  -3  11  -7    2.23    0.68
  -3  11  -8    6.34    1.12
   3 -11   8    5.91    1.12
  -3 -11  -8    5.37    1.03
   3 -11   9    0.43    0.44
  -3 -11  -9    0.53    0.39
  -3 -11 -10    0.21    0.41
   3 -11  10   -0.43    0.43
   3 -11  11    0.14    0.44
   3 -11  12    6.50    1.35
   3 -11  13    5.91    1.29
   3 -11  14   18.86    2.39
   3 -11  15    9.02    1.74
   3 -11  16    1.24    0.54
   3 -11  17    0.89    0.68
   3 -11  18    0.09    0.47
   3 -11  19    2.08    0.93
   3 -11  20    0.15    0.74
  -3 -12  22    3.29    1.14
  -3 -12  21   -0.86    0.63
  -3 -12  20    0.85    0.47
  -3 -12  20   -0.03    0.76
  -3 -12  19   13.56    2.19
   3 -12 -18    0.03    0.20
  -3 -12  18   -0.81    0.62
   3 -12 -17    1.13    0.43
   3 -12 -17    2.32    0.52
  -3 -12  17    2.13    0.91
  -3 -12  16    0.48    0.51
  -3  12  16    0.74    0.47
   3 -12 -16    0.65    0.35
   3 -12 -16    0.57    0.28
   3 -12 -15   -0.16    0.15
  -3  12  15    0.53    0.35
   3 -12 -15   -0.06    0.21
   3 -12 -14    5.62    0.90
  -3  12  14    6.64    1.05
  -3 -12  14    5.95    1.34
   3 -12 -14    5.79    0.68
  -3  12  13   15.23    1.62
  -3 -12  13   13.73    1.89
   3 -12 -13   14.54    1.03
   3 -12 -13   14.23    1.37
  -3 -12  12    1.67    0.71
   3 -12 -12    2.05    0.58
   3 -12 -12    2.42    0.41
  -3  12  12    2.93    0.75
   3 -12 -11    6.82    0.95
  -3 -12  11    8.23    1.46
   3 -12 -11    7.04    0.66
   3 -12 -10   15.58    0.94
  -3 -12  10   15.38    1.91
  -3 -12   9    1.48    0.64
   3 -12  -9    1.74    0.33
   3 -12  -8    0.06    0.15
  -3 -12   8    0.59    0.49
  -3 -12   7    0.78    0.42
   3 -12  -7    0.14    0.11
   3 -12  -6    9.31    0.76
  -3 -12   6    8.06    1.30
   3 -12  -5    0.15    0.15
   3  12  -5   -0.02    0.30
  -3 -12   5    0.17    0.28
  -3  12   4    7.23    0.72
   3  12  -4    7.35    1.17
  -3 -12   4    8.24    1.28
   3 -12  -4    7.96    0.78
  -3  12   3    0.19    0.19
   3  12  -3    0.99    0.46
   3 -12  -3    0.45    0.23
  -3 -12   3    0.62    0.52
   3 -12  -2    0.97    0.32
  -3  12   2    0.94    0.32
  -3 -12   2    1.42    0.60
   3  12  -2    0.98    0.49
   3 -12  -1    0.52    0.32
  -3  12   1    0.86    0.34
  -3 -12   1    0.39    0.37
   3  12  -1    0.51    0.31
   3  12   0    0.47    0.36
  -3 -12   0    0.65    0.37
   3 -12   0    0.41    0.31
  -3  12   0    0.59    0.27
  -3 -12  -1    0.21    0.37
  -3  12  -1    0.00    0.19
   3 -12   1    0.16    0.23
  -3 -12  -2    7.68    1.23
  -3  12  -2    7.06    0.96
  -3  12  -3    9.91    1.17
  -3 -12  -3    9.32    1.32
  -3 -12  -4   22.92    2.05
  -3  12  -4   24.31    1.92
  -3 -12  -5    4.78    0.98
  -3  12  -5    5.49    0.97
  -3  12  -6    2.41    0.69
  -3 -12  -6    3.11    0.81
   3 -12   7    0.93    0.49
  -3  12  -7    0.09    0.37
  -3 -12  -7    0.36    0.29
   3 -12   8    3.74    0.94
  -3 -12  -8    3.69    0.87
  -3 -12  -9    0.95    0.54
   3 -12   9    0.94    0.55
  -3 -12 -10   -0.05    0.32
   3 -12  10    0.06    0.34
  -3 -12 -11   23.98    2.30
   3 -12  11   26.05    2.62
  -3 -12 -12   -0.32    0.38
   3 -12  12    0.68    0.66
   3 -12  13    0.06    0.59
   3 -12  14   -0.85    0.63
   3 -12  15    0.06    0.42
   3 -12  16   -0.46    0.55
   3 -12  17    2.59    1.02
   3 -12  18   -0.79    0.74
   3 -12  19    1.96    0.97
  -3 -13  21    1.60    0.89
  -3 -13  20    0.87    0.73
  -3 -13  20   -1.08    0.73
  -3 -13  19    0.81    0.56
  -3 -13  18    0.22    0.36
   3 -13 -18    0.15    0.22
  -3 -13  17   -0.03    0.61
   3 -13 -17    0.57    0.30
  -3 -13  16    4.68    1.24
  -3  13  16    3.55    0.77
   3 -13 -16    3.54    0.60
   3 -13 -16    2.99    0.69
  -3 -13  15    0.15    0.48
  -3  13  15   -0.63    0.37
   3 -13 -15    0.14    0.23
   3 -13 -14    0.07    0.15
   3 -13 -14   -0.17    0.21
  -3  13  14   -0.57    0.41
  -3 -13  14   -0.13    0.36
   3 -13 -13    0.92    0.40
   3 -13 -13    0.11    0.16
  -3 -13  13   -0.80    0.59
  -3  13  13    0.44    0.39
  -3 -13  12    4.16    1.07
   3 -13 -12    3.74    0.75
   3 -13 -12    4.29    0.56
   3 -13 -11    0.96    0.37
   3 -13 -11    0.97    0.27
  -3 -13  11    0.89    0.57
  -3 -13  10    0.86    0.57
   3 -13 -10    0.03    0.14
  -3 -13   9   65.37    3.96
   3 -13  -9   66.19    2.05
  -3 -13   8   -0.02    0.31
   3 -13  -8    0.13    0.18
  -3 -13   7    0.82    0.52
   3 -13  -7    0.90    0.26
  -3 -13   6    0.20    0.37
   3 -13  -6    0.08    0.14
   3 -13  -5    4.28    0.61
  -3 -13   5    3.03    0.87
  -3 -13   4    0.32    0.37
   3 -13  -4    0.01    0.16
  -3  13   4   -0.01    0.17
   3 -13  -3    5.26    0.72
  -3  13   3    5.31    0.70
  -3 -13   3    4.14    0.95
   3 -13  -2    3.71    0.64
  -3  13   2    4.03    0.65
  -3 -13   2    4.15    0.94
   3 -13  -1    9.97    1.09
  -3 -13   1    8.60    1.31
  -3  13   1   10.54    1.05
  -3  13   0   -0.05    0.22
   3 -13   0    0.02    0.19
  -3 -13   0   -0.16    0.43
  -3  13  -1    3.07    0.63
  -3 -13  -1    3.86    0.93
  -3 -13  -2    1.61    0.59
  -3  13  -2    1.70    0.46
  -3 -13  -3    0.53    0.34
  -3  13  -3    0.98    0.42
  -3 -13  -4    1.20    0.52
  -3  13  -4    1.81    0.54
  -3 -13  -5    0.72    0.44
  -3  13  -5    1.28    0.52
  -3 -13  -6    4.48    0.95
  -3  13  -6    4.80    0.97
   3 -13   7   23.61    2.26
  -3 -13  -7   26.11    2.31
   3 -13   8   -0.47    0.43
  -3 -13  -8    0.08    0.39
  -3 -13  -9    1.68    0.65
   3 -13   9    1.54    0.69
   3 -13  10    2.89    0.92
  -3 -13 -10    2.78    0.85
  -3 -13 -11    1.70    0.67
   3 -13  11    2.95    0.97
  -3 -13 -12    5.77    1.21
   3 -13  12    4.47    1.12
   3 -13  13    0.09    0.52
  -3 -13 -13   -0.13    0.42
  -3 -13 -14    0.63    0.57
   3 -13  14    1.57    0.78
  -3 -13 -15    0.46    0.64
   3 -13  15    0.81    0.68
   3 -13  16    4.12    1.26
   3 -13  17    0.37    0.61
   3 -13  18   -1.20    0.83
  -3 -14  20    0.30    0.48
  -3 -14  19    0.93    0.73
  -3 -14  18    0.06    0.40
  -3 -14  17    4.98    1.36
   3 -14 -16    4.38    0.68
  -3 -14  16    6.10    1.50
   3 -14 -15   -0.09    0.19
  -3  14  15    0.07    0.27
  -3 -14  15    0.48    0.58
   3 -14 -14    0.71    0.28
   3 -14 -14    0.53    0.32
  -3  14  14    0.27    0.34
  -3 -14  13   12.82    1.93
  -3  14  13   10.76    1.45
   3 -14 -13   11.95    0.96
   3 -14 -13   14.04    1.49
   3 -14 -12    4.19    0.86
  -3 -14  12    6.81    1.41
   3 -14 -12    5.51    0.65
   3 -14 -11    0.10    0.17
  -3 -14  11    0.17    0.39
   3 -14 -10   46.81    1.84
  -3 -14  10   44.62    3.43
   3 -14  -9    0.80    0.28
  -3 -14   9    0.31    0.45
  -3 -14   8    7.35    1.37
   3 -14  -8    7.97    0.80
  -3 -14   7    0.62    0.39
   3 -14  -7    0.17    0.19
  -3 -14   6   32.24    2.74
   3 -14  -6   38.13    1.80
   3 -14  -5   25.89    1.53
  -3 -14   5   22.05    2.23
  -3  14   4    0.56    0.26
   3 -14  -4    0.07    0.18
  -3 -14   4    0.14    0.42
   3 -14  -3    6.25    0.83
  -3 -14   3    5.41    1.10
  -3  14   3    4.11    0.65
   3 -14  -2    4.85    0.77
  -3  14   2    5.02    0.75
  -3 -14   2    5.23    1.08
  -3  14   1    2.40    0.56
   3 -14  -1    1.48    0.47
  -3 -14   1    1.06    0.59
  -3  14   0    0.27    0.24
  -3 -14   0   -0.09    0.33
  -3 -14  -1    2.26    0.74
  -3  14  -1    2.72    0.62
  -3 -14  -2   -0.33    0.45
  -3  14  -2    0.11    0.26
  -3  14  -3   24.29    1.94
  -3 -14  -3   24.10    2.22
  -3 -14  -4    6.55    1.20
  -3  14  -4    5.18    0.96
  -3  14  -5   14.68    1.64
  -3 -14  -5   16.38    1.84
  -3 -14  -6    0.31    0.38
  -3 -14  -7    1.40    0.65
   3 -14   8    3.33    0.94
  -3 -14  -8    2.69    0.82
   3 -14   9    6.25    1.30
  -3 -14  -9    5.26    1.15
  -3 -14 -10    0.72    0.50
   3 -14  10    0.35    0.49
  -3 -14 -11    2.24    0.72
   3 -14  11    3.17    1.08
  -3 -14 -12    1.58    0.74
   3 -14  12    1.81    0.84
  -3 -14 -13   -0.11    0.34
   3 -14  13   -0.27    0.49
   3 -14  14    1.16    0.71
  -3 -14 -14    1.82    0.72
   3 -14  15    3.66    1.21
  -3 -14 -15    3.12    0.95
   3 -14  16   -0.04    0.46
  -3 -14 -16    0.80    0.57
  -3 -14 -17    0.25    0.55
   3 -14  17    1.42    0.87
  -3 -15  19    5.12    1.51
  -3 -15  18    2.67    1.04
  -3 -15  17    0.22    0.43
  -3 -15  16    4.11    1.27
   3 -15 -15    2.35    0.47
  -3 -15  15    2.14    0.89
   3 -15 -14    0.61    0.24
  -3 -15  14    1.24    0.70
  -3  15  14    1.27    0.58
   3 -15 -13    3.10    0.71
  -3 -15  13    2.37    0.97
   3 -15 -13    1.97    0.44
   3 -15 -12   26.77    2.15
   3 -15 -12   29.87    1.55
  -3 -15  12   28.67    2.91
   3 -15 -11    6.76    0.73
  -3 -15  11    8.68    1.61
   3 -15 -10   19.03    1.24
  -3 -15  10   18.60    2.28
   3 -15  -9    3.22    0.55
  -3 -15   9    2.27    0.85
   3 -15  -8    1.71    0.39
  -3 -15   8    1.28    0.61
  -3 -15   7    6.90    1.38
   3 -15  -7    6.82    0.79
  -3 -15   6   54.69    3.67
   3 -15  -6   54.36    2.28
  -3 -15   5    1.70    0.73
   3 -15  -5    0.96    0.38
  -3  15   4    8.15    0.92
  -3 -15   4    7.55    1.34
   3 -15  -4    8.44    0.96
  -3  15   3   -0.02    0.11
  -3 -15   3    0.57    0.39
   3 -15  -3    0.08    0.25
   3 -15  -2   10.48    1.17
  -3 -15   2    8.77    1.40
  -3  15   2    9.09    1.06
  -3  15   1    0.04    0.22
  -3 -15   1    0.13    0.44
  -3  15   0    7.99    1.04
  -3 -15   0    7.57    1.34
  -3  15  -1    8.44    1.11
   3 -15   1   10.76    1.32
  -3 -15  -1    9.96    1.50
  -3  15  -2   11.16    1.32
   3 -15   2   15.13    1.63
  -3 -15  -2   11.74    1.60
  -3 -15  -3    6.90    1.26
  -3  15  -3    7.67    1.14
   3 -15   3    7.01    1.14
  -3  15  -4    1.08    0.48
  -3 -15  -4    0.91    0.53
  -3 -15  -5   12.41    1.65
  -3 -15  -6   20.92    2.17
  -3 -15  -7   15.99    1.91
  -3 -15  -8    1.29    0.66
   3 -15   8    1.62    0.72
   3 -15   9    1.57    0.71
  -3 -15  -9    2.17    0.78
   3 -15  10    3.20    1.02
  -3 -15 -10    2.09    0.80
  -3 -15 -11    9.63    1.59
   3 -15  11   10.98    1.80
   3 -15  12    0.73    0.62
  -3 -15 -12    1.05    0.63
   3 -15  13    3.94    1.20
  -3 -15 -13    4.89    1.15
   3 -15  14    0.64    0.62
  -3 -15 -14   -0.27    0.46
  -3 -15 -15    1.44    0.71
   3 -15  15    1.92    0.85
  -3 -15 -16    0.93    0.62
   3 -15  16    1.55    0.86
  -3 -16  18    2.48    1.22
  -3 -16  17   -0.14    0.44
  -3 -16  16   33.28    3.45
  -3 -16  15    0.10    0.54
  -3 -16  14    0.28    0.61
  -3 -16  13   -0.20    0.43
   3 -16 -13    0.47    0.24
   3 -16 -12   44.07    2.85
   3 -16 -12   43.59    1.95
  -3 -16  12   47.20    3.84
  -3 -16  11    8.47    1.64
   3 -16 -11    7.07    0.79
   3 -16 -10   -0.64    0.29
  -3 -16  10    0.32    0.45
   3 -16  -9    0.12    0.19
  -3 -16   9    0.30    0.46
  -3 -16   8    2.99    0.99
   3 -16  -8    2.41    0.48
  -3 -16   7   27.24    2.73
   3 -16  -7   33.13    1.82
   3 -16  -6    0.10    0.21
  -3 -16   6   -0.12    0.43
  -3 -16   5    1.02    0.56
   3 -16  -5    0.72    0.34
  -3  16   4    0.50    0.33
   3 -16  -4    0.21    0.21
  -3 -16   4    0.61    0.50
  -3  16   3    6.73    0.91
  -3 -16   3    7.71    1.39
  -3  16   2    0.25    0.23
  -3 -16   2    0.18    0.35
  -3 -16   1    0.58    0.47
  -3  16   1    0.69    0.39
  -3  16   0    3.71    0.74
  -3 -16   0    3.72    1.00
   3 -16   0    3.84    0.81
  -3  16  -1    4.48    0.85
   3 -16   1    4.70    0.91
  -3 -16  -1    4.07    1.06
   3 -16   2    3.58    0.84
  -3  16  -2    3.08    0.74
  -3 -16  -2    3.81    0.95
   3 -16   3    0.06    0.35
  -3 -16  -3    0.56    0.50
  -3  16  -3    0.96    0.47
  -3 -16  -4    5.40    1.16
  -3 -16  -5    2.91    0.90
  -3 -16  -6   16.97    2.00
  -3 -16  -7    0.11    0.33
  -3 -16  -8   11.53    1.70
   3 -16   9    2.49    0.90
  -3 -16  -9    3.19    0.92
  -3 -16 -10    6.32    1.29
   3 -16  10    6.39    1.40
   3 -16  11    0.70    0.64
  -3 -16 -11   -0.18    0.56
   3 -16  12    1.65    0.80
  -3 -16 -12    1.08    0.64
  -3 -16 -13    1.13    0.72
   3 -16  13    0.84    0.76
   3 -16  14    0.22    0.59
  -3 -16 -14    0.25    0.41
   3 -16  15    1.50    0.84
  -3 -16 -15    1.03    0.56
  -3 -17  17   -0.93    0.70
  -3 -17  16   -0.98    0.74
  -3 -17  15   -0.60    0.65
  -3 -17  14    1.55    0.81
  -3 -17  13    0.73    0.74
  -3 -17  12    1.18    0.69
  -3 -17  11    1.93    0.87
   3 -17 -11    3.50    0.61
  -3 -17  10    0.36    0.39
   3 -17 -10   -0.12    0.26
   3 -17  -9    1.09    0.41
  -3 -17   9    1.62    0.77
  -3 -17   8   -0.01    0.51
   3 -17  -8   -0.39    0.34
  -3 -17   7    1.08    0.72
   3 -17  -7    0.34    0.23
   3 -17  -6   -0.04    0.18
  -3 -17   6   -0.06    0.37
  -3 -17   5   -0.11    0.50
   3 -17  -5   -0.09    0.27
  -3 -17   4    0.99    0.67
  -3  17   4    0.20    0.23
  -3  17   3   -0.46    0.30
  -3 -17   3    0.05    0.41
  -3  17   2    0.32    0.26
  -3 -17   2    0.66    0.65
   3 -17  -1    8.02    1.17
  -3  17   1    8.48    1.17
  -3 -17   1    5.85    1.25
  -3 -17   0   21.62    2.33
   3 -17   0   19.94    1.87
  -3  17   0   19.90    1.78
  -3 -17  -1   21.84    2.34
   3 -17   1   19.55    1.90
  -3  17  -1   18.63    1.76
  -3  17  -2    0.53    0.38
  -3 -17  -2   -0.42    0.47
   3 -17   2    0.33    0.43
  -3 -17  -3    6.15    1.24
   3 -17   3    5.51    1.12
  -3 -17  -4   -0.80    0.57
  -3 -17  -5    0.29    0.53
  -3 -17  -6   -0.31    0.44
  -3 -17  -7   -0.47    0.53
  -3 -17  -8   -0.03    0.38
  -3 -17  -9    5.02    1.17
   3 -17   9    4.17    1.13
  -3 -17 -10    2.78    0.93
   3 -17  10    3.98    1.18
  -3 -17 -11    1.38    0.69
   3 -17  11    0.49    0.72
  -3 -17 -12    0.62    0.43
   3 -17  12    1.95    0.88
   3 -17  13    0.45    0.62
  -3 -17 -13   -0.42    0.53
  -3 -17 -14    1.03    0.72
   3 -17  14    0.70    0.65
  -3 -18  15    2.26    0.97
  -3 -18  14    0.06    0.35
  -3 -18  13    6.45    1.57
  -3 -18  12    4.57    1.30
  -3 -18  11    0.22    0.40
  -3 -18  10    4.36    1.25
   3 -18 -10    4.59    0.75
   3 -18  -9    5.48    0.79
  -3 -18   9    5.78    1.34
  -3 -18   8   -1.04    0.65
   3 -18  -8    0.15    0.22
   3 -18  -7    0.30    0.24
  -3 -18   7    0.20    0.46
  -3 -18   6    5.12    1.29
  -3 -18   5    0.19    0.44
  -3 -18   4    2.46    0.89
  -3 -18   3    0.52    0.63
  -3  18   3    0.25    0.29
   3 -18  -3    0.22    0.32
   3 -18  -2    2.27    0.67
  -3 -18   2    1.48    0.65
  -3  18   2    1.44    0.50
  -3  18   1    0.54    0.30
  -3 -18   1    1.32    0.73
   3 -18  -1    0.54    0.36
  -3  18   0    6.72    1.06
  -3 -18   0    4.74    1.21
   3 -18   0    5.71    1.05
  -3  18  -1    4.24    0.86
   3 -18   1    2.52    0.79
  -3 -18  -1    3.12    0.94
   3 -18   2    0.83    0.50
  -3 -18  -2    1.34    0.69
  -3 -18  -3    0.82    0.65
   3 -18   3    0.29    0.51
  -3 -18  -4    1.41    0.68
  -3 -18  -5   -0.28    0.50
  -3 -18  -6    0.29    0.37
  -3 -18  -7    0.18    0.41
  -3 -18  -8    2.35    0.89
  -3 -18  -9    5.31    1.26
   3 -18   9    6.10    1.42
  -3 -18 -10    1.23    0.54
   3 -18  10    1.24    0.75
  -3 -18 -11    1.16    0.67
   3 -18  11    1.29    0.77
  -3 -18 -12    1.37    0.70
   3 -18  12   -0.03    0.69
  -3 -18 -13    2.19    0.85
   3 -18  13    2.24    1.03
  -3 -19  14    0.83    0.79
  -3 -19  13    0.51    0.61
  -3 -19  12    0.02    0.42
  -3 -19  11   -0.25    0.42
  -3 -19  10    7.09    1.59
  -3 -19   9   31.63    3.26
  -3 -19   8    4.10    1.28
  -3 -19   7   -0.33    0.56
  -3 -19   6    0.65    0.58
  -3 -19   5   -0.26    0.51
  -3 -19   4    0.60    0.42
   3 -19  -4    0.07    0.28
  -3 -19   3    6.38    1.38
   3 -19  -3    7.42    1.14
  -3 -19   2    0.11    0.39
   3 -19  -2    0.33    0.32
   3 -19  -1    0.57    0.39
  -3 -19   1    1.32    0.81
   3 -19   0   -0.13    0.37
  -3 -19   0    0.81    0.51
   3 -19   1    0.40    0.35
  -3 -19  -1    1.46    0.76
  -3 -19  -2    1.57    0.70
   3 -19   2    0.87    0.51
   3 -19   3    1.93    0.75
  -3 -19  -3    2.60    0.96
  -3 -19  -4   13.04    1.89
  -3 -19  -5    1.18    0.51
  -3 -19  -6    5.21    1.26
  -3 -19  -7    0.24    0.41
  -3 -19  -8    0.63    0.52
  -3 -19  -9    3.50    1.08
   3 -19   9    2.90    0.98
  -3 -19 -10    4.14    1.09
   3 -19  10    4.23    1.27
  -3 -19 -11   -0.25    0.42
   3 -19  11    0.79    0.52
  -3 -20  12   -0.06    0.38
  -3 -20  11    0.62    0.69
  -3 -20  10   -0.39    0.76
  -3 -20   9   11.92    2.10
  -3 -20   8    0.39    0.66
  -3 -20   7    3.29    1.04
   3 -20  -6    2.30    0.61
  -3 -20   6    2.50    0.92
   3 -20  -5    1.41    0.54
  -3 -20   5    2.86    1.02
  -3 -20   4   -0.62    0.55
   3 -20  -4    0.37    0.37
   3 -20  -3   -0.14    0.24
  -3 -20   3    0.18    0.43
   3 -20  -2   -0.07    0.37
  -3 -20   2    0.92    0.77
   3 -20  -1    0.08    0.32
  -3 -20   1    0.33    0.48
  -3 -20   0    1.85    0.80
   3 -20   0    1.59    0.60
   3 -20   1    1.96    0.73
  -3 -20  -1    1.79    0.84
   3 -20   2    2.51    0.92
  -3 -20  -2    3.37    1.07
   3 -20   3    5.94    1.22
  -3 -20  -3    4.61    1.19
  -3 -20  -4    8.59    1.61
  -3 -20  -5   12.60    1.94
  -3 -20  -6    3.19    1.06
  -3 -20  -7   -0.98    0.65
  -3 -20  -8    0.03    0.49
  -3 -20  -9    4.20    1.16
   3 -20   9    4.25    1.24
  -3 -21   9    1.58    0.90
  -3 -21   8    0.29    0.65
  -3 -21   7    1.75    0.67
  -3 -21   6   -0.94    0.72
  -3 -21   5    0.50    0.46
   3 -21  -4   -0.80    0.44
  -3 -21   4    0.96    0.61
  -3 -21   3   -1.14    0.72
   3 -21  -3   -0.19    0.36
  -3 -21   2    0.26    0.83
   3 -21  -2   -0.15    0.29
  -3 -21   1   -0.22    0.49
   3 -21  -1   -0.26    0.38
   3 -21   0   -0.01    0.28
  -3 -21   0    0.29    0.57
  -3 -21  -1   -0.52    0.53
   3 -21   1    0.44    0.41
  -3 -21  -2    0.88    0.64
   3 -21   2    1.32    0.63
   3 -21   3   16.05    2.06
  -3 -21  -3   14.41    2.07
  -3 -21  -4   -1.22    0.71
  -3 -21  -5   17.13    2.30
  -3 -21  -6    1.60    0.78
  -3 -22   4    0.17    0.44
  -3 -22   3   -0.15    0.59
  -3 -22   2    2.21    0.98
   3 -22  -1    0.33    0.36
  -3 -22   1    0.08    0.40
  -3 -22   0   -0.26    0.47
   3 -22   0    0.78    0.52
   3 -22   1    0.42    0.51
  -3 -22  -1   -0.45    0.54
  -4   0  26    0.99    0.70
  -4   0  25   -0.04    0.41
  -4   0  24    1.58    0.86
   4   0 -24    1.04    0.54
  -4   0  23    0.88    0.57
   4   0 -23   -0.36    0.36
  -4   0  22    0.23    0.34
   4   0 -22    0.16    0.29
  -4   0  21    0.36    0.41
   4   0 -21    0.06    0.37
   4   0 -20    0.40    0.40
  -4   0  20    1.02    0.54
   4   0 -19    0.63    0.43
   4   0 -19   -0.13    0.33
  -4   0  19   -0.24    0.40
   4   0 -18    6.89    1.15
   4   0 -18    6.31    1.09
  -4   0  18    7.60    1.13
   4   0 -17   -0.02    0.27
   4   0 -17   -0.11    0.32
  -4   0  17   -0.03    0.25
  -4   0  16   26.73    1.90
   4   0 -16   23.36    1.88
   4   0 -15    0.08    0.20
  -4   0  15   -0.09    0.28
   4   0 -14   10.04    1.13
  -4   0  14    9.11    1.00
  -4   0  13    0.17    0.30
   4   0 -13   -0.57    0.31
  -4   0  13    0.06    0.21
  -4   0  12  366.90    6.38
  -4   0  12  360.79    5.40
   4   0 -12  350.96    6.10
  -4   0  11    0.03    0.17
  -4   0  11    0.13    0.20
   4   0 -11    0.21    0.28
   4   0 -10  217.98    4.35
  -4   0  10  216.60    4.42
   4   0 -10  223.30    5.72
  -4   0   9    0.14    0.25
   4   0  -9    0.05    0.30
   4   0  -9    0.30    0.26
   4   0  -8  363.10    7.12
  -4   0   8  358.76    5.30
   4   0  -8  364.83    5.16
   4   0  -7   -0.14    0.26
   4   0  -7    0.29    0.36
  -4   0   7   -0.13    0.19
  -4   0   6   43.85    1.69
   4   0  -6   44.23    1.71
  -4   0   5    0.07    0.17
   4   0  -5    0.11    0.17
  -4   0   4   64.00    2.04
  -4   0   3    0.00    0.14
  -4   0   2   18.19    1.16
  -4   0   2   17.09    1.08
  -4   0   1   -0.11    0.20
  -4   0   1   -0.08    0.23
  -4   0   0  370.46    6.49
  -4   0   0  363.84    5.72
  -4   0  -1   -0.02    0.25
  -4   0  -1   -0.02    0.22
   4   0   2    1.67    0.45
  -4   0  -2    0.86    0.38
  -4   0  -2    1.13    0.40
  -4   0  -3   -0.10    0.26
  -4   0  -3    0.07    0.25
  -4   0  -4   14.39    1.27
  -4   0  -4   14.13    1.36
  -4   0  -5   -0.02    0.21
  -4   0  -5    0.29    0.34
  -4   0  -6    1.28    0.52
  -4   0  -6    1.54    0.43
  -4   0  -7   -0.39    0.43
  -4   0  -7    0.03    0.21
  -4   0  -8   -0.01    0.21
  -4   0  -8    0.17    0.39
  -4   0  -9    0.07    0.24
  -4   0  -9    0.10    0.30
  -4   0 -10    0.21    0.21
  -4   0 -10    0.53    0.39
   4   0  11    0.35    0.47
  -4   0 -11    0.49    0.32
   4   0  12    1.55    0.69
  -4   0 -12    0.47    0.29
   4   0  13   -0.15    0.38
  -4   0 -13    0.34    0.33
   4   0  14    3.45    1.01
  -4   0 -14    3.41    0.65
  -4   0 -15    0.81    0.38
   4   0  15   -0.52    0.55
   4   0  16    3.07    0.92
  -4   0 -16    1.80    0.47
   4   0  17   -0.09    0.47
   4   0  18   -0.81    0.66
   4   0  19    0.08    0.56
   4   0  20    2.11    0.92
   4   0  21    1.43    0.91
   4   0  22   -0.13    0.52
  -4  -1  26    0.67    0.55
  -4   1  26    1.61    0.73
  -4  -1  25    0.91    0.63
  -4   1  25    0.91    0.68
  -4   1  24   12.00    1.75
  -4  -1  24   13.46    1.91
   4   1 -24   11.13    1.60
  -4   1  23   10.51    1.56
   4  -1 -23   15.32    1.74
  -4  -1  23   10.14    1.61
   4   1 -23   13.06    1.73
   4   1 -22   17.45    1.96
   4  -1 -22   18.09    1.88
  -4  -1  22   16.46    1.96
  -4   1  22   18.92    2.03
  -4  -1  21    2.69    0.83
  -4   1  21    3.69    0.87
   4  -1 -21    2.85    0.79
  -4   1  20    8.49    1.27
   4  -1 -20    6.98    1.18
   4  -1 -20    7.36    1.19
  -4  -1  20    7.13    1.18
   4  -1 -19    7.64    1.18
   4  -1 -19    7.99    1.23
  -4   1  19    7.19    1.12
  -4  -1  19    8.23    1.25
   4  -1 -18   30.69    2.32
   4  -1 -18   32.38    2.31
  -4  -1  18   31.37    2.30
  -4   1  18   30.80    2.18
   4   1 -18   30.04    2.35
   4   1 -17    0.65    0.45
   4  -1 -17    0.31    0.32
   4  -1 -17   -0.72    0.42
  -4  -1  17    0.08    0.25
  -4   1  17    0.05    0.29
   4  -1 -16   32.40    2.33
   4  -1 -16   33.95    2.19
  -4  -1  16   33.68    2.16
  -4   1  16   34.40    2.09
   4   1 -16   36.63    2.40
   4  -1 -15   37.60    2.50
   4   1 -15   35.84    2.30
   4  -1 -15   37.72    2.22
  -4   1  15   36.52    2.05
  -4  -1  15   34.07    2.07
   4   1 -14   14.89    1.43
   4  -1 -14   15.12    1.56
   4  -1 -14   13.46    1.27
  -4  -1  14   18.14    1.62
  -4  -1  14   16.45    1.36
  -4   1  14   13.32    1.16
   4   1 -13   11.51    1.23
   4  -1 -13   12.13    1.15
  -4   1  13    9.88    0.93
  -4  -1  13    9.46    1.12
  -4  -1  13   10.86    1.07
   4  -1 -13   11.72    1.35
  -4  -1  12   36.35    2.11
   4   1 -12   35.63    2.03
   4  -1 -12   37.35    1.91
   4  -1 -12   35.62    2.33
  -4   1  12   34.21    1.88
  -4   1  12   35.86    1.65
   4   1 -11   52.18    2.36
  -4   1  11   51.90    2.17
   4  -1 -11   47.92    2.67
  -4   1  11   54.08    1.87
   4  -1 -11   52.65    2.13
  -4  -1  11   50.23    2.35
   4   1 -10  269.22    5.14
   4  -1 -10  255.04    4.44
  -4   1  10  262.72    3.73
   4  -1 -10  268.70    6.18
  -4   1  10  262.10    4.56
  -4  -1  10  268.99    5.22
   4  -1  -9   66.78    3.06
  -4  -1   9   67.62    2.54
  -4   1   9   68.79    2.21
   4  -1  -9   67.34    2.14
   4   1  -9   71.10    2.53
   4  -1  -8   28.71    1.98
   4  -1  -8   28.80    1.35
  -4  -1   8   28.68    1.60
   4   1  -8   28.92    1.56
  -4   1   8   29.94    1.41
   4   1  -7   -0.15    0.22
   4  -1  -7   -0.10    0.17
  -4   1   7   -0.05    0.16
  -4  -1   7    0.11    0.19
   4  -1  -7    0.15    0.28
   4   1  -6    2.66    0.47
   4  -1  -6    2.84    0.41
  -4  -1   6    2.30    0.45
  -4   1   6    2.56    0.40
  -4   1   5    2.87    0.41
  -4  -1   5    3.12    0.52
   4  -1  -5    2.60    0.38
   4   1  -5    2.88    0.49
  -4   1   4    2.23    0.54
   4   1  -4    2.67    0.46
  -4  -1   4    1.92    0.40
  -4   1   4    1.94    0.36
  -4   1   3   15.79    1.40
  -4   1   3   16.95    0.97
  -4  -1   3   14.22    1.04
  -4   1   3   14.38    0.91
  -4   1   2    0.19    0.16
  -4   1   2    0.30    0.23
  -4  -1   2    0.43    0.19
  -4   1   1    7.64    0.98
  -4   1   1    8.39    0.79
  -4  -1   0    7.61    0.88
  -4   1   0    7.88    0.98
  -4   1   0    8.47    0.84
   4  -1   1  103.93    3.20
  -4   1  -1  107.93    3.56
  -4   1  -1  109.87    3.18
  -4  -1  -1  115.83    3.51
  -4   1  -2   10.62    1.12
  -4  -1  -2    9.41    1.05
   4   1   2   10.23    1.08
  -4   1  -2    9.81    1.01
  -4  -1  -2    8.29    1.00
   4  -1   2    8.55    1.00
  -4   1  -3   12.61    1.24
  -4  -1  -3   12.65    1.22
  -4   1  -3   13.37    1.23
  -4  -1  -3   14.19    1.37
   4  -1   3   13.91    1.31
  -4  -1  -4    2.61    0.65
  -4  -1  -4    2.51    0.55
  -4   1  -4    2.50    0.57
  -4   1  -4    2.61    0.59
  -4  -1  -5    9.03    0.98
  -4   1  -5    8.29    1.00
  -4   1  -5    7.83    1.06
  -4  -1  -5    7.59    1.07
  -4   1  -6    8.39    1.03
  -4   1  -6    7.98    1.10
  -4  -1  -6    9.53    1.02
  -4  -1  -6    8.32    1.17
  -4   1  -7    0.11    0.31
  -4  -1  -7    0.00    0.18
  -4  -1  -7    0.31    0.32
  -4   1  -7    0.04    0.20
  -4  -1  -8   15.83    1.30
  -4   1  -8   14.83    1.35
  -4   1  -8   17.16    1.72
  -4  -1  -8   15.70    1.69
  -4   1  -9    0.09    0.33
  -4  -1  -9    0.19    0.20
  -4  -1  -9    0.18    0.29
  -4  -1 -10    2.96    0.57
  -4  -1 -10    2.98    0.80
  -4   1 -10    3.77    0.89
   4   1  11    0.48    0.45
  -4  -1 -11    0.49    0.27
   4  -1  11   -0.09    0.42
   4  -1  12   -0.15    0.44
   4   1  12   -0.50    0.47
  -4  -1 -12   -0.02    0.17
   4  -1  13    1.03    0.66
   4   1  13    0.89    0.62
  -4  -1 -13    0.25    0.26
   4  -1  14    5.36    1.28
   4   1  14    5.58    1.28
  -4  -1 -14    4.90    0.71
   4  -1  15    1.73    0.79
   4   1  15    1.89    0.84
  -4  -1 -15    1.77    0.44
  -4   1 -15    2.41    0.58
   4  -1  16    5.96    1.40
   4   1  16    7.30    1.54
  -4   1 -16    6.45    0.94
  -4  -1 -16    8.30    0.87
   4  -1  17   -0.36    0.54
   4   1  17   -1.10    0.72
  -4   1 -17   -0.22    0.25
   4  -1  18    0.11    0.60
   4   1  18    1.37    0.84
   4  -1  19    2.26    1.01
   4   1  19    2.17    0.95
   4  -1  20    0.27    0.69
   4   1  20   -0.84    0.73
   4  -1  21   -0.38    0.85
   4   1  21   -0.64    0.58
   4   1  22    0.39    0.96
   4  -1  22    0.46    0.89
  -4  -2  26    2.03    0.82
  -4   2  26    0.40    0.48
  -4   2  25   -1.16    0.61
  -4  -2  25    0.19    0.49
   4   2 -25    0.70    0.59
  -4   2  24    1.67    0.75
  -4  -2  24    2.03    0.76
  -4   2  23    2.20    0.78
   4  -2 -23    0.38    0.35
  -4  -2  23    1.38    0.67
  -4   2  22    0.54    0.36
   4  -2 -22   -0.24    0.34
  -4  -2  22    0.33    0.41
   4  -2 -21    1.74    0.61
  -4   2  21    1.43    0.59
  -4  -2  21    2.47    0.78
  -4   2  20    5.40    1.01
   4  -2 -20    6.03    1.05
   4  -2 -20    6.68    1.10
  -4  -2  20    7.39    1.27
  -4   2  19    0.82    0.47
   4  -2 -19    1.56    0.58
   4  -2 -19    0.46    0.43
  -4  -2  19    1.20    0.52
  -4   2  18   -0.04    0.27
   4  -2 -18    0.55    0.34
   4  -2 -18   -0.42    0.33
  -4  -2  18    0.18    0.38
  -4   2  17    0.08    0.21
   4   2 -17    0.88    0.41
   4  -2 -17    0.41    0.27
   4  -2 -17    0.19    0.33
  -4  -2  17    0.48    0.36
  -4   2  16    0.71    0.36
   4  -2 -16    2.20    0.56
   4   2 -16    1.77    0.61
  -4  -2  16    0.79    0.38
   4  -2 -16    0.42    0.29
   4   2 -15    6.30    1.01
  -4   2  15    4.80    0.75
   4  -2 -15    6.03    0.86
   4  -2 -15    5.64    0.96
  -4  -2  15    4.99    0.93
  -4  -2  15    5.99    0.92
  -4   2  14    2.25    0.48
   4  -2 -14    3.58    0.65
   4  -2 -14    2.44    0.61
   4   2 -14    2.38    0.63
  -4  -2  14    2.39    0.60
  -4  -2  14    2.53    0.57
   4  -2 -13    0.50    0.25
  -4  -2  13    0.77    0.39
   4  -2 -13    0.93    0.43
   4   2 -13    0.28    0.32
  -4   2  13    0.73    0.28
  -4  -2  12   31.06    2.01
   4  -2 -12   35.59    2.30
  -4   2  12   35.38    1.55
   4   2 -12   34.79    2.08
   4  -2 -12   35.68    1.75
   4   2 -11  137.26    4.00
   4  -2 -11  145.43    3.31
  -4   2  11  144.00    2.84
   4  -2 -11  147.59    4.61
  -4  -2  11  145.61    4.23
  -4   2  10    0.94    0.30
  -4   2  10    1.22    0.26
   4  -2 -10    1.54    0.48
   4   2 -10    0.96    0.40
   4  -2 -10    0.92    0.30
  -4  -2  10    0.86    0.36
  -4   2   9    3.68    0.49
   4  -2  -9    4.66    0.53
   4   2  -9    3.79    0.65
  -4  -2   9    3.10    0.59
   4  -2  -9    3.63    0.74
  -4   2   9    3.44    0.35
  -4   2   8   45.19    1.56
  -4  -2   8   44.92    2.11
   4  -2  -8   43.78    2.44
  -4   2   8   43.11    1.03
   4  -2  -8   44.05    1.51
   4   2  -8   44.86    2.06
  -4  -2   7    6.71    0.80
  -4   2   7    7.81    0.62
   4  -2  -7    7.12    1.00
   4  -2  -7    7.42    0.60
   4   2  -7    7.61    0.84
  -4   2   6    3.51    0.41
   4  -2  -6    3.46    0.73
  -4  -2   6    3.14    0.57
   4  -2  -6    2.85    0.36
   4   2  -6    3.23    0.55
  -4   2   5   27.38    1.88
   4   2  -5   30.86    1.62
  -4   2   5   30.69    1.14
  -4   2   5   28.91    0.90
  -4  -2   5   30.33    1.60
  -4   2   4    1.01    0.20
  -4  -2   4    0.41    0.24
  -4   2   4    0.50    0.30
   4   2  -4    1.14    0.35
  -4   2   4    0.66    0.21
  -4   2   3   19.95    0.95
  -4   2   3   18.63    1.54
  -4   2   3   21.15    1.02
  -4  -2   3   20.11    1.32
  -4   2   2    0.00    0.15
  -4   2   2    0.09    0.27
  -4  -2   2    0.18    0.22
   4  -2  -1   16.89    1.09
  -4   2   1   15.12    1.38
  -4   2   1   16.27    1.04
  -4  -2   1   16.15    1.19
  -4   2   0  126.38    3.96
   4  -2   0  123.16    3.19
  -4   2   0  121.41    3.03
   4  -2   1   -0.01    0.20
  -4  -2  -1   -0.20    0.29
   4   2   1    0.04    0.25
  -4   2  -1   -0.02    0.22
  -4   2  -1   -0.17    0.24
  -4   2  -2   15.38    1.40
   4   2   2   16.52    1.35
  -4   2  -2   17.96    1.34
   4  -2   2   17.07    1.36
  -4  -2  -2   17.19    1.49
   4   2   3   12.75    1.17
  -4  -2  -3   13.49    1.36
  -4   2  -3   12.78    1.29
   4  -2   3   13.63    1.28
  -4   2  -3   14.33    1.25
  -4  -2  -4    6.52    0.98
   4   2   4    6.55    0.84
  -4   2  -4    7.57    0.96
   4  -2   4    5.76    0.91
  -4   2  -5   29.47    1.98
  -4  -2  -5   28.31    2.08
  -4   2  -6   10.17    1.22
  -4  -2  -6   11.49    1.37
  -4   2  -7    1.60    0.50
  -4  -2  -7    1.35    0.51
  -4  -2  -8    1.43    0.56
  -4   2  -8    1.61    0.57
  -4  -2  -9    1.27    0.59
  -4   2  -9    1.12    0.53
   4   2  10   10.72    1.56
  -4   2 -10   11.82    1.50
  -4  -2 -10   10.35    1.44
   4  -2  11   12.78    1.73
   4   2  11   14.12    1.84
   4   2  12    4.73    1.14
   4  -2  12    4.61    1.09
   4   2  13   -0.11    0.31
   4  -2  13    0.53    0.51
   4  -2  14    2.19    0.84
   4   2  14    1.59    0.79
   4   2  15    3.33    1.08
   4  -2  15    1.77    0.75
   4  -2  16    0.97    0.68
   4   2  16   -0.02    0.34
   4  -2  17    0.99    0.73
   4   2  17    0.01    0.48
   4  -2  18    0.46    0.42
   4   2  18   -0.05    0.59
   4   2  19    0.44    0.63
   4  -2  19   -0.16    0.45
   4  -2  20    0.88    0.89
   4   2  20    3.49    1.26
   4  -2  21    0.79    0.71
   4   2  21    2.03    1.01
   4  -2  22    0.34    0.57
   4   2  22    0.59    0.66
  -4   3  25    0.33    0.36
  -4  -3  25   -1.16    0.65
  -4   3  24    0.64    0.48
  -4  -3  24   -0.08    0.33
  -4  -3  23   16.37    2.12
  -4   3  23   14.14    1.78
  -4   3  22    0.72    0.40
   4  -3 -22    0.40    0.26
  -4  -3  22    1.81    0.75
  -4   3  21    0.74    0.47
   4  -3 -21    0.62    0.30
   4  -3 -21    0.11    0.29
  -4  -3  21   -0.93    0.54
  -4   3  20    0.31    0.32
   4  -3 -20    0.06    0.27
   4  -3 -20    0.75    0.51
  -4  -3  20    0.41    0.42
  -4  -3  19   23.78    2.15
   4  -3 -19   27.34    2.11
   4  -3 -19   26.50    2.09
  -4   3  19   27.96    2.10
   4  -3 -18    5.89    0.94
  -4   3  18    4.02    0.81
   4  -3 -18    4.86    0.91
  -4  -3  18    4.56    0.94
  -4   3  17    4.61    0.78
   4   3 -17    6.38    1.10
   4  -3 -17    7.44    1.00
   4  -3 -17    5.05    0.92
  -4  -3  17    5.99    1.06
  -4  -3  16    0.56    0.37
  -4   3  16    0.33    0.27
  -4  -3  16    0.26    0.33
   4  -3 -16    0.64    0.42
   4  -3 -16    0.11    0.22
   4   3 -16    0.59    0.45
  -4   3  15    0.51    0.30
  -4  -3  15    0.33    0.30
   4  -3 -15    0.38    0.33
  -4  -3  15    0.36    0.31
   4  -3 -15    0.29    0.24
   4   3 -15    0.51    0.27
   4  -3 -14   14.47    1.21
  -4  -3  14   15.64    1.61
   4   3 -14   14.53    1.50
   4  -3 -14   15.40    1.54
  -4   3  14   13.52    1.09
  -4   3  13    3.03    0.49
   4  -3 -13    2.00    0.58
  -4  -3  13    2.12    0.61
   4   3 -13    3.29    0.72
   4  -3 -13    2.65    0.52
   4   3 -12    0.86    0.43
  -4  -3  12    1.47    0.49
   4  -3 -12    1.13    0.31
   4  -3 -12    0.76    0.37
  -4   3  12    1.70    0.35
   4  -3 -11   20.52    1.72
   4  -3 -11   18.64    1.11
  -4  -3  11   20.11    1.63
   4   3 -11   19.05    1.56
  -4   3  11   19.67    0.98
  -4   3  10    0.83    0.19
   4   3 -10    1.85    0.51
   4  -3 -10    0.48    0.33
   4  -3 -10    0.98    0.26
  -4  -3  10    0.55    0.41
  -4  -3   9    0.80    0.43
   4   3  -9    0.24    0.27
   4  -3  -9    0.49    0.41
  -4   3   9    0.27    0.15
   4  -3  -9    0.45    0.19
   4  -3  -8    9.61    0.62
  -4   3   8   10.35    0.65
   4  -3  -8    8.49    1.09
   4   3  -8    9.64    1.03
  -4  -3   8    8.44    0.99
   4   3  -7    0.43    0.25
   4  -3  -7    0.25    0.11
  -4   3   7    0.13    0.26
  -4  -3   7    0.20    0.24
   4  -3  -7   -0.08    0.33
  -4   3   7    0.23    0.15
   4   3  -6    4.11    0.65
  -4   3   6    4.33    0.37
  -4  -3   6    3.18    0.61
  -4   3   6    3.90    0.74
  -4   3   5    0.13    0.11
  -4  -3   5    0.24    0.24
  -4   3   5   -0.03    0.32
   4   3  -5   -0.08    0.19
  -4   3   4   14.77    0.61
  -4   3   4   15.10    1.43
   4   3  -4   16.86    1.25
  -4   3   4   15.48    0.74
  -4  -3   4   16.48    1.25
  -4  -3   3   -0.04    0.24
  -4   3   3   -0.38    0.26
  -4   3   3    0.03    0.10
   4   3  -3   -0.01    0.16
  -4   3   2   48.99    2.53
  -4   3   2   50.14    1.58
  -4  -3   2   49.13    2.18
   4  -3  -2   49.25    1.67
  -4   3   1   16.77    1.49
   4  -3  -1   13.86    0.99
  -4  -3   1   16.03    1.27
  -4   3   1   15.83    0.98
  -4   3   0   65.79    2.18
  -4   3   0   66.72    2.96
   4  -3   0   62.65    2.24
   4  -3   1   -0.04    0.21
   4   3   1    0.36    0.29
  -4   3  -1    0.29    0.27
  -4   3  -2    7.49    0.87
  -4  -3  -2    6.06    0.90
   4   3   2    7.83    0.95
   4  -3   2    7.25    0.90
   4   3   3   40.30    2.08
   4  -3   3   41.04    2.20
  -4   3  -3   42.25    2.12
  -4  -3  -3   39.70    2.37
   4  -3   4    0.42    0.39
  -4  -3  -4    0.33    0.36
   4   3   4    0.30    0.27
  -4   3  -4    0.13    0.27
   4  -3   5   35.37    2.26
   4   3   5   35.94    1.90
  -4  -3  -5   37.20    2.45
  -4   3  -5   36.54    2.17
  -4   3  -6   20.23    1.70
  -4  -3  -6   21.21    1.91
  -4  -3  -7   15.34    1.65
  -4   3  -7   16.31    1.58
  -4  -3  -8    0.69    0.43
  -4   3  -8    1.34    0.50
  -4  -3  -9    1.83    0.68
  -4   3  -9    2.08    0.63
  -4  -3 -10   -0.24    0.45
   4  -3  10    0.46    0.45
  -4   3 -10    0.05    0.27
   4   3  11    2.24    0.82
   4  -3  11    2.20    0.78
   4  -3  12    0.33    0.53
   4   3  12   -0.13    0.46
   4   3  13   77.76    4.59
   4  -3  13   76.48    4.51
   4  -3  14    0.52    0.42
   4   3  14    0.45    0.53
   4   3  15   41.60    3.59
   4  -3  15   42.08    3.55
   4  -3  16    0.26    0.53
   4   3  16    1.08    0.66
   4  -3  17    5.27    1.38
   4   3  17    4.45    1.31
   4  -3  18   -0.08    0.47
   4   3  18    0.39    0.57
   4  -3  19    7.57    1.74
   4   3  19    6.63    1.56
   4  -3  20   -0.59    0.62
   4   3  20    0.15    0.47
   4  -3  21    2.13    1.05
   4  -3  22   -0.16    0.52
  -4  -4  25   -0.50    0.48
  -4   4  24    0.72    0.43
  -4  -4  24   -0.15    0.43
  -4  -4  23    0.35    0.39
  -4   4  23    0.67    0.45
  -4   4  22    0.40    0.32
  -4  -4  22   -0.17    0.50
  -4   4  21   -0.56    0.40
   4  -4 -21    0.08    0.29
  -4  -4  21   -0.29    0.41
  -4   4  20    0.12    0.29
   4  -4 -20    0.28    0.31
  -4   4  19    1.35    0.51
  -4  -4  19    1.30    0.57
   4  -4 -19    0.88    0.41
  -4  -4  18    4.43    0.97
  -4   4  18    4.02    0.78
   4  -4 -18    5.53    0.91
  -4   4  17    0.19    0.21
  -4  -4  17    0.33    0.40
  -4  -4  17   -0.06    0.46
   4  -4 -17   -0.05    0.21
   4   4 -16   29.15    2.34
  -4  -4  16   31.45    2.50
   4  -4 -16   30.78    1.88
  -4  -4  16   29.50    2.20
  -4   4  16   30.49    1.84
  -4   4  15   -0.14    0.26
   4   4 -15    0.16    0.30
   4  -4 -15    0.52    0.27
  -4  -4  15   -0.03    0.27
  -4  -4  14   18.33    1.79
   4   4 -14   19.11    1.77
   4  -4 -14   18.08    1.28
  -4   4  14   19.75    1.28
  -4   4  13    9.15    0.79
   4   4 -13   10.33    1.28
   4  -4 -13    9.34    0.87
  -4  -4  13    9.29    1.26
  -4  -4  12    4.35    0.83
   4  -4 -12    4.74    0.57
   4   4 -12    5.51    0.92
  -4   4  12    5.18    0.55
   4   4 -11    0.42    0.40
   4  -4 -11    0.19    0.14
  -4  -4  11   -0.02    0.33
   4  -4 -10   12.09    0.73
  -4  -4  10   12.35    1.33
   4   4 -10   12.30    1.26
  -4   4   9   30.39    2.08
  -4  -4   9   29.81    1.98
   4   4  -9   30.00    1.91
   4  -4  -9   28.98    0.99
  -4  -4   8    0.34    0.36
   4   4  -8    0.07    0.26
   4  -4  -8    0.39    0.13
  -4   4   8    0.21    0.28
  -4  -4   7    7.63    0.95
  -4   4   7    7.46    1.04
   4   4  -7    7.46    0.93
   4   4  -6    3.63    0.66
  -4   4   6    2.76    0.66
  -4  -4   6    2.78    0.63
  -4   4   5   21.74    0.66
  -4   4   5   22.30    1.76
   4   4  -5   22.85    1.57
  -4  -4   5   24.21    1.62
  -4   4   4   15.06    1.44
  -4   4   4   13.50    0.62
   4   4  -4   13.61    1.19
  -4  -4   4   15.26    1.28
  -4  -4   3    3.44    0.64
  -4   4   3    2.78    0.65
   4  -4  -3    3.10    0.39
   4   4  -3    1.63    0.42
   4  -4  -2    6.29    0.60
  -4   4   2    5.36    0.88
   4  -4  -1    1.97    0.39
  -4   4   1    1.05    0.28
   4  -4   0    2.96    0.52
  -4   4   0    3.21    0.50
   4  -4   1    0.28    0.22
  -4   4  -1    0.50    0.26
  -4   4  -2   36.87    1.86
   4   4   2   34.09    1.98
   4  -4   2   35.49    1.95
  -4  -4  -3    0.16    0.30
   4   4   3   -0.06    0.25
   4  -4   3    0.00    0.30
  -4   4  -3    0.18    0.30
   4  -4   4    4.82    0.81
  -4  -4  -4    5.35    0.97
   4   4   4    5.46    0.78
  -4   4  -4    5.26    0.79
  -4  -4  -5    5.96    1.06
   4   4   5    5.88    0.78
  -4   4  -5    6.31    0.93
   4   4   6    6.70    0.82
  -4   4  -6    7.43    1.04
  -4  -4  -6    9.05    1.27
  -4  -4  -7    1.60    0.58
  -4   4  -7    0.98    0.39
   4  -4   8    2.60    0.75
  -4  -4  -8    2.84    0.79
  -4   4  -8    3.28    0.72
   4  -4   9    0.16    0.28
  -4   4  -9    0.40    0.32
  -4  -4  -9   -0.62    0.44
   4  -4  10    4.57    1.05
  -4  -4 -10    4.91    1.07
  -4   4 -10    2.78    0.76
   4  -4  11   -0.38    0.56
   4  -4  12    1.49    0.79
   4  -4  13    0.29    0.46
   4  -4  14   42.10    3.44
   4  -4  15    5.54    1.31
   4  -4  16    6.79    1.50
   4  -4  17   -0.02    0.45
   4  -4  18    0.58    0.58
   4  -4  19    1.70    0.82
   4  -4  20   -0.69    0.69
   4  -4  21   -0.38    0.51
   4  -4  22   -0.58    0.65
  -4  -5  25    0.82    0.49
  -4  -5  24    1.41    0.76
  -4  -5  23    8.13    1.53
  -4  -5  22    3.56    0.95
   4  -5 -21    2.29    0.68
  -4  -5  21    0.60    0.47
   4  -5 -20    2.87    0.71
  -4  -5  20    2.23    0.70
   4  -5 -19    2.36    0.63
  -4  -5  19    1.34    0.74
  -4  -5  18    0.69    0.49
   4  -5 -18    0.97    0.33
  -4  -5  18    0.31    0.42
  -4  -5  17    0.18    0.33
  -4  -5  17    0.29    0.42
   4  -5 -17    0.25    0.28
   4  -5 -16    0.79    0.29
  -4  -5  16    1.71    0.70
  -4  -5  15   25.56    2.26
   4   5 -15   24.87    2.14
   4  -5 -15   24.33    1.53
   4  -5 -14    6.23    0.72
  -4  -5  14    5.45    1.01
   4   5 -14    6.82    1.11
   4  -5 -13    0.37    0.20
  -4  -5  13    0.19    0.30
   4   5 -13    0.63    0.42
  -4  -5  12    3.85    0.83
   4   5 -12    3.42    0.74
   4  -5 -12    3.82    0.48
  -4  -5  11    4.54    0.85
   4  -5 -11    4.47    0.45
   4   5 -11    4.53    0.84
  -4   5  10    0.34    0.27
   4   5 -10    0.10    0.19
   4  -5 -10    0.22    0.11
  -4  -5  10    0.21    0.27
  -4  -5   9    0.03    0.30
   4   5  -9    0.20    0.25
  -4   5   9    0.41    0.27
   4   5  -8   12.16    1.26
  -4   5   8   11.97    1.32
  -4  -5   8   12.58    1.30
   4   5  -7   22.02    1.65
  -4  -5   7   23.41    1.73
  -4   5   7   23.43    1.82
   4   5  -6    1.87    0.50
  -4   5   6    1.62    0.57
  -4  -5   6    2.28    0.59
  -4  -5   5    2.58    0.63
  -4   5   5    2.02    0.57
   4   5  -5    1.83    0.49
  -4  -5   4    4.96    0.80
   4  -5  -4    5.18    0.42
  -4   5   4    5.38    0.90
  -4   5   4    5.17    0.33
   4   5  -4    5.38    0.80
   4  -5  -3   24.14    1.05
   4   5  -3   25.86    1.70
   4   5  -2    0.23    0.23
   4  -5  -2    0.06    0.16
   4  -5  -1   17.99    1.12
   4  -5   0    3.16    0.53
   4  -5   1    3.14    0.58
   4  -5   2   11.74    1.14
   4  -5   3   45.67    2.36
  -4  -5  -4   13.11    1.50
   4  -5   4   12.04    1.27
   4   5   4   12.55    1.19
   4   5   5   23.33    1.57
  -4  -5  -5   24.34    2.09
  -4   5  -6   17.83    1.58
   4   5   6   17.63    1.32
  -4  -5  -6   17.73    1.82
  -4   5  -7    0.15    0.27
  -4  -5  -7    1.22    0.56
   4   5   7    0.79    0.31
   4  -5   7    0.79    0.45
  -4  -5  -8    3.15    0.87
   4  -5   8    2.45    0.73
  -4  -5  -9    9.30    1.42
   4  -5   9    6.82    1.20
   4  -5  10   20.39    2.12
   4  -5  11   19.07    2.15
   4  -5  12   38.25    3.10
   4  -5  13    8.77    1.59
   4  -5  14    8.72    1.60
   4  -5  15    8.75    1.66
   4  -5  16    3.19    1.12
   4  -5  17    0.37    0.46
   4  -5  18    2.05    0.88
   4  -5  19    1.85    0.90
   4  -5  20    5.17    1.57
   4  -5  21    1.14    0.89
  -4  -6  25    3.33    1.17
  -4  -6  24    0.31    0.51
  -4  -6  23   -0.46    0.53
  -4  -6  22    4.58    1.16
  -4  -6  21    8.10    1.47
   4  -6 -21    6.81    1.06
   4  -6 -20    0.65    0.37
  -4  -6  20    0.08    0.41
   4  -6 -19   -0.17    0.26
  -4  -6  19   -0.17    0.39
  -4  -6  19   -0.19    0.38
   4  -6 -18    2.25    0.56
  -4  -6  18    2.13    0.81
  -4  -6  18    2.22    0.71
   4  -6 -17    1.41    0.46
  -4  -6  17    1.89    0.80
  -4  -6  16    0.14    0.33
   4  -6 -16   -0.39    0.26
   4  -6 -15    2.82    0.49
  -4  -6  15    3.03    0.88
   4  -6 -14    1.85    0.40
  -4  -6  14    1.74    0.61
   4   6 -14    1.59    0.55
  -4  -6  13    3.54    0.87
   4  -6 -13    4.18    0.51
   4   6 -13    4.97    0.95
   4  -6 -12    1.56    0.28
   4   6 -12    1.51    0.51
  -4  -6  12    1.53    0.56
   4  -6 -11    1.48    0.23
  -4   6  11    1.04    0.44
   4   6 -11    3.07    0.72
  -4  -6  11    1.49    0.55
  -4   6  10    3.03    0.71
   4   6 -10    3.75    0.80
  -4  -6  10    2.08    0.60
  -4  -6   9    0.39    0.34
   4   6  -9    0.23    0.29
  -4   6   9    0.32    0.28
  -4  -6   8    3.77    0.75
   4   6  -8    5.30    0.88
  -4   6   8    6.10    0.99
   4   6  -7    0.20    0.23
  -4   6   7    0.06    0.29
  -4  -6   7    0.07    0.31
  -4  -6   6   23.79    1.80
  -4   6   6   23.08    1.87
   4   6  -6   23.50    1.76
   4   6  -5   -0.03    0.25
   4  -6  -5    0.02    0.08
   4   6  -4    6.97    0.93
   4  -6  -4    6.60    0.51
   4  -6  -3    0.80    0.23
  -4   6   3    0.92    0.20
   4   6  -3    0.83    0.37
  -4   6   2   33.80    1.29
   4   6  -2   35.69    2.09
   4  -6  -2   36.03    1.49
   4  -6  -1    0.97    0.34
  -4   6   1    0.98    0.27
  -4   6   0   17.02    1.13
   4  -6   0   14.12    1.11
   4  -6   1   66.41    2.55
   4  -6   2   24.76    1.67
   4  -6   3    8.62    1.05
   4  -6   4    7.36    1.03
  -4  -6  -5   85.61    3.98
   4   6   5   83.92    3.06
   4   6   6    0.22    0.24
  -4  -6  -6   -0.22    0.45
   4   6   7   41.43    2.01
  -4  -6  -7   39.00    2.83
   4  -6   7   36.77    2.57
  -4  -6  -8    0.92    0.44
   4   6   8    1.46    0.41
   4  -6   8    0.62    0.37
  -4   6  -9   16.32    1.80
   4  -6   9   13.67    1.69
   4  -6  10    0.59    0.44
   4  -6  11    0.27    0.45
   4  -6  12    0.60    0.61
   4  -6  13   99.38    5.20
   4  -6  14   -0.07    0.44
   4  -6  15    6.39    1.51
   4  -6  16    1.73    0.87
   4  -6  17    1.02    0.65
   4  -6  18   -0.45    0.67
   4  -6  19    7.14    1.69
   4  -6  20    2.90    1.15
   4  -6  21    1.25    0.73
  -4  -7  24    0.55    0.56
  -4  -7  23   -0.96    0.65
  -4  -7  22    1.46    0.72
  -4  -7  21    0.14    0.38
  -4  -7  20    1.39    0.72
   4  -7 -20    2.00    0.62
   4  -7 -19    1.26    0.47
  -4  -7  19    0.53    0.47
  -4  -7  19    0.57    0.43
  -4  -7  18    3.58    1.01
   4  -7 -18    2.75    0.57
  -4  -7  17    0.09    0.45
   4  -7 -17    0.73    0.30
  -4  -7  16   23.30    2.34
   4  -7 -16   21.99    1.41
   4  -7 -15    0.21    0.14
  -4  -7  15    1.19    0.68
  -4  -7  14    0.18    0.40
   4  -7 -14    0.44    0.19
  -4  -7  13    1.46    0.64
   4  -7 -13    2.23    0.35
   4   7 -12   15.96    1.69
  -4   7  12   16.97    1.64
   4  -7 -12   16.72    0.79
  -4  -7  12   14.24    1.66
  -4   7  11    1.57    0.55
   4   7 -11    1.66    0.60
  -4  -7  11    0.60    0.39
   4  -7 -11    1.19    0.20
   4   7 -10    1.67    0.57
  -4  -7  10    3.10    0.75
  -4   7  10    2.70    0.68
  -4  -7   9    0.33    0.32
   4   7  -9    1.08    0.44
  -4   7   9    0.93    0.42
  -4   7   8   11.55    1.37
  -4  -7   8    9.56    1.26
   4   7  -8   11.03    1.30
   4   7  -7    4.41    0.85
  -4   7   7    3.48    0.76
  -4  -7   7    3.50    0.76
   4   7  -6    7.48    1.06
   4  -7  -6    6.96    0.43
   4   7  -5   44.93    2.48
   4  -7  -5   44.39    1.25
   4  -7  -4    0.76    0.21
   4   7  -4    0.66    0.36
   4  -7  -3   33.77    1.39
  -4   7   3   35.43    1.14
   4   7  -3   33.77    2.13
   4  -7  -2   27.54    1.37
   4   7  -2   26.82    1.90
  -4   7   2   29.01    1.20
  -4   7   1   14.86    0.98
   4  -7  -1   17.41    1.18
  -4   7   0    2.71    0.46
   4  -7   0    3.11    0.56
   4  -7   1   13.55    1.19
  -4   7  -1   14.52    1.15
  -4   7  -2   54.51    2.36
   4  -7   2   51.72    2.45
  -4   7  -3    1.28    0.38
   4  -7   3    0.37    0.28
  -4   7  -4    0.05    0.20
  -4   7  -5    6.93    1.00
  -4  -7  -6    5.02    1.05
  -4   7  -6    3.39    0.75
   4  -7   6    3.67    0.82
  -4  -7  -7   28.68    2.50
   4   7   7   27.30    1.69
  -4   7  -7   27.61    2.15
   4  -7   7   25.52    2.17
  -4  -7  -8    2.88    0.82
   4  -7   8    2.65    0.75
  -4   7  -8    3.44    0.83
   4   7   8    2.92    0.53
  -4   7  -9   -0.06    0.26
   4   7   9    0.20    0.19
   4  -7   9   -0.16    0.26
   4  -7  10   -0.43    0.50
   4  -7  11    0.34    0.38
   4  -7  12    0.89    0.66
   4  -7  13    3.50    1.07
   4  -7  14    2.04    0.84
   4  -7  15    0.76    0.56
   4  -7  16   14.05    2.18
   4  -7  17    1.21    0.80
   4  -7  18    5.33    1.47
   4  -7  19    7.47    1.75
   4  -7  20    0.94    0.77
   4  -7  21    1.91    0.96
  -4  -8  24    3.16    1.01
  -4  -8  23    0.19    0.52
  -4  -8  22    2.33    0.92
  -4  -8  21    1.42    0.71
  -4  -8  20    1.01    0.59
  -4  -8  20    2.02    0.98
  -4  -8  19   -0.01    0.48
   4  -8 -19   -0.02    0.18
  -4  -8  19   -0.85    0.58
   4  -8 -18    1.13    0.34
  -4  -8  18    0.32    0.47
  -4  -8  17    1.62    0.75
   4  -8 -17    1.33    0.36
   4  -8 -16    0.62    0.26
  -4  -8  16    0.48    0.35
   4  -8 -15   19.09    1.16
  -4  -8  15   15.16    1.90
   4  -8 -15   19.75    1.17
   4  -8 -14    8.33    0.71
  -4  -8  14    8.74    1.40
   4  -8 -14    9.32    0.73
  -4   8  13    0.10    0.26
   4  -8 -13    0.21    0.12
   4  -8 -13    0.36    0.18
  -4  -8  13    0.34    0.40
   4  -8 -12    0.68    0.14
   4  -8 -12    0.64    0.13
  -4   8  12    0.72    0.33
   4  -8 -12    0.85    0.21
  -4  -8  12    0.66    0.42
   4   8 -11   18.13    1.83
   4  -8 -11   18.52    0.86
  -4   8  11   20.08    1.81
  -4  -8  11   18.16    1.90
   4  -8 -10    2.31    0.29
  -4  -8  10    2.21    0.64
  -4   8  10    2.66    0.67
   4   8 -10    3.32    0.79
  -4   8   9   23.37    1.97
  -4  -8   9   26.78    2.21
   4  -8  -9   23.62    0.89
   4   8  -9   25.50    2.06
  -4  -8   8   19.57    1.84
  -4   8   8   18.38    1.75
   4   8  -8   18.92    1.76
   4  -8  -8   17.87    0.80
   4   8  -7   39.49    2.49
   4   8  -6   23.64    1.91
   4   8  -5    1.95    0.63
  -4   8   4    1.62    0.21
   4   8  -4    2.32    0.62
   4  -8  -3    0.48    0.23
   4   8  -3    0.50    0.29
  -4   8   3    0.19    0.12
  -4   8   2    0.21    0.14
   4   8  -2    0.15    0.23
   4  -8  -2    0.09    0.15
   4   8  -1    4.31    0.81
  -4   8   1    5.08    0.59
   4  -8  -1    3.69    0.59
  -4   8   0   -0.12    0.16
   4  -8   0   -0.15    0.24
  -4   8  -1   12.99    1.10
   4  -8   1   14.46    1.27
  -4   8  -2    0.02    0.17
   4  -8   2    0.17    0.23
  -4   8  -3    1.09    0.38
  -4   8  -4    1.05    0.39
  -4   8  -5   14.13    1.42
  -4   8  -6   14.27    1.52
  -4  -8  -6   18.11    1.98
   4  -8   6   16.39    1.70
  -4  -8  -7    8.54    1.39
  -4   8  -7    8.01    1.19
   4  -8   7    6.44    1.11
  -4   8  -8   21.91    1.99
   4   8   8   20.44    1.45
   4  -8   8   21.32    2.09
  -4   8  -9    1.25    0.60
   4   8   9    0.74    0.33
   4  -8   9    0.55    0.40
   4  -8  10    2.86    0.94
   4   8  10    2.62    0.47
   4  -8  11    0.11    0.36
   4  -8  12    2.20    0.84
   4  -8  13    5.67    1.33
   4  -8  14    6.89    1.48
   4  -8  15    1.92    0.92
   4  -8  16   13.14    2.14
   4  -8  17   24.90    3.02
   4  -8  18   -0.21    0.52
   4  -8  19    7.81    1.83
   4  -8  20    0.15    0.58
  -4  -9  23   -0.15    0.52
  -4  -9  22    0.28    0.44
  -4  -9  21   -0.30    0.39
  -4  -9  20    1.49    0.72
  -4  -9  20    0.85    0.62
  -4  -9  19    1.54    0.77
  -4  -9  18    0.03    0.45
   4  -9 -18    0.28    0.21
  -4  -9  17    4.38    1.10
   4  -9 -17    5.67    0.73
   4  -9 -17    4.49    0.65
   4  -9 -16    0.42    0.21
   4  -9 -16    0.37    0.22
  -4  -9  16    1.48    0.73
  -4  -9  15    0.48    0.53
   4  -9 -15    0.25    0.21
   4  -9 -15    0.33    0.17
  -4  -9  14    1.02    0.51
   4  -9 -14    1.54    0.28
  -4   9  14    0.52    0.25
   4  -9 -14    1.45    0.27
   4  -9 -14    1.42    0.32
  -4  -9  13    4.04    0.98
   4  -9 -13    3.91    0.50
  -4   9  13    3.76    0.83
   4  -9 -13    3.78    0.36
   4  -9 -13    3.36    0.33
  -4   9  12    1.94    0.58
   4  -9 -12    2.51    0.38
  -4  -9  12    1.72    0.68
  -4   9  11    1.48    0.52
  -4  -9  11    1.96    0.72
   4  -9 -11    2.47    0.37
  -4  -9  10    9.01    1.39
   4  -9 -10    8.89    0.67
  -4   9  10    8.38    1.23
   4  -9  -9    0.10    0.12
  -4  -9   9    0.37    0.43
   4   9  -9    0.58    0.37
  -4   9   9    0.76    0.44
  -4  -9   8   16.11    1.74
   4   9  -8   18.14    1.78
   4   9  -7   14.02    1.53
   4   9  -6  146.22    4.90
   4   9  -5    0.41    0.38
   4   9  -4  123.76    4.43
  -4   9   4  120.73    1.97
   4   9  -3   -0.10    0.25
  -4   9   3    0.28    0.15
  -4   9   2    1.35    0.31
   4   9  -2    0.83    0.41
  -4   9   1    2.23    0.43
   4   9  -1    0.95    0.37
   4  -9  -1    1.88    0.47
  -4   9   0   45.37    1.98
   4  -9   0   43.02    2.13
   4  -9   1    2.14    0.51
  -4   9  -1    1.80    0.48
  -4   9  -2   12.06    1.14
  -4   9  -3    3.99    0.72
  -4   9  -4    0.72    0.31
   4  -9   5    0.27    0.31
  -4   9  -5    0.64    0.34
  -4  -9  -5    0.41    0.34
   4  -9   6    2.06    0.65
  -4  -9  -6    1.29    0.53
  -4   9  -6    2.07    0.58
  -4   9  -7    3.28    0.78
  -4  -9  -7    2.16    0.66
   4  -9   7    3.89    0.93
  -4   9  -8    3.83    0.88
   4  -9   8    3.89    0.95
   4   9   9    0.00    0.18
   4  -9   9    0.43    0.38
   4  -9  10    0.46    0.46
   4   9  10    0.38    0.26
   4   9  11    0.18    0.19
   4  -9  11   -0.08    0.36
   4  -9  12    0.63    0.62
   4  -9  13   32.35    3.07
   4  -9  14    2.90    0.97
   4  -9  15    0.08    0.44
   4  -9  16   13.62    2.18
   4  -9  17   23.22    2.94
   4  -9  18    1.02    0.85
   4  -9  19    5.09    1.49
   4  -9  20    4.09    1.47
  -4 -10  23    1.41    0.77
  -4 -10  22    0.99    0.75
  -4 -10  21    0.18    0.46
  -4 -10  21    0.23    0.58
  -4 -10  20    2.93    1.07
  -4 -10  20    4.27    1.13
  -4 -10  19    2.48    0.89
  -4 -10  18    2.10    0.83
   4 -10 -17    3.79    0.55
  -4 -10  17    3.91    1.08
   4 -10 -17    3.63    0.62
   4 -10 -16    3.71    0.51
   4 -10 -16    4.10    0.52
   4 -10 -16    2.31    0.46
  -4 -10  16    2.31    0.71
   4 -10 -15    0.94    0.25
  -4  10  15    0.03    0.24
  -4 -10  15    0.34    0.43
   4 -10 -15    0.84    0.22
   4 -10 -15    0.62    0.27
  -4 -10  14    2.20    0.80
  -4  10  14    2.22    0.65
   4 -10 -14    1.91    0.29
   4 -10 -14    2.11    0.42
  -4 -10  13    1.74    0.69
   4 -10 -13    0.48    0.19
  -4  10  13    0.62    0.39
   4 -10 -13    0.55    0.12
  -4  10  12    9.18    1.30
   4 -10 -12   10.10    0.83
  -4 -10  12    8.71    1.47
   4 -10 -11    0.50    0.21
  -4  10  11    0.02    0.35
  -4 -10  11    0.00    0.40
   4 -10 -10    1.74    0.35
  -4 -10  10    2.29    0.81
  -4  10  10    1.71    0.57
  -4 -10   9    0.52    0.45
   4 -10  -9    0.37    0.20
  -4 -10   8    1.13    0.51
  -4 -10   7   18.71    1.89
   4  10  -7   20.71    1.94
   4  10  -6    0.02    0.34
  -4 -10   6   -0.04    0.30
   4  10  -5    0.26    0.34
  -4  10   4    0.14    0.10
   4  10  -4   -1.26    0.50
   4  10  -3    1.22    0.49
  -4  10   3    0.76    0.23
   4  10  -2    0.09    0.28
  -4  10   2   -0.18    0.18
  -4  10   1    2.01    0.44
   4  10  -1    2.76    0.74
  -4  10   0    3.38    0.57
  -4  10  -1    0.27    0.19
  -4 -10  -2    6.15    1.07
  -4  10  -2    6.12    0.86
  -4  10  -3    7.90    1.01
  -4 -10  -3    7.18    1.16
  -4  10  -4    4.11    0.78
  -4 -10  -4    3.88    0.86
   4 -10   4    3.36    0.76
  -4  10  -5    4.35    0.80
   4 -10   5    4.27    0.88
  -4 -10  -5    5.26    1.02
  -4  10  -6    0.01    0.28
  -4 -10  -6   -0.20    0.31
   4 -10   6   -0.30    0.42
  -4  10  -7    0.49    0.44
  -4 -10  -7    0.16    0.31
   4 -10   7    0.74    0.48
  -4  10  -8    1.64    0.61
   4 -10   8    2.82    0.83
  -4 -10  -8    2.72    0.76
   4 -10   9    1.22    0.64
   4 -10  10   33.38    2.88
   4  10  10   35.80    1.86
   4  10  11    1.24    0.35
   4 -10  11    1.37    0.81
   4 -10  12    4.16    1.16
   4 -10  13    2.90    1.02
   4 -10  14    1.99    0.83
   4 -10  15    2.03    0.87
   4 -10  16   34.40    3.51
   4 -10  17    1.49    0.81
   4 -10  18    0.27    0.58
   4 -10  19    3.60    1.28
  -4 -11  22    0.65    0.58
  -4 -11  21    1.33    0.80
  -4 -11  21    0.93    0.64
  -4 -11  20    0.34    0.71
  -4 -11  19    0.92    0.71
   4 -11 -18    0.96    0.35
  -4 -11  18    1.17    0.65
  -4 -11  17   -0.04    0.50
   4 -11 -17   -0.12    0.19
   4 -11 -16   10.30    0.77
  -4 -11  16   10.20    1.74
   4 -11 -16   10.90    1.02
   4 -11 -16    9.14    0.74
  -4 -11  15   14.96    2.04
  -4  11  15   12.60    1.52
   4 -11 -15   11.98    0.75
   4 -11 -15   12.03    0.75
   4 -11 -15   11.56    1.02
  -4 -11  14    1.46    0.73
   4 -11 -14    0.78    0.17
  -4  11  14    0.97    0.46
   4 -11 -14    1.09    0.20
   4 -11 -14    1.33    0.33
   4 -11 -13    2.41    0.46
  -4  11  13    0.88    0.38
  -4 -11  13    1.84    0.73
   4 -11 -12    4.50    0.61
  -4 -11  12    3.32    0.95
  -4  11  12    5.31    1.07
   4 -11 -11    5.03    0.64
  -4  11  11    5.06    1.02
  -4 -11  11    5.51    1.18
  -4  11  10   12.04    1.56
  -4 -11  10   12.91    1.77
   4 -11 -10   11.41    0.95
  -4 -11   9    0.34    0.36
  -4 -11   8    2.21    0.69
  -4 -11   7    6.51    1.18
  -4 -11   6    6.92    1.20
  -4 -11   5    3.24    0.82
  -4  11   4    0.83    0.22
  -4 -11   4    0.87    0.47
   4  11  -4    0.61    0.42
  -4  11   3    0.99    0.28
  -4 -11   3    1.37    0.58
   4  11  -3    1.07    0.49
  -4  11   2    4.19    0.57
  -4 -11   2    3.58    0.82
   4  11  -2    6.10    1.06
  -4 -11   1    2.42    0.74
   4  11  -1    2.84    0.75
  -4  11   1    1.75    0.42
  -4  11   0    0.66    0.31
  -4 -11   0    1.39    0.62
  -4 -11  -1    3.52    0.85
  -4  11  -1    5.01    0.77
  -4 -11  -2    6.39    1.11
  -4  11  -2    6.27    0.91
  -4  11  -3    7.43    1.03
  -4 -11  -3    8.31    1.28
   4 -11   3    8.45    1.16
  -4  11  -4    3.09    0.69
   4 -11   4    2.70    0.72
  -4 -11  -4    2.62    0.72
  -4 -11  -5    0.27    0.40
   4 -11   5    0.35    0.38
  -4  11  -5    0.00    0.25
   4 -11   6   10.33    1.44
  -4 -11  -6    9.89    1.43
  -4  11  -6    8.85    1.24
   4 -11   7   -0.07    0.38
  -4 -11  -7    0.01    0.30
  -4  11  -7    0.30    0.36
  -4 -11  -8    0.46    0.41
   4 -11   8    0.21    0.33
  -4 -11  -9    2.31    0.75
   4 -11   9    2.79    0.86
   4  11  10    0.22    0.24
   4 -11  10    0.06    0.32
  -4 -11 -10   -0.68    0.50
   4  11  11    4.99    0.68
   4 -11  11    4.27    1.18
   4  11  12    6.65    0.69
   4 -11  12    5.27    1.28
   4 -11  13    2.13    0.88
   4 -11  14    0.82    0.70
   4 -11  15    3.00    1.04
   4 -11  16   -0.48    0.58
   4 -11  17   -1.73    0.92
   4 -11  18    0.49    0.57
   4 -11  19    2.73    1.17
  -4 -12  22    0.33    0.51
  -4 -12  21   -0.48    0.62
  -4 -12  21    0.39    0.51
  -4 -12  20    0.93    0.73
  -4 -12  19    4.03    1.29
  -4 -12  18    1.81    0.81
  -4 -12  17    4.60    1.22
  -4  12  16   -0.40    0.35
  -4 -12  16    1.05    0.83
   4 -12 -16    1.05    0.40
  -4 -12  15    1.58    0.75
  -4  12  15    2.55    0.71
   4 -12 -15    2.63    0.33
   4 -12 -15    2.92    0.56
  -4 -12  14    9.34    1.67
  -4  12  14   10.68    1.43
   4 -12 -14   10.06    0.99
   4 -12 -14    9.34    0.48
   4 -12 -13   -0.12    0.16
  -4  12  13   -0.25    0.31
  -4 -12  13    0.21    0.27
  -4  12  12   14.19    1.73
  -4 -12  12   11.76    1.75
   4 -12 -12   14.52    1.17
  -4  12  11   10.10    1.47
  -4 -12  11   11.02    1.65
   4 -12 -11    8.91    0.92
  -4 -12  10    3.46    0.96
  -4 -12   9    1.36    0.64
  -4 -12   8    6.78    1.25
  -4 -12   7   -0.07    0.45
  -4 -12   6    0.19    0.49
  -4  12   5    0.05    0.08
  -4 -12   5    0.51    0.48
  -4 -12   4    7.82    1.28
  -4  12   4    6.69    0.63
  -4  12   3    1.78    0.37
  -4 -12   3    2.12    0.67
  -4 -12   2    8.20    1.32
  -4  12   2    5.10    0.65
  -4 -12   1    0.73    0.50
  -4  12   1    0.41    0.25
  -4 -12   0    0.35    0.33
  -4  12   0    0.00    0.25
  -4  12  -1   24.89    1.73
  -4 -12  -1   22.78    2.12
  -4 -12  -2   -0.01    0.30
  -4  12  -2    0.22    0.21
  -4 -12  -3    2.26    0.71
  -4  12  -3    1.83    0.55
   4 -12   3    2.01    0.66
   4 -12   4    5.09    0.98
  -4 -12  -4    6.04    1.14
  -4  12  -4    5.26    0.91
  -4  12  -5   18.78    1.80
  -4 -12  -5   17.52    1.91
   4 -12   5   17.71    1.83
   4 -12   6    1.73    0.62
  -4  12  -6    2.18    0.66
  -4 -12  -6    1.35    0.65
   4 -12   7   -0.26    0.45
  -4 -12  -7   -0.39    0.48
   4 -12   8    1.29    0.65
  -4 -12  -8   -0.21    0.49
  -4 -12  -9    4.94    1.08
   4 -12   9    2.92    0.87
  -4 -12 -10    0.69    0.55
   4 -12  10    0.57    0.49
   4  12  11   -0.23    0.31
  -4 -12 -11   -0.70    0.51
   4 -12  11   -0.08    0.58
   4  12  12   -0.23    0.19
  -4 -12 -12   -0.06    0.55
   4 -12  12   -1.27    0.72
   4 -12  13   -0.62    0.66
   4 -12  14    0.17    0.44
   4 -12  15    4.37    1.40
   4 -12  16    0.23    0.51
   4 -12  17    0.25    0.52
   4 -12  18    0.78    0.47
  -4 -13  21    2.27    0.98
  -4 -13  20    0.80    0.69
  -4 -13  19   -0.52    0.51
  -4 -13  18   -1.75    0.84
  -4 -13  17    1.67    0.79
  -4  13  16    4.75    1.01
  -4 -13  16    4.60    1.30
  -4 -13  15   -0.21    0.41
  -4  13  15    0.56    0.36
   4 -13 -14    0.23    0.22
  -4 -13  14   -0.43    0.49
  -4  13  13   13.41    1.70
  -4 -13  13   16.24    2.16
   4 -13 -13   15.50    1.29
   4 -13 -12    2.99    0.62
  -4  13  12    2.57    0.79
  -4 -13  12    3.90    1.11
  -4 -13  11    7.76    1.47
   4 -13 -11   10.23    1.06
  -4 -13  10    5.20    1.25
  -4 -13   9    5.46    1.25
  -4 -13   8    1.78    0.71
  -4 -13   7   15.40    1.89
  -4 -13   6    1.94    0.73
  -4  13   5    2.98    0.42
  -4 -13   5    3.13    0.92
  -4  13   4    2.70    0.43
  -4 -13   4    2.07    0.79
  -4  13   3    3.32    0.53
  -4 -13   3    3.05    0.85
  -4  13   2    6.23    0.76
  -4 -13   2    8.95    1.39
  -4 -13   1    3.21    0.85
  -4  13   1    4.29    0.67
  -4 -13   0   -0.17    0.39
  -4  13   0    0.02    0.19
  -4  13  -1   21.09    1.63
  -4 -13  -1   19.42    2.03
  -4  13  -2   15.18    1.46
  -4 -13  -2   16.97    1.91
   4 -13   3   12.07    1.48
  -4  13  -3   11.89    1.32
  -4 -13  -3   11.20    1.58
  -4  13  -4   15.65    1.62
  -4 -13  -4   14.54    1.80
   4 -13   4   13.74    1.63
  -4 -13  -5    4.05    0.97
   4 -13   5    4.00    0.93
  -4  13  -5    3.85    0.83
  -4 -13  -6   -0.12    0.41
  -4  13  -6    0.36    0.39
   4 -13   6    0.30    0.48
  -4 -13  -7    5.57    1.14
   4 -13   7    6.04    1.19
   4 -13   8    1.85    0.69
  -4 -13  -8    1.58    0.65
   4 -13   9    0.05    0.45
  -4 -13  -9    0.00    0.34
  -4 -13 -10    5.64    1.23
   4 -13  10    7.63    1.49
  -4 -13 -11   -1.08    0.62
   4 -13  11    0.06    0.36
  -4 -13 -12   -0.25    0.45
   4 -13  12    0.54    0.71
  -4 -13 -13   -0.02    0.39
   4 -13  13    0.75    0.74
  -4 -13 -14   -0.82    0.59
   4 -13  14    0.98    0.51
   4 -13  15    0.54    0.58
  -4 -13 -15    0.86    0.72
   4 -13  16    2.90    1.10
   4 -13  17   -0.42    0.62
  -4 -14  20    0.48    0.60
  -4 -14  19    0.62    0.64
  -4 -14  18    0.24    0.64
  -4 -14  17    1.33    0.78
  -4 -14  16    0.73    0.80
  -4 -14  15    2.21    0.95
  -4 -14  14    1.36    0.74
  -4  14  14    2.43    0.79
  -4  14  13    3.01    0.93
   4 -14 -13    3.84    0.71
  -4 -14  13    2.74    0.98
  -4 -14  12   13.70    1.99
   4 -14 -12   16.93    1.44
   4 -14 -11    0.30    0.31
  -4 -14  11    0.26    0.63
  -4 -14  10   11.20    1.78
  -4 -14   9    1.65    0.82
  -4 -14   8    1.75    0.73
  -4 -14   7    1.96    0.79
  -4 -14   6    0.11    0.34
  -4 -14   5   -0.60    0.50
  -4 -14   4    1.02    0.53
  -4  14   4    0.80    0.29
  -4 -14   3    9.22    1.47
  -4  14   3    8.78    0.90
  -4  14   2    2.59    0.52
  -4 -14   2    2.31    0.80
  -4  14   1    1.69    0.48
  -4 -14   1    1.66    0.75
  -4 -14   0    0.56    0.42
  -4  14   0    0.37    0.32
  -4 -14  -1    1.85    0.74
  -4  14  -1    1.87    0.52
  -4 -14  -2    6.25    1.24
  -4  14  -2    7.02    1.02
  -4 -14  -3    2.45    0.77
  -4  14  -3    2.33    0.65
  -4  14  -4    0.40    0.31
  -4 -14  -4    1.77    0.75
   4 -14   4    0.74    0.52
  -4 -14  -5    3.48    0.95
   4 -14   5    2.09    0.74
  -4  14  -5    1.44    0.61
   4 -14   6   16.74    1.94
  -4 -14  -6   15.14    1.90
   4 -14   7   -1.02    0.57
  -4 -14  -7    0.48    0.54
  -4 -14  -8    3.15    0.90
   4 -14   8    4.20    1.10
  -4 -14  -9    4.77    1.12
   4 -14   9    5.52    1.26
   4 -14  10   11.71    1.84
  -4 -14 -10   11.50    1.74
  -4 -14 -11    2.65    0.90
   4 -14  11    2.84    0.95
   4 -14  12    0.10    0.48
   4  14  12   -0.40    0.25
  -4 -14 -12   -0.07    0.36
  -4 -14 -13   -0.12    0.43
   4 -14  13   -1.23    0.74
  -4 -14 -14    0.94    0.63
   4 -14  14   -0.18    0.52
  -4 -14 -15    2.20    0.87
   4 -14  15    4.28    1.30
   4 -14  16    0.32    0.49
  -4 -14 -16   -0.03    0.46
  -4 -15  19    2.98    1.13
  -4 -15  18    1.24    0.77
  -4 -15  17   -0.13    0.58
  -4 -15  16    0.97    0.50
  -4 -15  15    9.40    1.79
  -4 -15  14    0.24    0.39
  -4 -15  13   -0.13    0.59
  -4 -15  12   27.81    2.92
   4 -15 -12   30.47    2.06
  -4 -15  11   -0.73    0.62
  -4 -15  10   13.48    2.00
  -4 -15   9    0.55    0.57
   4 -15  -9    0.25    0.11
  -4 -15   8   -0.25    0.41
  -4 -15   7    0.00    0.48
  -4 -15   6    0.21    0.57
  -4 -15   5    0.06    0.39
  -4 -15   4    0.60    0.58
  -4  15   4    0.57    0.22
  -4 -15   3    1.13    0.62
  -4  15   3    2.42    0.52
  -4 -15   2   26.29    2.52
  -4  15   2   25.30    1.67
  -4  15   1    0.68    0.32
  -4 -15   1    1.09    0.56
  -4  15   0    0.15    0.27
  -4 -15   0    0.24    0.43
  -4 -15  -1    3.28    0.90
  -4  15  -1    4.07    0.77
  -4 -15  -2    1.29    0.63
  -4  15  -2    2.62    0.68
  -4  15  -3   25.35    2.06
  -4 -15  -3   25.07    2.45
  -4 -15  -4    4.96    1.12
  -4  15  -4    3.98    0.83
  -4 -15  -5   -0.41    0.64
   4 -15   5    0.65    0.49
  -4 -15  -6    0.13    0.37
   4 -15   6   -0.11    0.31
  -4 -15  -7    7.08    1.39
   4 -15   7    6.88    1.36
  -4 -15  -8    0.88    0.63
   4 -15   8    0.38    0.42
   4 -15   9    3.12    1.06
  -4 -15  -9    1.19    0.69
   4 -15  10    1.21    0.69
  -4 -15 -10    1.69    0.71
   4 -15  11    0.32    0.43
  -4 -15 -11    0.79    0.62
  -4 -15 -12    0.15    0.34
   4 -15  12    0.24    0.39
  -4 -15 -13    0.69    0.48
   4 -15  13   -0.05    0.41
  -4 -15 -14    0.20    0.52
   4 -15  14    0.12    0.50
  -4 -15 -15    2.71    0.94
   4 -15  15   -0.74    0.65
  -4 -16  18   -0.52    0.62
  -4 -16  17    0.20    0.55
  -4 -16  16   -0.03    0.38
  -4 -16  15    0.99    0.79
  -4 -16  14   -0.48    0.50
  -4 -16  13    1.27    0.68
  -4 -16  12    5.61    1.40
  -4 -16  11    1.10    0.73
  -4 -16  10    6.67    1.45
  -4 -16   9    3.93    1.22
   4 -16  -9    3.07    0.41
  -4 -16   8    0.04    0.50
   4 -16  -8    0.08    0.12
  -4 -16   7   -0.12    0.37
   4 -16  -7    0.27    0.18
  -4 -16   6   -1.46    0.72
   4 -16  -6    0.06    0.15
  -4 -16   5    0.26    0.49
  -4  16   4    3.57    0.59
  -4 -16   4    4.27    1.16
  -4 -16   3    5.60    1.24
  -4  16   3    3.27    0.60
  -4  16   2    0.61    0.29
  -4 -16   2    0.74    0.63
  -4  16   1    0.39    0.31
  -4 -16   1   -0.55    0.47
  -4 -16   0   14.55    1.92
  -4  16   0   13.56    1.37
  -4 -16  -1   12.57    1.82
  -4  16  -1   13.34    1.44
  -4 -16  -2    0.21    0.35
  -4  16  -2    0.33    0.30
  -4  16  -3   20.31    1.89
  -4 -16  -3   25.38    2.53
  -4 -16  -4    2.04    0.81
  -4 -16  -5    1.48    0.72
   4 -16   5    2.74    0.87
  -4 -16  -6    0.06    0.44
   4 -16   6    0.20    0.40
  -4 -16  -7    0.29    0.40
   4 -16   7    1.31    0.62
  -4 -16  -8    0.55    0.49
   4 -16   8   -0.22    0.44
  -4 -16  -9    0.15    0.48
   4 -16   9    0.31    0.49
   4 -16  10    1.05    0.65
  -4 -16 -10    2.09    0.82
   4 -16  11    0.72    0.55
  -4 -16 -11   -0.72    0.54
  -4 -16 -12    1.52    0.73
   4 -16  12    1.93    0.99
   4 -16  13    0.32    0.61
  -4 -16 -13   -0.51    0.61
  -4 -16 -14   -0.15    0.38
   4 -16  14   -0.18    0.63
  -4 -17  16   12.28    2.19
  -4 -17  15    1.69    0.83
  -4 -17  14    1.05    0.64
  -4 -17  13    0.08    0.45
  -4 -17  12    3.36    1.11
  -4 -17  11   -0.07    0.51
  -4 -17  10    6.31    1.49
  -4 -17   9    0.71    0.60
  -4 -17   8   -1.04    0.69
  -4 -17   7    1.14    0.72
   4 -17  -6    2.31    0.49
  -4 -17   6    1.65    0.75
  -4 -17   5    1.00    0.76
  -4 -17   4   -0.81    0.60
  -4 -17   3    0.75    0.56
  -4  17   3    0.93    0.36
  -4  17   2   -0.07    0.20
  -4 -17   2    0.76    0.58
  -4  17   1   -0.26    0.27
  -4 -17   1    0.69    0.57
  -4  17   0    8.48    1.14
  -4 -17   0    9.50    1.61
  -4  17  -1    8.39    1.19
  -4 -17  -1    9.87    1.67
  -4 -17  -2    7.40    1.42
  -4  17  -2    7.45    1.15
  -4 -17  -3    0.39    0.50
  -4 -17  -4   -0.20    0.44
  -4 -17  -5    0.15    0.42
   4 -17   5    0.27    0.40
  -4 -17  -6   -0.29    0.65
   4 -17   6   -0.01    0.37
   4 -17   7    0.44    0.49
  -4 -17  -7   -0.11    0.56
  -4 -17  -8    0.49    0.53
   4 -17   8   -0.21    0.42
  -4 -17  -9    0.39    0.49
   4 -17   9    0.20    0.40
  -4 -17 -10    0.72    0.43
   4 -17  10   -0.01    0.47
  -4 -17 -11    0.94    0.62
   4 -17  11    0.69    0.58
   4 -17  12    2.65    1.03
  -4 -17 -12    1.54    0.78
   4 -17  13    2.84    1.09
  -4 -17 -13    2.18    0.84
  -4 -18  15    0.78    0.65
  -4 -18  14    0.82    0.75
  -4 -18  13    3.53    1.15
  -4 -18  12    7.87    1.72
  -4 -18  11    6.09    1.55
  -4 -18  10   -0.08    0.59
  -4 -18   9    1.07    0.55
  -4 -18   8    0.81    0.69
  -4 -18   7   -0.06    0.46
   4 -18  -7    0.28    0.22
   4 -18  -6    0.37    0.25
  -4 -18   6    2.62    0.98
  -4 -18   5    0.88    0.69
  -4 -18   4   -0.31    0.47
  -4 -18   3   -0.39    0.48
  -4 -18   2    3.74    1.13
  -4 -18   1    1.45    0.73
  -4 -18   0   10.17    1.72
  -4 -18  -1    2.56    0.91
  -4 -18  -2    0.40    0.54
  -4 -18  -3    1.17    0.70
  -4 -18  -4    1.14    0.73
  -4 -18  -5   -0.51    0.55
  -4 -18  -6   -0.14    0.51
   4 -18   6    2.00    0.73
   4 -18   7   -0.39    0.67
  -4 -18  -7    0.18    0.40
  -4 -18  -8    0.42    0.47
   4 -18   8    1.48    0.83
  -4 -18  -9    0.90    0.53
   4 -18   9    1.86    0.90
   4 -18  10    1.11    0.71
  -4 -18 -10    0.27    0.60
   4 -18  11    0.54    0.43
  -4 -18 -11    1.38    0.74
  -4 -19  13    2.45    1.21
  -4 -19  12    0.37    0.64
  -4 -19  11    0.15    0.43
  -4 -19  10    0.85    0.77
  -4 -19   9   10.06    1.92
  -4 -19   8    0.15    0.55
  -4 -19   7    1.64    0.94
  -4 -19   6   -0.19    0.67
  -4 -19   5    5.52    1.34
  -4 -19   4    1.77    0.88
  -4 -19   3    0.17    0.50
  -4 -19   2   -0.01    0.47
  -4 -19   1    5.35    1.35
  -4 -19   0   -0.06    0.51
  -4 -19  -1    3.81    1.17
  -4 -19  -2   -0.20    0.54
  -4 -19  -3    0.26    0.44
  -4 -19  -4    0.65    0.59
  -4 -19  -5   10.00    1.74
  -4 -19  -6    1.70    0.78
   4 -19   6    0.29    0.55
  -4 -19  -7   -0.93    0.62
   4 -19   7    0.07    0.35
  -4 -19  -8    0.23    0.51
   4 -19   8    1.70    0.99
  -4 -19  -9    0.31    0.46
   4 -19   9    0.93    0.71
  -4 -20  11    0.34    0.58
  -4 -20  10    6.75    1.65
  -4 -20   9    5.35    1.41
  -4 -20   8    4.56    1.33
  -4 -20   7    0.95    0.54
  -4 -20   6    1.03    0.69
  -4 -20   5    0.62    0.67
  -4 -20   4    0.03    0.51
  -4 -20   3    4.41    1.25
  -4 -20   2    0.91    0.50
  -4 -20   1   -0.05    0.75
  -4 -20   0    2.40    0.97
  -4 -20  -1   -0.61    0.61
  -4 -20  -2    0.35    0.48
  -4 -20  -3    0.47    0.71
  -4 -20  -4    5.77    1.41
  -4 -20  -5    1.51    0.82
  -4 -20  -6    2.47    0.91
   4 -20   6    2.91    0.99
  -4 -20  -7    1.62    0.81
   4 -20   7    1.26    0.73
  -4 -21   7   -0.36    0.74
  -4 -21   6    0.27    0.64
  -4 -21   5   -0.05    0.44
  -4 -21   4    0.77    0.55
  -4 -21   3    0.27    0.54
  -4 -21   1    0.19    0.45
  -4 -21   0    0.35    0.55
  -4 -21  -1    1.51    0.80
  -4 -21  -2    1.06    0.67
  -4 -21  -3    0.47    0.52
  -5   0  25   -0.25    0.43
  -5   0  24    0.28    0.36
   5   0 -24    0.65    0.48
   5   0 -23   24.18    2.41
  -5   0  23   24.91    2.31
   5   0 -22   -0.39    0.43
  -5   0  22    0.36    0.45
  -5   0  21   48.75    3.03
   5   0 -21   52.97    3.50
  -5   0  20    0.17    0.28
   5   0 -20    0.14    0.34
   5   0 -19    0.10    0.44
   5   0 -19   -0.33    0.36
  -5   0  19   -0.06    0.34
   5   0 -18   -0.04    0.25
  -5   0  18   -0.06    0.26
   5   0 -18    0.19    0.38
   5   0 -17   46.13    2.63
   5   0 -17   44.06    3.05
  -5   0  17   47.14    2.49
   5   0 -16    0.28    0.35
   5   0 -16    0.01    0.32
  -5   0  16   -0.15    0.23
  -5   0  15   40.59    2.08
   5   0 -15   37.97    2.24
   5   0 -15   42.79    2.93
  -5   0  15   39.46    2.37
   5   0 -14   -0.10    0.40
   5   0 -14    0.18    0.24
  -5   0  14   -0.08    0.18
  -5   0  14    0.05    0.20
  -5   0  13    1.26    0.43
   5   0 -13    2.02    0.66
  -5   0  13    1.33    0.39
   5   0 -13    1.95    0.50
   5   0 -12   -0.19    0.29
   5   0 -12    0.22    0.22
  -5   0  12   -0.01    0.19
  -5   0  11    1.39    0.40
   5   0 -11    1.28    0.40
   5   0 -11    1.71    0.59
   5   0 -10    0.27    0.21
   5   0 -10    1.01    0.55
  -5   0  10    0.23    0.23
   5   0  -9   11.74    1.02
   5   0  -9   10.11    1.34
  -5   0   9   10.55    0.99
   5   0  -8    0.20    0.27
  -5   0   8    0.16    0.23
   5   0  -8   -0.10    0.19
  -5   0   7    1.39    0.42
   5   0  -7    0.71    0.29
  -5   0   6    0.15    0.26
   5   0  -6   -0.11    0.16
  -5   0   5    0.67    0.30
  -5   0   4    0.08    0.20
  -5   0   3    0.35    0.22
  -5   0   3    0.39    0.22
  -5   0   2    0.12    0.19
  -5   0   2   -0.13    0.27
  -5   0   1    0.03    0.17
  -5   0   0    0.39    0.32
  -5   0   0    0.73    0.40
  -5   0  -1   71.17    3.20
  -5   0  -1   76.10    3.05
  -5   0  -2    0.03    0.24
  -5   0  -2   -0.31    0.31
  -5   0  -3    6.26    0.98
  -5   0  -3    5.74    0.91
  -5   0  -4   -0.24    0.37
  -5   0  -4   -0.05    0.22
  -5   0  -5    2.51    0.67
  -5   0  -5    2.43    0.63
   5   0   6   -0.06    0.39
  -5   0  -6   -0.09    0.25
  -5   0  -6    0.11    0.29
   5   0   7    2.45    0.78
  -5   0  -7    3.01    0.68
  -5   0  -7    2.85    0.72
   5   0   8   -0.24    0.36
  -5   0  -8    0.00    0.25
  -5   0  -9   61.68    2.96
   5   0   9   59.60    3.75
  -5   0  -9   59.81    3.55
   5   0  10    0.12    0.40
  -5   0 -10    0.05    0.26
  -5   0 -11   83.86    3.44
   5   0  11   87.98    4.83
  -5   0 -12    0.16    0.30
   5   0  12   -0.34    0.43
   5   0  13    2.43    0.81
  -5   0 -13    2.64    0.65
   5   0  14    0.40    0.64
  -5   0 -14    0.21    0.25
   5   0  15    1.98    0.78
  -5   0 -15    2.36    0.62
   5   0  16    0.09    0.37
   5   0  17    8.22    1.78
   5   0  18   -0.98    0.73
   5   0  19    1.60    0.98
   5   0  20    0.72    0.70
   5   0  21    1.03    0.92
  -5  -1  25    1.36    0.62
   5   1 -25    1.15    0.62
  -5  -1  24    0.23    0.56
  -5   1  24   -0.58    0.45
   5   1 -24   -0.92    0.56
   5  -1 -24    0.32    0.30
  -5   1  23    2.25    0.70
   5   1 -23    1.80    0.78
   5  -1 -23    2.52    0.86
  -5  -1  23    1.64    0.62
  -5   1  22    4.16    0.94
   5   1 -22    2.94    0.86
   5  -1 -22    4.09    0.98
  -5  -1  22    5.44    1.10
  -5   1  21    5.28    1.01
   5   1 -21    6.94    1.33
   5  -1 -21    8.09    1.34
  -5  -1  21    7.84    1.26
   5  -1 -20   11.74    1.45
   5   1 -20   11.39    1.66
   5  -1 -20    9.90    1.49
  -5   1  20    9.43    1.26
  -5  -1  20   11.64    1.48
  -5   1  19    4.20    0.80
   5   1 -19    3.12    0.90
   5  -1 -19    3.32    0.88
   5   1 -19    5.01    1.00
  -5  -1  19    4.04    0.88
   5  -1 -19    3.79    0.78
   5   1 -18    1.08    0.50
   5  -1 -18    2.22    0.77
   5  -1 -18    2.65    0.66
   5   1 -18    1.92    0.63
  -5  -1  18    2.65    0.66
  -5   1  18    1.76    0.55
   5  -1 -17    0.17    0.40
   5   1 -17    0.77    0.52
   5  -1 -17    0.43    0.31
  -5  -1  17    1.11    0.46
  -5   1  17    0.70    0.38
   5   1 -16   33.43    2.27
   5  -1 -16   37.19    2.22
  -5  -1  16   36.48    2.13
   5  -1 -16   34.03    2.59
  -5  -1  16   37.21    2.49
  -5   1  16   36.00    1.99
   5   1 -15   12.09    1.33
   5  -1 -15    9.78    1.11
  -5  -1  15    9.92    1.23
   5  -1 -15    9.11    1.35
  -5  -1  15   10.72    1.11
  -5   1  15    9.29    0.97
  -5  -1  14    0.77    0.39
   5  -1 -14    0.60    0.42
   5   1 -14    0.32    0.25
   5  -1 -14    0.29    0.25
  -5   1  14    0.37    0.29
  -5  -1  14    0.31    0.26
  -5   1  14    0.08    0.25
   5  -1 -13    0.62    0.32
   5   1 -13    0.37    0.28
   5  -1 -13    0.83    0.35
  -5  -1  13    0.58    0.38
  -5   1  13    0.46    0.27
  -5   1  13    0.70    0.27
  -5   1  12   10.65    1.03
   5  -1 -12    9.86    1.34
  -5  -1  12   11.12    1.17
  -5   1  12   11.13    0.85
   5  -1 -12   12.05    1.07
   5   1 -12   10.76    1.13
  -5   1  11   16.08    0.94
   5  -1 -11   13.38    1.56
   5  -1 -11   13.84    1.09
  -5  -1  11   15.30    1.33
   5   1 -11   13.30    1.21
  -5   1  11   14.40    1.14
   5   1 -10   12.80    1.54
   5  -1 -10   14.72    1.61
  -5  -1  10   13.53    1.21
   5  -1 -10   12.13    0.99
  -5   1  10   12.60    1.03
   5   1 -10   11.91    1.12
   5   1  -9   13.31    1.54
   5  -1  -9   14.09    1.57
  -5  -1   9   14.90    1.24
  -5   1   9   12.40    1.00
   5  -1  -9   12.01    0.96
   5   1  -9   12.58    1.13
  -5   1   8    1.29    0.34
   5   1  -8    1.05    0.50
   5  -1  -8    0.43    0.42
  -5  -1   8    1.54    0.43
   5  -1  -8    1.64    0.37
   5   1  -8    1.70    0.42
  -5   1   7   14.52    1.02
   5  -1  -7   13.12    1.50
  -5  -1   7   15.81    1.22
   5  -1  -7   15.28    1.03
   5   1  -7   13.38    1.13
  -5   1   6    2.78    0.47
  -5  -1   6    2.19    0.49
   5   1  -6    3.28    0.57
  -5   1   5    6.14    0.61
  -5  -1   5    5.47    0.72
  -5   1   5    5.06    0.62
  -5  -1   4    0.31    0.23
  -5   1   4   -0.09    0.21
  -5   1   3    0.43    0.21
  -5  -1   3    0.03    0.19
  -5   1   3    0.21    0.30
  -5   1   3    0.21    0.20
  -5   1   2    0.15    0.19
  -5   1   2    0.81    0.36
  -5  -1   2    0.46    0.24
  -5   1   1    4.16    0.65
  -5  -1   1    4.00    0.70
  -5   1   1    4.12    0.83
  -5   1   0    0.06    0.28
  -5  -1   0    0.67    0.38
  -5   1   0    0.30    0.38
  -5   1  -1   57.50    2.91
   5   1   1   53.43    2.75
  -5   1  -1   55.81    2.54
  -5  -1  -1   52.75    2.64
  -5   1  -2    6.75    0.94
  -5  -1  -2    6.41    0.97
   5  -1   2    5.84    0.90
  -5   1  -2    6.32    0.99
   5   1   2    5.97    0.95
   5  -1   3   46.93    2.62
  -5   1  -3   41.72    2.50
  -5   1  -3   42.00    2.40
  -5  -1  -3   44.64    2.59
  -5  -1  -4   18.53    1.60
  -5   1  -4   18.59    1.66
  -5   1  -4   16.48    1.57
  -5  -1  -4   17.22    1.66
  -5  -1  -5    0.65    0.41
  -5  -1  -5    0.26    0.28
  -5   1  -5    0.19    0.20
  -5   1  -5    0.32    0.25
  -5  -1  -6    3.31    0.79
   5  -1   6    2.96    0.79
  -5  -1  -6    2.73    0.64
  -5   1  -6    2.50    0.65
  -5   1  -6    2.32    0.65
  -5  -1  -7    1.10    0.51
   5  -1   7    1.07    0.53
  -5  -1  -7    0.57    0.35
  -5   1  -7    1.33    0.48
  -5   1  -7    0.69    0.41
  -5  -1  -8    1.85    0.65
   5  -1   8    2.15    0.70
   5   1   8    2.17    0.81
  -5   1  -8    2.23    0.68
  -5  -1  -8    1.90    0.54
  -5   1  -8    1.68    0.55
   5   1   9   17.01    2.05
  -5  -1  -9   17.08    1.52
  -5   1  -9   15.01    1.51
  -5   1  -9   17.73    1.92
   5  -1   9   17.73    2.03
   5   1  10   12.98    1.82
   5  -1  10   10.57    1.64
  -5  -1 -10   14.37    1.38
  -5   1 -10   12.23    1.36
   5  -1  11    3.91    1.07
   5   1  11    5.39    1.25
  -5  -1 -11    4.07    0.73
  -5   1 -11    4.49    0.84
   5   1  12   98.39    5.25
  -5  -1 -12   98.79    3.55
  -5   1 -12   94.76    3.81
   5  -1  12   91.82    5.08
   5   1  13   13.78    2.06
  -5  -1 -13   18.73    1.55
  -5   1 -13   18.06    1.67
   5  -1  13   18.90    2.36
   5  -1  14    7.54    1.57
   5   1  14   10.35    1.83
  -5  -1 -14    7.35    0.96
  -5   1 -14    7.04    1.01
   5  -1  15    5.26    1.44
   5   1  15    2.68    0.96
  -5   1 -15    4.34    0.83
   5  -1  16   13.82    2.23
   5   1  16   15.15    2.36
   5  -1  17   15.18    2.41
   5   1  17   14.37    2.31
   5  -1  18    0.28    0.62
   5   1  18    0.80    0.68
   5  -1  19   -0.51    0.65
   5   1  19    1.36    0.80
   5  -1  20    0.64    0.39
   5   1  20   -0.02    0.47
   5  -1  21    1.03    0.67
   5   1  21   -0.12    0.51
  -5  -2  25    3.86    1.08
  -5   2  24    0.01    0.40
   5   2 -24    0.61    0.61
   5  -2 -24    0.23    0.36
  -5  -2  24   -0.16    0.44
  -5   2  23    7.65    1.27
   5   2 -23   10.29    1.68
   5  -2 -23    7.58    1.27
  -5  -2  23    7.65    1.37
  -5   2  22   48.82    3.04
   5  -2 -22   47.24    3.18
  -5  -2  22   47.30    3.24
   5  -2 -21    0.95    0.49
  -5   2  21    1.09    0.53
   5  -2 -21    1.13    0.60
  -5  -2  21    0.72    0.46
  -5  -2  20    0.52    0.50
   5  -2 -20   -0.10    0.38
  -5   2  20    0.32    0.40
   5  -2 -20    0.63    0.48
   5  -2 -19   15.15    1.55
   5  -2 -19   15.01    1.77
  -5  -2  19   16.40    1.71
  -5   2  19   16.12    1.51
   5   2 -18   15.55    1.72
   5  -2 -18   14.57    1.72
  -5  -2  18   17.98    1.72
   5  -2 -18   15.83    1.52
  -5   2  18   16.37    1.44
   5   2 -17   11.98    1.46
   5  -2 -17   10.25    1.17
   5  -2 -17    9.33    1.37
  -5  -2  17   10.50    1.43
  -5  -2  17   11.64    1.31
  -5   2  17    9.50    1.05
   5  -2 -16   16.21    1.80
   5   2 -16   15.11    1.58
   5  -2 -16   14.96    1.37
  -5  -2  16   16.55    1.71
  -5  -2  16   15.59    1.46
  -5   2  16   15.85    1.27
   5   2 -15   28.14    2.08
   5  -2 -15   29.10    1.81
  -5  -2  15   29.42    2.21
   5  -2 -15   25.09    2.19
  -5  -2  15   27.27    1.84
  -5   2  15   29.37    1.60
   5   2 -14   21.54    1.77
  -5  -2  14   23.73    1.91
   5  -2 -14   21.27    1.99
  -5   2  14   20.56    1.25
   5  -2 -14   20.60    1.45
   5  -2 -13   37.87    2.64
  -5   2  13   35.19    1.50
  -5  -2  13   35.64    2.25
   5   2 -13   37.70    2.27
   5  -2 -13   35.55    1.80
  -5   2  12    0.09    0.20
   5  -2 -12   -0.04    0.20
   5   2 -12    0.01    0.21
   5  -2 -12    0.33    0.32
  -5  -2  12    0.21    0.26
  -5   2  12    0.03    0.12
  -5   2  11   14.93    1.09
   5  -2 -11   13.67    1.57
   5  -2 -11   14.32    1.05
  -5   2  11   12.66    0.75
  -5  -2  11   13.00    1.30
   5   2 -11   14.10    1.29
   5   2 -10    2.07    0.50
  -5   2  10    2.02    0.39
  -5  -2  10    1.95    0.54
   5  -2 -10    1.84    0.38
   5  -2 -10    1.26    0.57
  -5   2  10    1.49    0.24
  -5  -2   9    3.49    0.63
   5   2  -9    4.29    0.70
   5  -2  -9    4.23    0.91
   5  -2  -9    4.01    0.51
  -5   2   9    4.37    0.54
  -5  -2   8    6.55    0.87
  -5   2   8    4.64    0.55
   5  -2  -8    4.48    0.91
   5  -2  -8    5.77    0.59
   5   2  -8    6.69    0.87
  -5  -2   7   23.54    1.57
  -5   2   7   25.77    1.22
  -5   2   7   24.70    0.92
   5  -2  -7   24.89    2.03
   5   2  -7   25.50    1.62
   5   2  -6    5.61    0.76
  -5   2   6    5.48    0.59
  -5   2   6    5.69    0.48
  -5  -2   6    5.82    0.80
  -5  -2   5    5.13    0.73
  -5   2   5    5.26    0.97
  -5   2   5    4.44    0.52
   5   2  -5    5.18    0.73
  -5   2   5    4.66    0.48
  -5  -2   4    4.85    0.72
  -5   2   4    5.23    0.93
  -5   2   4    4.26    0.54
  -5   2   4    5.31    0.55
  -5   2   3   25.81    2.02
  -5   2   3   27.02    1.36
  -5  -2   3   27.18    1.67
  -5   2   3   26.01    1.33
  -5   2   2   15.54    1.56
  -5  -2   2   16.43    1.33
  -5   2   2   16.33    1.12
  -5   2   1   12.70    1.41
  -5   2   1   12.95    1.07
  -5  -2   1   12.87    1.19
  -5  -2   0    0.23    0.25
   5  -2   0    0.47    0.32
   5   2   0    0.76    0.46
  -5   2   0    0.52    0.37
  -5   2   0    0.08    0.18
  -5  -2  -1    3.93    0.75
   5  -2   1    3.77    0.70
   5   2   1    3.07    0.70
  -5   2  -1    3.03    0.72
  -5   2  -1    3.74    0.63
  -5   2  -2   59.37    3.02
   5   2   2   60.27    2.90
  -5   2  -2   56.74    2.62
  -5  -2  -2   58.89    2.97
   5  -2   2   60.88    2.84
  -5  -2  -3    1.00    0.43
   5  -2   3    0.91    0.44
  -5   2  -3    0.71    0.41
   5   2   3    0.95    0.37
  -5   2  -3    1.24    0.45
  -5   2  -4   96.01    3.85
  -5   2  -4   91.93    3.63
  -5  -2  -4   95.46    3.99
  -5  -2  -5    2.98    0.79
  -5   2  -5    2.96    0.73
  -5   2  -5    2.38    0.63
  -5  -2  -6    4.88    0.99
   5  -2   6    4.56    0.96
  -5   2  -6    6.82    1.06
  -5   2  -6    6.53    1.05
  -5  -2  -7    1.80    0.64
   5  -2   7    1.15    0.59
  -5   2  -7    1.20    0.52
  -5   2  -7    1.21    0.54
  -5   2  -8   22.81    1.92
  -5   2  -8   25.21    2.16
  -5  -2  -8   20.66    2.09
   5  -2   8   23.35    2.26
   5  -2   9    8.45    1.41
  -5   2  -9    7.56    1.12
  -5   2  -9    9.53    1.35
   5  -2  10    0.82    0.51
   5   2  10    0.47    0.53
  -5   2 -10    0.81    0.38
   5  -2  11    2.51    0.86
   5   2  11    2.85    0.91
  -5   2 -11    1.17    0.53
   5   2  12   18.42    2.29
  -5   2 -12   17.07    1.67
   5  -2  12   17.58    2.24
   5  -2  13    5.20    1.30
   5   2  13    5.01    1.28
  -5   2 -13    5.93    1.03
   5  -2  14    1.31    0.80
   5   2  14   -0.21    0.43
  -5   2 -14    0.74    0.32
   5  -2  15   -0.18    0.48
  -5   2 -15   -0.39    0.34
   5   2  15    0.07    0.63
   5  -2  16    0.49    0.41
   5   2  16    0.91    0.77
  -5   2 -16    0.63    0.40
   5  -2  17   -1.01    0.74
   5   2  17   -0.79    0.71
   5  -2  18    1.35    0.84
   5   2  18    3.65    1.27
   5  -2  19    0.96    0.71
   5   2  19    0.98    0.78
   5  -2  20   -0.84    0.69
   5   2  20   -0.08    0.51
   5  -2  21   -0.24    0.39
   5   2  21    0.34    0.58
  -5  -3  25    3.89    1.12
  -5  -3  24    0.47    0.47
  -5   3  23    0.84    0.57
  -5  -3  23    0.11    0.33
  -5   3  22    1.14    0.50
   5  -3 -22    1.14    0.50
  -5  -3  22    0.61    0.48
  -5   3  21    0.11    0.28
   5  -3 -21   -0.42    0.37
   5  -3 -21   -0.08    0.38
  -5  -3  21   -1.02    0.55
   5  -3 -20    0.78    0.41
  -5   3  20    1.13    0.44
   5  -3 -20    0.79    0.47
  -5  -3  20    1.24    0.61
   5  -3 -19   11.38    1.31
   5  -3 -19   10.41    1.47
  -5  -3  19   13.50    1.59
  -5   3  19    9.41    1.14
  -5   3  18    0.80    0.39
   5  -3 -18    0.88    0.39
  -5  -3  18    0.51    0.38
  -5  -3  18    1.46    0.64
   5  -3 -18    1.49    0.50
  -5   3  17    4.27    0.70
  -5  -3  17    4.21    0.91
   5  -3 -17    4.37    0.97
   5   3 -17    5.23    0.99
  -5  -3  17    5.30    0.93
   5  -3 -17    5.65    0.86
  -5   3  16    3.00    0.55
  -5  -3  16    2.73    0.74
   5  -3 -16    2.73    0.73
   5   3 -16    3.23    0.79
  -5  -3  16    1.61    0.54
   5  -3 -16    3.66    0.67
   5  -3 -15    6.34    0.79
   5  -3 -15    4.94    0.98
   5   3 -15    5.65    1.00
  -5  -3  15    4.39    0.90
  -5   3  15    5.70    0.68
  -5   3  14    1.84    0.35
  -5  -3  14    1.06    0.46
   5   3 -14    1.64    0.57
   5  -3 -14    0.86    0.39
   5  -3 -14    2.19    0.46
   5  -3 -13   19.88    1.91
  -5  -3  13   19.68    1.75
  -5   3  13   21.00    1.05
   5   3 -13   19.45    1.69
   5  -3 -13   20.67    1.28
  -5   3  12    0.14    0.12
   5  -3 -12    0.23    0.18
   5   3 -12    0.02    0.25
   5  -3 -12   -0.17    0.39
  -5  -3  12   -0.03    0.30
   5  -3 -11    8.27    1.21
  -5   3  11    6.76    0.68
  -5  -3  11    5.41    0.89
   5  -3 -11    8.75    0.75
   5   3 -11    8.75    1.09
  -5   3  11    6.19    0.41
  -5   3  10    3.14    0.43
   5   3 -10    3.89    0.73
  -5  -3  10    3.31    0.67
   5  -3 -10    4.26    0.86
   5  -3 -10    4.10    0.49
  -5  -3   9    0.87    0.40
   5   3  -9    0.86    0.36
  -5   3   9    1.25    0.27
   5  -3  -9    0.66    0.41
   5  -3  -9    0.87    0.24
   5   3  -8    0.21    0.21
  -5   3   8    0.39    0.16
   5  -3  -8    0.06    0.26
  -5  -3   8    0.10    0.24
  -5   3   7    0.59    0.31
  -5  -3   7    0.95    0.40
  -5   3   7    0.27    0.14
   5   3  -7    0.56    0.24
  -5   3   6   12.39    1.43
   5   3  -6   12.53    1.19
  -5   3   6   11.71    0.51
  -5   3   6   12.23    0.76
  -5  -3   6   12.46    1.20
  -5   3   5    0.74    0.17
  -5   3   5    0.71    0.21
  -5  -3   5    0.62    0.35
  -5   3   5    1.17    0.39
   5   3  -5    0.69    0.33
  -5   3   4   34.15    2.34
  -5   3   4   38.08    1.46
  -5  -3   4   35.90    2.02
  -5   3   4   37.34    1.31
  -5  -3   3    0.18    0.33
  -5   3   3    0.09    0.15
  -5   3   3   -0.31    0.43
  -5   3   2   21.19    1.86
  -5  -3   2   23.73    1.66
  -5   3   2   22.37    1.26
   5  -3  -1    0.34    0.20
  -5  -3   1    0.57    0.30
  -5   3   1    0.56    0.38
  -5   3   1    0.59    0.30
   5   3   0   28.33    2.06
  -5   3   0   31.79    2.26
  -5  -3   0   30.61    1.93
  -5   3   0   35.33    1.82
   5  -3   0   32.45    1.85
   5   3   1   19.68    1.69
  -5   3  -1   18.65    1.73
  -5   3  -1   18.63    1.40
  -5  -3  -1   20.07    1.74
   5  -3   1   18.18    1.46
   5   3   2   18.68    1.63
  -5   3  -2   21.29    1.86
  -5   3  -2   18.42    1.47
   5  -3   2   22.14    1.70
  -5  -3  -2   19.95    1.78
   5   3   3   32.96    2.13
  -5   3  -3   32.13    2.29
  -5   3  -3   33.05    2.05
   5  -3   3   32.55    2.16
  -5  -3  -3   33.90    2.40
   5   3   4   24.98    1.83
  -5   3  -4   24.89    2.03
  -5  -3  -4   28.72    2.24
  -5   3  -4   22.45    1.77
  -5  -3  -5    2.08    0.64
   5   3   5    1.11    0.43
  -5   3  -5    1.60    0.52
  -5  -3  -6   -0.11    0.36
   5  -3   6    0.27    0.38
  -5   3  -6    0.51    0.33
  -5  -3  -7    1.44    0.68
   5  -3   7    1.02    0.51
  -5   3  -7    0.37    0.32
  -5  -3  -8    0.31    0.30
   5  -3   8    0.23    0.28
  -5   3  -8   -0.01    0.33
   5  -3   9    7.02    1.30
   5  -3  10    0.13    0.40
   5  -3  11    1.05    0.65
   5  -3  12    0.41    0.65
   5  -3  13    3.11    1.11
   5  -3  14    0.06    0.35
   5  -3  15   21.57    2.71
   5  -3  16   -0.50    0.70
   5  -3  17    3.81    1.26
   5  -3  18    1.87    0.92
   5  -3  19    0.60    0.77
   5  -3  20    1.13    0.84
  -5  -4  25    0.85    0.73
  -5  -4  24    0.93    0.58
  -5  -4  23    0.05    0.33
  -5   4  22    0.03    0.38
  -5  -4  22    0.50    0.45
   5  -4 -21   -0.07    0.25
  -5   4  21   -0.05    0.21
  -5  -4  21   -0.11    0.47
   5  -4 -20    1.32    0.51
  -5   4  20   -0.52    0.35
  -5  -4  20    0.47    0.40
  -5  -4  19    2.24    0.73
  -5  -4  19    2.19    0.75
   5  -4 -19    2.15    0.58
  -5   4  18    4.10    0.68
   5  -4 -18    5.75    0.87
  -5  -4  18    3.66    0.90
  -5  -4  18    5.30    1.00
  -5   4  17    0.90    0.34
  -5  -4  17    1.47    0.64
  -5  -4  17    1.11    0.50
   5  -4 -17    1.54    0.44
  -5  -4  16    1.77    0.67
  -5   4  16    2.68    0.48
   5   4 -16    2.83    0.77
   5  -4 -16    2.31    0.51
  -5   4  15    2.12    0.41
   5   4 -15    1.89    0.61
  -5  -4  15    1.62    0.58
   5  -4 -15    1.31    0.35
  -5  -4  14    0.21    0.25
   5   4 -14    0.34    0.27
   5  -4 -14    0.27    0.26
   5   4 -13    7.73    1.12
  -5  -4  13    8.75    1.22
   5  -4 -13    9.69    0.81
   5  -4 -12    0.24    0.16
  -5  -4  12    0.08    0.30
   5   4 -12    0.85    0.45
  -5  -4  11   15.89    1.56
   5  -4 -11   16.20    0.89
   5   4 -11   15.50    1.51
  -5  -4  10    5.91    0.94
   5  -4 -10    6.29    0.51
   5   4 -10    6.55    0.99
  -5  -4   9   -0.11    0.29
   5   4  -9    0.43    0.36
  -5   4   9   -0.04    0.23
  -5   4   9   -0.03    0.10
  -5  -4   8    7.28    1.00
  -5   4   8    8.71    1.23
   5   4  -8    7.05    0.98
  -5   4   8    7.99    0.51
  -5  -4   7   39.50    2.25
  -5   4   7   39.57    2.59
  -5   4   7   38.46    1.12
   5   4  -7   38.43    2.20
  -5   4   6   10.34    0.61
  -5   4   6   10.63    1.36
   5   4  -6   10.70    1.14
  -5  -4   6   12.05    1.23
  -5  -4   5    4.75    0.80
  -5   4   5    4.92    0.94
  -5   4   5    4.83    0.44
   5   4  -5    5.41    0.82
  -5   4   4    7.23    1.12
   5   4  -4    7.16    0.93
  -5   4   4    7.04    0.58
  -5   4   4    6.40    0.51
  -5  -4   4    7.67    0.99
  -5  -4   3    1.29    0.44
   5  -4  -3    1.51    0.32
  -5   4   3    1.32    0.52
  -5   4   3    1.85    0.31
   5  -4  -2    2.03    0.42
  -5  -4   2    2.36    0.60
  -5   4   2    1.98    0.58
  -5   4   2    2.62    0.41
   5  -4  -1    0.87    0.32
  -5   4   1    0.93    0.29
  -5  -4   1    0.94    0.37
  -5   4   1    0.80    0.40
   5   4   0    9.84    1.23
  -5   4   0    9.85    1.29
   5  -4   0   10.75    1.07
  -5   4   0   12.05    1.05
  -5  -4   0    9.72    1.15
   5   4   1   38.36    2.39
  -5   4  -1   39.35    2.60
  -5   4  -1   36.08    1.90
   5  -4   1   39.21    2.15
  -5  -4  -2    8.12    1.16
   5   4   2    7.73    1.08
  -5   4  -2    7.60    0.93
   5  -4   2    6.96    0.97
   5  -4   3    0.31    0.38
  -5  -4  -3   -0.62    0.41
   5   4   3    0.04    0.25
  -5   4  -3   -0.11    0.24
  -5  -4  -4    0.61    0.37
   5   4   4   -0.09    0.24
  -5   4  -4    0.35    0.25
  -5  -4  -5    0.64    0.44
  -5   4  -5    0.36    0.27
   5   4   5    0.72    0.36
   5  -4   6    1.81    0.62
  -5  -4  -6    1.53    0.60
   5   4   6    1.32    0.45
  -5   4  -6    2.82    0.68
   5  -4   7    1.50    0.60
  -5  -4  -7    2.42    0.82
  -5   4  -7    2.09    0.59
   5  -4   8    0.17    0.36
  -5   4  -8    0.03    0.31
   5  -4   9    0.66    0.49
   5  -4  10    5.44    1.19
   5  -4  11    0.84    0.61
   5  -4  12   52.31    3.81
   5  -4  13   21.00    2.49
   5  -4  14   45.53    3.81
   5  -4  15   -0.17    0.63
   5  -4  16    0.06    0.45
   5  -4  17    1.55    0.79
   5  -4  18    1.42    0.90
   5  -4  19    0.05    0.46
   5  -4  20    0.01    0.65
  -5  -5  25    3.81    1.12
  -5  -5  24    0.91    0.61
  -5  -5  23    1.38    0.66
  -5  -5  22    0.27    0.42
  -5  -5  21    0.72    0.51
   5  -5 -20    0.46    0.28
  -5  -5  20    0.57    0.45
   5  -5 -19   -0.03    0.19
  -5  -5  19    0.12    0.37
  -5  -5  19   -0.69    0.53
  -5  -5  18    2.02    0.72
  -5  -5  18    1.22    0.53
   5  -5 -18    1.54    0.45
  -5  -5  17    0.43    0.38
   5  -5 -17    0.81    0.25
   5  -5 -16    3.04    0.54
  -5  -5  16    1.86    0.68
   5  -5 -15   11.21    0.93
  -5  -5  15    8.60    1.33
  -5  -5  14    1.47    0.57
   5   5 -14    1.38    0.60
   5  -5 -14    1.23    0.33
   5  -5 -13    0.57    0.18
   5   5 -13    1.01    0.44
  -5  -5  13    0.82    0.48
   5  -5 -12    1.25    0.25
   5   5 -12    1.05    0.49
  -5  -5  12    1.37    0.60
   5   5 -11    2.35    0.65
  -5  -5  11    2.57    0.67
   5  -5 -11    3.26    0.34
  -5  -5  10    1.76    0.57
   5   5 -10    1.98    0.56
  -5   5  10    2.46    0.69
  -5  -5   9    0.06    0.24
   5   5  -9    0.44    0.37
  -5   5   9   -0.23    0.29
   5   5  -8    1.98    0.58
  -5   5   8    2.47    0.69
  -5  -5   8    2.48    0.64
  -5   5   7    8.23    1.21
  -5  -5   7    7.36    1.02
   5   5  -7    9.39    1.13
   5   5  -6    0.52    0.31
  -5   5   6    0.23    0.08
  -5   5   6   -0.12    0.32
  -5  -5   6    0.17    0.21
  -5   5   5    0.15    0.09
  -5  -5   5    0.01    0.26
   5   5  -5    0.05    0.23
  -5   5   5    0.23    0.32
  -5  -5   4    2.49    0.61
   5  -5  -4    2.87    0.38
  -5   5   4    3.69    0.82
  -5   5   4    3.64    0.39
   5   5  -4    3.59    0.71
  -5   5   3   55.69    3.12
  -5  -5   3   58.19    2.79
   5  -5  -3   54.77    1.85
  -5  -5   2    0.58    0.42
  -5   5   2    0.69    0.45
   5  -5  -2    0.63    0.30
  -5  -5   1   19.87    1.65
   5  -5  -1   18.10    1.29
  -5   5   0   33.30    1.71
   5  -5   0   31.49    1.80
  -5   5  -1   64.36    2.51
   5  -5   1   62.82    2.71
   5  -5   2    5.40    0.85
   5   5   2    3.20    0.72
  -5   5  -2    4.78    0.74
   5  -5   3    0.65    0.38
  -5  -5  -3    1.11    0.52
   5   5   3    0.84    0.43
  -5   5  -3    0.71    0.31
  -5  -5  -4   10.58    1.44
   5   5   4   10.73    1.22
  -5   5  -4   10.25    1.18
  -5  -5  -5   -0.06    0.35
   5   5   5    0.22    0.28
  -5   5  -5    0.43    0.36
   5  -5   6    2.66    0.75
  -5  -5  -6    2.48    0.78
  -5   5  -6    1.61    0.53
   5   5   6    1.83    0.53
   5  -5   7    8.72    1.34
   5   5   7   10.89    1.16
  -5   5  -7   10.50    1.35
  -5  -5  -7   12.25    1.66
  -5   5  -8   14.64    1.65
   5  -5   8   14.51    1.79
   5  -5   9    5.59    1.17
   5  -5  10    4.22    1.03
   5  -5  11   -0.07    0.43
   5  -5  12    0.41    0.41
   5  -5  13    6.62    1.44
   5  -5  14   -0.51    0.56
   5  -5  15    6.48    1.50
   5  -5  16    7.26    1.67
   5  -5  17    0.91    0.80
   5  -5  18    0.42    0.63
   5  -5  19    1.49    0.85
   5  -5  20   -0.63    0.97
  -5  -6  24    1.25    0.67
  -5  -6  23    1.25    0.65
  -5  -6  22    0.74    0.52
  -5  -6  21    0.52    0.38
  -5  -6  20    0.53    0.57
  -5  -6  20    1.37    0.74
   5  -6 -19   11.20    1.14
  -5  -6  19   13.34    1.89
  -5  -6  19   12.44    1.65
  -5  -6  18    2.11    0.85
   5  -6 -18    1.27    0.40
  -5  -6  17    3.38    0.97
   5  -6 -17    2.92    0.53
  -5  -6  16   -0.26    0.29
   5  -6 -16    0.00    0.12
  -5  -6  15   -0.23    0.40
   5  -6 -15    0.09    0.15
  -5  -6  14    6.96    1.26
   5  -6 -14    4.24    0.47
   5  -6 -13    0.06    0.08
   5   6 -13    0.00    0.23
  -5  -6  13    0.02    0.36
   5   6 -12    0.39    0.34
  -5  -6  12    0.00    0.27
   5  -6 -12    0.35    0.10
   5   6 -11    3.52    0.79
  -5   6  11    2.39    0.71
  -5  -6  11    3.19    0.76
  -5   6  10   15.42    1.69
   5   6 -10   12.74    1.45
  -5  -6  10   17.17    1.72
   5   6  -9    0.06    0.22
  -5   6   9   -0.12    0.26
  -5  -6   9    0.32    0.36
  -5  -6   8    9.93    1.24
  -5   6   8    9.89    1.36
   5   6  -8    7.93    1.11
  -5   6   7    0.72    0.39
  -5  -6   7    0.47    0.42
   5   6  -7    0.45    0.25
  -5   6   6   22.06    2.01
   5   6  -6   22.95    1.84
  -5  -6   6   22.97    1.85
  -5   6   5    1.08    0.16
   5  -6  -5    1.07    0.20
  -5  -6   5    1.18    0.48
  -5   6   5    1.30    0.59
  -5   6   5    1.36    0.18
   5   6  -5    1.78    0.56
  -5   6   4   34.75    2.52
   5   6  -4   36.78    2.29
  -5  -6   4   38.61    2.36
   5  -6  -4   36.30    1.35
   5  -6  -3    0.80    0.27
  -5  -6   3    0.44    0.39
  -5   6   3    1.66    0.61
   5   6  -3    0.98    0.42
  -5  -6   2   35.20    2.26
   5  -6  -2   32.68    1.60
   5  -6  -1    0.89    0.36
   5  -6   0    1.44    0.43
   5  -6   1    0.98    0.40
   5  -6   2    1.04    0.39
  -5  -6  -4   10.60    1.47
   5   6   4   10.54    1.24
   5  -6   5   -0.21    0.32
   5   6   5   -0.07    0.31
  -5  -6  -6   -0.79    0.49
   5  -6   6    0.10    0.35
   5   6   6   -0.07    0.28
   5  -6   7    6.43    1.20
   5   6   7    5.73    0.87
   5  -6   8    2.12    0.72
   5   6   8    2.23    0.57
   5  -6   9    0.66    0.50
   5  -6  10   -0.11    0.38
   5  -6  11   -0.38    0.50
   5  -6  12   -0.05    0.49
   5  -6  13    1.23    0.61
   5  -6  14   -0.20    0.52
   5  -6  15    0.52    0.49
   5  -6  16    0.32    0.50
   5  -6  17   -0.39    0.55
   5  -6  18    0.09    0.53
   5  -6  19    0.96    0.73
   5  -6  20    0.84    0.87
  -5  -7  24    0.50    0.57
  -5  -7  23    0.00    0.35
  -5  -7  22    0.68    0.53
  -5  -7  21    1.53    0.69
  -5  -7  21    2.02    0.82
  -5  -7  20    7.98    1.54
  -5  -7  20    7.66    1.37
  -5  -7  19   -0.10    0.35
   5  -7 -19   -0.15    0.19
   5  -7 -18    9.06    0.90
  -5  -7  18    7.03    1.37
  -5  -7  17    1.35    0.62
   5  -7 -17    1.99    0.41
  -5  -7  16   17.10    2.02
   5  -7 -16   17.47    1.04
   5  -7 -15   13.12    0.80
  -5  -7  15   11.02    1.58
  -5  -7  14    1.60    0.67
   5  -7 -14    1.31    0.22
  -5  -7  13    0.33    0.40
  -5   7  12    0.18    0.34
  -5  -7  12   -0.26    0.42
  -5   7  11   22.05    2.04
  -5  -7  11   20.20    1.98
   5   7 -11   24.52    2.09
  -5  -7  10    1.83    0.61
   5   7 -10    1.06    0.52
  -5   7  10    1.88    0.58
  -5  -7   9   14.72    1.62
  -5   7   9   18.82    1.90
   5   7  -9   18.24    1.76
   5   7  -8    0.11    0.32
  -5   7   8    0.08    0.27
  -5  -7   8    0.31    0.28
   5   7  -7    5.53    0.96
  -5   7   7    3.88    0.88
  -5  -7   7    4.59    0.92
  -5  -7   6   -0.14    0.30
  -5   7   6    0.51    0.42
   5   7  -6   -0.03    0.27
  -5   7   5   17.02    1.79
   5   7  -5   18.14    1.66
   5  -7  -5   17.43    0.83
  -5  -7   5   18.13    1.70
  -5   7   4    8.51    0.54
   5   7  -4    9.49    1.20
   5  -7  -4    9.61    0.73
  -5  -7   4    9.40    1.24
  -5   7   3    0.25    0.16
  -5  -7   3    0.04    0.31
   5   7  -3    0.26    0.23
   5  -7  -3    0.07    0.14
  -5   7   2    1.22    0.30
   5  -7  -2    1.74    0.42
  -5   7   1    3.13    0.49
   5  -7  -1    2.25    0.48
  -5   7   0    6.66    0.80
   5  -7   0    7.76    0.93
  -5   7  -1    0.15    0.18
   5  -7   1    0.65    0.35
   5  -7   2   12.40    1.30
  -5  -7  -5    0.20    0.50
   5   7   5    0.07    0.24
   5  -7   5    0.32    0.37
   5   7   6    2.05    0.57
   5  -7   6    3.60    0.86
  -5   7  -7    2.62    0.73
   5   7   7    3.07    0.66
   5  -7   7    2.19    0.75
   5   7   8   20.83    1.60
  -5   7  -8   19.99    1.99
   5  -7   8   19.71    2.12
   5   7   9    2.20    0.57
   5  -7   9    2.29    0.82
   5  -7  10   48.90    3.54
   5  -7  11    3.41    1.02
   5  -7  12    9.58    1.69
   5  -7  13    1.03    0.67
   5  -7  14   -0.20    0.47
   5  -7  15    0.33    0.51
   5  -7  16    1.30    0.90
   5  -7  17    0.57    0.72
   5  -7  18    2.46    1.19
   5  -7  19    1.06    0.74
  -5  -8  24    0.62    0.55
  -5  -8  23   -0.26    0.52
  -5  -8  22    3.00    0.91
  -5  -8  21    0.76    0.60
  -5  -8  21    0.42    0.54
  -5  -8  20   -0.07    0.32
  -5  -8  20   -0.47    0.46
  -5  -8  19    0.44    0.46
  -5  -8  18   -0.14    0.35
   5  -8 -18   -0.24    0.18
   5  -8 -17    6.38    0.63
  -5  -8  17    7.16    1.42
  -5  -8  16    1.10    0.68
   5  -8 -16    1.44    0.28
  -5  -8  15    1.86    0.68
   5  -8 -15    1.82    0.24
  -5  -8  14    2.98    0.84
  -5   8  13    3.24    0.82
  -5  -8  13    4.40    1.06
  -5   8  12    3.34    0.89
  -5  -8  12    0.15    0.36
  -5   8  11   11.45    1.50
  -5  -8  11   10.12    1.45
  -5  -8  10    0.77    0.45
   5   8 -10    3.00    0.78
  -5   8  10    1.96    0.69
   5   8  -9    2.81    0.74
  -5  -8   9    2.05    0.67
  -5   8   9    1.65    0.60
  -5  -8   8   20.10    1.93
  -5   8   8   18.60    1.93
   5   8  -8   18.27    1.81
  -5  -8   7   16.44    1.71
  -5   8   7   17.37    1.87
   5   8  -7   16.41    1.67
  -5  -8   6    0.21    0.26
  -5   8   6    0.83    0.51
   5   8  -6   -0.24    0.31
   5  -8  -6    0.41    0.14
  -5  -8   5    1.26    0.53
   5  -8  -5    0.94    0.21
   5   8  -5    1.26    0.49
   5  -8  -4    2.36    0.40
  -5  -8   4    2.53    0.70
  -5   8   4    2.37    0.29
   5   8  -4    2.84    0.71
   5  -8  -3    1.45    0.36
   5   8  -3    1.64    0.55
  -5   8   3    1.48    0.29
  -5   8   2   -0.27    0.16
   5  -8  -2    0.00    0.21
  -5   8   1    2.03    0.43
   5  -8  -1    2.62    0.56
  -5   8   0   27.32    1.58
   5  -8   0   25.69    1.71
  -5   8  -1   30.68    1.81
   5  -8   1   27.54    1.88
  -5   8  -2   -0.42    0.27
  -5   8  -3    2.86    0.65
  -5   8  -4    1.72    0.51
  -5  -8  -4    0.67    0.37
   5  -8   4    0.98    0.42
  -5  -8  -5    5.74    1.07
  -5   8  -5    5.23    0.93
   5  -8   5    4.06    0.90
  -5   8  -6    0.68    0.40
   5   8   6    0.85    0.37
   5  -8   6    0.43    0.40
  -5   8  -7    3.25    0.80
   5   8   7    3.79    0.74
   5  -8   7    2.92    0.83
   5   8   8   -0.14    0.26
   5  -8   8    0.24    0.33
   5   8   9    8.01    0.99
   5  -8   9    9.67    1.56
   5  -8  10    1.42    0.75
   5  -8  11    1.50    0.67
   5  -8  12   18.23    2.30
   5  -8  13    3.71    1.13
   5  -8  14    5.74    1.40
   5  -8  15    2.96    1.08
   5  -8  16   10.09    1.95
   5  -8  17    2.37    1.22
   5  -8  18    0.64    0.51
   5  -8  19    0.68    0.69
  -5  -9  23    0.08    0.52
  -5  -9  22   -0.06    0.32
  -5  -9  22    0.91    0.58
  -5  -9  21    0.22    0.50
  -5  -9  21    0.39    0.44
  -5  -9  20    0.58    0.77
  -5  -9  19   -0.95    0.64
  -5  -9  18    2.31    0.81
   5  -9 -17    1.84    0.30
  -5  -9  17    1.35    0.72
  -5  -9  16    5.91    1.31
   5  -9 -16    4.38    0.33
  -5  -9  15    0.58    0.56
  -5   9  14    5.42    1.10
  -5  -9  14    7.56    1.36
  -5   9  13    2.56    0.77
  -5  -9  13    1.73    0.76
  -5   9  12   23.78    2.20
  -5  -9  12   25.72    2.44
  -5  -9  11    4.69    1.05
  -5   9  11    4.49    0.98
  -5  -9  10    1.92    0.69
  -5   9  10    3.83    0.92
  -5  -9   9    1.72    0.64
  -5   9   9    7.14    1.32
  -5   9   8    1.27    0.54
  -5  -9   8    0.67    0.34
  -5   9   7    0.50    0.49
  -5  -9   7    0.58    0.55
   5  -9  -7    0.19    0.10
   5   9  -7    0.30    0.37
  -5  -9   6    5.37    1.03
   5  -9  -6    4.67    0.47
   5   9  -6    3.83    0.87
  -5  -9   5    0.55    0.42
   5  -9  -5    0.85    0.24
   5   9  -5    0.49    0.36
  -5  -9   4    0.24    0.37
  -5   9   4    0.10    0.09
   5   9  -4   -0.41    0.35
   5  -9  -4    0.20    0.17
   5   9  -3    0.43    0.35
  -5   9   3    0.93    0.23
  -5  -9   3    0.40    0.41
   5  -9  -3    1.06    0.34
  -5   9   2   12.40    0.92
   5  -9  -2   12.51    1.09
  -5  -9   2   14.08    1.59
   5  -9  -1    3.22    0.61
  -5   9   1    3.36    0.53
  -5   9   0    0.52    0.26
   5  -9   0    1.25    0.43
  -5   9  -1    2.06    0.48
   5  -9   1    2.80    0.62
  -5   9  -2    0.37    0.26
  -5  -9  -2    0.46    0.33
  -5  -9  -3    0.66    0.42
  -5   9  -3   -0.66    0.34
  -5   9  -4    0.55    0.35
  -5  -9  -4    0.07    0.25
  -5   9  -5    6.13    1.03
  -5  -9  -5    5.87    1.10
   5  -9   5    4.79    1.00
  -5   9  -6    0.81    0.41
  -5  -9  -6    0.38    0.42
   5  -9   6   -0.15    0.35
  -5   9  -7   12.11    1.54
   5   9   7   11.24    1.28
  -5  -9  -7   12.17    1.62
   5  -9   7   14.81    1.82
   5   9   8    4.32    0.79
   5  -9   8    3.57    1.00
   5   9   9   34.51    2.07
   5  -9   9   33.52    2.87
   5   9  10    0.25    0.29
   5  -9  10   -0.32    0.46
   5  -9  11    5.72    1.27
   5  -9  12    1.67    0.75
   5  -9  13   79.47    4.98
   5  -9  14    0.53    0.61
   5  -9  15    0.77    0.55
   5  -9  16    2.22    1.00
   5  -9  17   -0.40    0.82
   5  -9  18    0.11    0.49
  -5 -10  23    0.35    0.59
  -5 -10  22    0.72    0.62
  -5 -10  22   -0.07    0.34
  -5 -10  21    0.87    0.65
  -5 -10  20    1.03    0.69
  -5 -10  19    0.66    0.48
  -5 -10  18   -0.07    0.35
  -5 -10  17    3.30    1.03
  -5 -10  16   22.45    2.51
  -5 -10  15    1.17    0.63
  -5  10  15    1.86    0.63
  -5  10  14    0.37    0.36
  -5 -10  14    2.40    0.80
  -5  10  13    8.67    1.37
  -5 -10  13    6.66    1.30
  -5  10  12    9.82    1.46
  -5 -10  12    8.16    1.42
  -5 -10  11    3.04    0.92
  -5  10  11    3.06    0.85
  -5 -10  10   -0.21    0.55
  -5  10  10    0.46    0.33
  -5 -10   9    3.33    0.93
  -5  10   9    3.25    0.87
   5 -10  -9    2.43    0.25
   5 -10  -8    2.31    0.29
  -5  10   8    3.89    0.92
  -5 -10   8    3.70    0.91
  -5 -10   7   10.52    1.48
   5 -10  -7    9.28    0.65
   5 -10  -6    0.23    0.18
  -5 -10   6    0.51    0.43
  -5 -10   5    5.40    1.07
   5 -10  -5    4.92    0.58
   5 -10  -4    1.03    0.29
  -5  10   4    0.94    0.19
  -5 -10   4    1.22    0.54
  -5 -10   3   -0.02    0.23
   5 -10  -3    0.34    0.26
  -5  10   3    0.00    0.13
  -5 -10   2    4.81    0.99
  -5  10   2    5.36    0.62
   5 -10  -2    5.46    0.76
  -5 -10   1   -0.20    0.41
   5 -10  -1    0.04    0.24
  -5  10   1   -0.13    0.27
  -5 -10   0    1.48    0.57
   5 -10   0    2.19    0.56
  -5  10   0    1.80    0.46
  -5 -10  -1   12.62    1.60
  -5  10  -1   11.38    1.14
  -5  10  -2    3.93    0.73
  -5 -10  -2    2.17    0.71
  -5  10  -3    3.46    0.71
   5 -10   3    4.67    0.89
  -5 -10  -3    3.48    0.89
  -5  10  -4    0.88    0.40
   5 -10   4    1.55    0.56
  -5 -10  -4    0.77    0.48
  -5  10  -5    3.43    0.78
  -5 -10  -5    5.90    1.14
   5 -10   5    3.93    0.88
  -5  10  -6    1.36    0.55
  -5 -10  -6    0.35    0.39
   5 -10   6    0.78    0.60
  -5 -10  -7    7.98    1.36
  -5  10  -7    7.40    1.21
   5 -10   7    8.19    1.37
   5  10   8   12.30    1.34
  -5 -10  -8   13.24    1.77
   5 -10   8   11.40    1.68
   5  10   9   -0.61    0.34
   5 -10   9   -0.15    0.48
   5  10  10    3.97    0.70
   5 -10  10    4.96    1.22
   5  10  11    4.44    0.71
   5 -10  11    4.16    1.15
   5 -10  12   35.66    3.29
   5 -10  13    4.98    1.34
   5 -10  14    1.81    0.94
   5 -10  15    0.77    0.63
   5 -10  16   -0.50    0.63
   5 -10  17    1.48    0.82
   5 -10  18    1.75    0.97
  -5 -11  22    0.94    0.66
  -5 -11  22    1.14    0.67
  -5 -11  21   -1.02    0.71
  -5 -11  20    0.67    0.66
  -5 -11  19   -0.20    0.60
  -5 -11  18    1.44    0.73
  -5 -11  17    4.07    1.18
  -5 -11  16    0.00    0.37
  -5 -11  15    3.10    0.96
  -5  11  15    0.81    0.39
  -5  11  14    6.26    1.21
  -5 -11  14    6.56    1.42
  -5  11  13    1.22    0.53
  -5 -11  13    0.61    0.52
  -5  11  12    6.81    1.26
  -5 -11  12    8.87    1.54
  -5 -11  11    3.15    1.00
  -5  11  11    4.74    1.09
   5 -11 -11    2.87    0.29
  -5  11  10   17.02    1.96
  -5 -11  10   17.01    2.03
   5 -11 -10   14.64    0.75
  -5 -11   9    1.12    0.51
   5 -11  -9    1.31    0.27
  -5  11   9    1.71    0.66
  -5 -11   8   -0.19    0.37
  -5 -11   7   -0.03    0.44
  -5 -11   6    1.75    0.64
   5 -11  -6    1.20    0.30
  -5 -11   5   21.67    2.15
  -5  11   5   20.49    0.64
   5 -11  -5   21.22    1.28
   5 -11  -4   13.35    1.09
  -5  11   4   12.67    0.75
  -5 -11   4   13.00    1.64
  -5  11   3    7.59    0.68
  -5 -11   3    7.26    1.24
   5 -11  -3    7.10    0.85
  -5  11   2    5.22    0.64
  -5 -11   2    6.07    1.14
   5 -11  -2    7.37    0.92
  -5 -11   1    9.38    1.39
  -5  11   1    8.86    0.91
   5 -11  -1    8.97    1.06
  -5 -11   0    7.73    1.26
  -5  11   0    7.46    0.90
  -5 -11  -1    0.44    0.40
  -5  11  -1    0.53    0.35
  -5 -11  -2    0.51    0.47
  -5  11  -2    0.39    0.26
   5 -11   2    0.21    0.31
   5 -11   3    8.18    1.20
  -5  11  -3    6.87    1.01
  -5 -11  -3    4.78    1.02
  -5  11  -4    4.47    0.82
   5 -11   4    4.53    0.95
  -5 -11  -4    4.78    1.07
  -5  11  -5    0.18    0.33
   5 -11   5   -0.18    0.50
  -5 -11  -5   -0.18    0.36
   5 -11   6    4.45    1.00
  -5  11  -6    4.91    0.97
  -5 -11  -6    6.80    1.28
  -5 -11  -7    4.62    1.08
   5 -11   7    4.84    1.08
   5 -11   8   10.01    1.57
  -5 -11  -8   10.35    1.61
   5  11   9    4.69    0.82
  -5 -11  -9    4.79    1.12
   5 -11   9    3.67    1.04
   5  11  10    0.55    0.34
  -5 -11 -10    0.31    0.44
   5 -11  10    0.21    0.54
   5  11  11    0.31    0.29
   5 -11  11    0.45    0.54
   5 -11  12    1.20    0.76
   5 -11  13   -0.19    0.51
   5 -11  14    0.85    0.67
   5 -11  15    0.23    0.50
   5 -11  16   -0.53    0.96
   5 -11  17    1.88    1.03
  -5 -12  21    0.44    0.50
  -5 -12  20    0.55    0.51
  -5 -12  19   -1.29    0.75
  -5 -12  18   -0.29    0.64
  -5 -12  17   -0.30    0.44
  -5 -12  16    0.74    0.60
  -5 -12  15    0.52    0.55
  -5  12  15    0.38    0.36
   5 -12 -14    7.26    0.55
  -5 -12  14    7.80    1.56
  -5 -12  13    0.61    0.72
   5 -12 -13    0.06    0.08
  -5 -12  12    0.15    0.58
   5 -12 -12    0.20    0.14
  -5 -12  11    5.16    1.21
   5 -12 -11    5.58    0.54
  -5 -12  10   45.38    3.40
   5 -12 -10   42.73    1.59
  -5 -12   9    2.79    0.91
  -5 -12   8    0.71    0.67
  -5 -12   7   -0.15    0.44
  -5 -12   6    3.63    0.97
  -5 -12   5    0.15    0.42
  -5  12   5    0.18    0.09
  -5 -12   4   10.47    1.53
  -5  12   4   10.36    0.74
   5 -12  -4   11.64    1.08
  -5 -12   3    7.93    1.38
   5 -12  -3    8.06    0.95
  -5  12   3    6.54    0.66
  -5 -12   2    1.10    0.65
  -5  12   2    0.69    0.30
   5 -12  -2    0.79    0.33
  -5  12   1    5.55    0.75
  -5 -12   1    4.69    1.06
  -5  12   0    2.94    0.60
  -5 -12   0    2.17    0.71
  -5 -12  -1    3.21    0.89
  -5  12  -1    3.49    0.68
   5 -12   1    2.09    0.61
  -5 -12  -2    0.62    0.55
  -5  12  -2    0.10    0.26
   5 -12   2    0.00    0.35
  -5  12  -3   20.86    1.77
  -5 -12  -3   19.07    2.08
   5 -12   3   17.52    1.78
   5 -12   4    0.21    0.29
  -5  12  -4   -0.15    0.43
  -5 -12  -4   -0.17    0.44
   5 -12   5    8.12    1.34
  -5  12  -5    8.49    1.25
  -5 -12  -5    9.94    1.55
   5 -12   6    1.04    0.55
  -5 -12  -6   -0.38    0.56
  -5 -12  -7    1.42    0.73
   5 -12   7    1.06    0.62
  -5 -12  -8    0.84    0.55
   5 -12   8    2.10    0.83
  -5 -12  -9    6.52    1.32
   5 -12   9    6.46    1.37
   5  12  10   -0.01    0.29
  -5 -12 -10   -0.09    0.32
   5 -12  10    0.16    0.38
   5  12  11    0.11    0.26
  -5 -12 -11   -0.10    0.34
   5 -12  11   -0.50    0.71
   5  12  12    0.00    0.17
  -5 -12 -12    0.95    0.59
  -5 -12 -13   -0.08    0.56
   5 -12  13   -1.47    0.84
   5 -12  14   -1.16    0.72
   5 -12  15    3.69    1.14
   5 -12  16    2.03    1.04
  -5 -13  20    0.74    0.70
  -5 -13  19    1.64    0.93
  -5 -13  18    1.50    0.73
  -5 -13  17   -0.25    0.58
  -5 -13  16    1.35    0.73
  -5 -13  15    4.71    1.26
  -5 -13  14    0.38    0.59
  -5 -13  13    4.99    1.27
   5 -13 -13    3.69    0.48
   5 -13 -12    0.05    0.11
  -5 -13  12   -0.52    0.52
  -5 -13  11    6.58    1.39
   5 -13 -11    6.58    0.68
  -5 -13  10    1.14    0.63
   5 -13 -10    2.25    0.43
  -5 -13   9   21.37    2.37
  -5 -13   8    0.10    0.39
  -5 -13   7    0.59    0.47
  -5 -13   6    1.86    0.74
  -5 -13   5   -0.09    0.33
  -5  13   5    0.15    0.11
  -5 -13   4    5.82    1.20
  -5  13   4    5.55    0.58
  -5  13   3    0.51    0.23
  -5 -13   3    0.51    0.50
  -5 -13   2    0.34    0.54
  -5  13   2    0.21    0.20
  -5 -13   1    0.10    0.42
  -5  13   1    0.03    0.17
  -5 -13   0    0.04    0.36
  -5  13   0    0.08    0.26
   5 -13   0   -0.21    0.32
  -5  13  -1   28.55    1.94
  -5 -13  -1   30.12    2.65
   5 -13   1   31.74    2.30
  -5 -13  -2    5.43    1.14
  -5  13  -2    4.08    0.80
   5 -13   2    4.38    0.92
  -5 -13  -3   -0.30    0.52
   5 -13   3   -0.20    0.39
  -5  13  -3   -0.63    0.40
  -5 -13  -4    5.71    1.23
  -5  13  -4    6.26    1.07
   5 -13   4    6.00    1.12
  -5  13  -5    1.65    0.60
   5 -13   5    2.54    0.87
  -5 -13  -5    1.64    0.65
   5 -13   6    1.10    0.65
  -5 -13  -6   -0.19    0.43
  -5 -13  -7   -0.19    0.49
   5 -13   7   -0.60    0.50
   5 -13   8    0.60    0.54
  -5 -13  -8   -0.12    0.43
   5 -13   9    0.42    0.52
  -5 -13  -9    0.06    0.33
  -5 -13 -10    0.72    0.51
   5 -13  10   -0.10    0.41
   5  13  11    0.01    0.23
  -5 -13 -11    0.51    0.70
   5 -13  11   -0.12    0.43
  -5 -13 -12    0.31    0.43
   5 -13  12    0.63    0.60
  -5 -13 -13   -0.99    0.65
   5 -13  13   -0.66    0.61
  -5 -13 -14    0.29    0.42
   5 -13  14    2.75    1.14
  -5 -13 -15   -0.64    0.55
   5 -13  15   -0.58    0.68
  -5 -13 -16    1.33    0.83
   5 -13  16    0.18    0.71
  -5 -14  19    1.78    0.84
  -5 -14  18    7.94    1.74
  -5 -14  17    0.83    0.64
  -5 -14  16    3.53    1.14
  -5 -14  15   -0.30    0.46
  -5 -14  14    1.82    0.86
  -5 -14  13    7.02    1.50
  -5 -14  12    1.06    0.69
   5 -14 -11    1.77    0.42
  -5 -14  11    3.57    1.10
  -5 -14  10   28.95    2.89
  -5 -14   9   18.89    2.31
  -5 -14   8    5.52    1.28
  -5 -14   7   -0.33    0.56
  -5 -14   6    0.35    0.54
  -5  14   5    1.22    0.26
  -5 -14   5    0.38    0.38
  -5 -14   4    5.05    1.20
  -5  14   4    4.37    0.55
  -5 -14   3   44.98    3.34
  -5  14   3   50.72    2.02
  -5  14   2   16.93    1.27
  -5 -14   2   15.91    2.00
  -5  14   1   10.71    1.08
  -5 -14   1   12.54    1.76
   5 -14  -1   12.05    1.37
  -5 -14   0    1.27    0.68
  -5  14   0    1.26    0.48
   5 -14   0    1.19    0.54
  -5 -14  -1    5.50    1.18
   5 -14   1    5.89    1.06
  -5  14  -1    7.44    1.02
  -5  14  -2   16.49    1.58
   5 -14   2   19.67    1.92
  -5 -14  -2   19.47    2.20
  -5  14  -3    9.29    1.25
  -5 -14  -3    9.47    1.58
   5 -14   3    8.17    1.33
  -5 -14  -4   -0.58    0.53
  -5  14  -4    0.13    0.35
   5 -14   4   -0.14    0.32
  -5 -14  -5    0.77    0.58
   5 -14   5    0.13    0.35
  -5 -14  -6    1.34    0.72
   5 -14   6    1.75    0.72
  -5 -14  -7    0.12    0.36
   5 -14   7    1.21    0.63
   5 -14   8    1.52    0.75
  -5 -14  -8    0.75    0.50
   5 -14   9    7.95    1.58
  -5 -14  -9    8.49    1.55
  -5 -14 -10    4.11    1.13
   5 -14  10    4.73    1.24
   5  14  11    1.97    0.56
  -5 -14 -11    2.52    0.93
   5 -14  11    1.36    0.77
  -5 -14 -12   -0.68    0.57
   5 -14  12    0.08    0.41
  -5 -14 -13   -1.09    0.69
   5 -14  13    0.17    0.55
   5 -14  14    0.13    0.48
  -5 -14 -14   -0.36    0.59
  -5 -14 -15    1.30    0.76
   5 -14  15    1.30    0.91
  -5 -15  18    2.56    0.99
  -5 -15  17   -0.05    0.38
  -5 -15  16    1.70    0.86
  -5 -15  15    0.17    0.50
  -5 -15  14    3.98    1.25
  -5 -15  13    1.52    0.65
  -5 -15  12   12.29    1.99
  -5 -15  11    1.93    0.83
  -5 -15  10    6.59    1.49
  -5 -15   9    5.99    1.34
  -5 -15   8    2.30    0.87
  -5 -15   7   -0.07    0.38
  -5 -15   6    3.42    1.06
  -5 -15   5    1.38    0.71
  -5 -15   4   24.25    2.55
  -5  15   4   25.75    1.37
  -5  15   3    4.58    0.66
  -5 -15   3    4.47    1.16
  -5  15   2    0.72    0.32
  -5 -15   2    0.72    0.50
  -5  15   1    3.60    0.65
  -5 -15   1    3.68    1.02
  -5  15   0   50.15    2.56
   5 -15   0   50.07    2.96
  -5 -15   0   52.82    3.68
  -5  15  -1   24.58    1.89
  -5 -15  -1   24.79    2.53
   5 -15   1   25.60    2.19
   5 -15   2    0.38    0.37
  -5 -15  -2    0.92    0.65
  -5  15  -2    1.75    0.62
  -5 -15  -3    6.27    1.33
   5 -15   3    7.44    1.30
  -5  15  -3    5.30    0.95
  -5  15  -4    0.95    0.50
  -5 -15  -4    0.91    0.49
   5 -15   4    1.92    0.70
  -5 -15  -5    3.37    0.96
   5 -15   5    3.81    0.99
  -5 -15  -6    0.50    0.56
   5 -15   6   -0.62    0.52
  -5 -15  -7    4.60    1.12
   5 -15   7    5.84    1.29
   5 -15   8    0.46    0.49
  -5 -15  -8   -0.88    0.62
   5 -15   9    0.08    0.39
  -5 -15  -9   -0.01    0.42
   5 -15  10   -0.19    0.57
  -5 -15 -10   -0.05    0.52
  -5 -15 -11   -0.79    0.61
   5 -15  11    0.42    0.58
  -5 -15 -12    1.28    0.71
   5 -15  12   -0.29    0.50
  -5 -15 -13    1.92    0.84
   5 -15  13    1.86    0.88
  -5 -15 -14    0.20    0.43
   5 -15  14   -0.58    0.62
  -5 -16  17   -0.07    0.38
  -5 -16  16    3.96    1.22
  -5 -16  15    0.19    0.46
  -5 -16  14    1.85    0.93
  -5 -16  13    6.51    1.56
  -5 -16  12    6.15    1.44
  -5 -16  11    0.71    0.58
  -5 -16  10   -0.67    0.56
  -5 -16   9    7.65    1.59
  -5 -16   8    0.22    0.46
  -5 -16   7    4.16    1.19
  -5 -16   6    6.38    1.41
  -5 -16   5    1.20    0.62
  -5 -16   4    1.33    0.73
  -5 -16   3    0.63    0.59
  -5  16   2    2.34    0.54
  -5 -16   2    3.36    1.06
  -5  16   1    2.71    0.59
  -5 -16   1    3.39    1.05
   5 -16   0   30.62    2.42
  -5 -16   0   28.56    2.79
  -5  16   0   27.51    1.93
  -5 -16  -1    5.99    1.31
  -5  16  -1    5.09    0.92
   5 -16   1    5.54    1.06
  -5 -16  -2    1.20    0.76
  -5  16  -2    0.77    0.41
   5 -16   2    1.05    0.56
  -5 -16  -3    1.22    0.62
   5 -16   3    2.44    0.79
  -5  16  -3    2.69    0.74
  -5 -16  -4    0.00    0.54
   5 -16   4   -0.11    0.33
  -5 -16  -5    3.30    1.00
   5 -16   5    3.08    0.95
  -5 -16  -6    7.69    1.52
   5 -16   6    9.17    1.60
  -5 -16  -7    1.11    0.70
   5 -16   7    0.26    0.39
  -5 -16  -8    0.16    0.42
   5 -16   8    0.17    0.47
  -5 -16  -9    0.88    0.68
   5 -16   9    0.25    0.70
   5 -16  10    2.41    0.97
  -5 -16 -10    2.46    0.96
   5 -16  11    0.19    0.61
  -5 -16 -11    1.09    0.51
   5 -16  12    0.73    0.70
  -5 -16 -12    1.39    0.78
  -5 -17  16    0.93    0.79
  -5 -17  15    5.78    1.54
  -5 -17  14    7.80    1.75
  -5 -17  13    0.76    0.57
  -5 -17  12    1.27    0.77
  -5 -17  11    2.06    0.96
  -5 -17  10    0.30    0.53
  -5 -17   9    1.48    0.85
  -5 -17   8    0.71    0.75
  -5 -17   7    1.69    0.83
  -5 -17   6    1.53    0.83
  -5 -17   5    2.00    0.85
  -5 -17   4    9.97    1.76
  -5 -17   3    4.22    1.19
  -5 -17   2    1.24    0.74
  -5 -17   1    4.79    1.22
  -5 -17   0   14.78    2.08
  -5 -17  -1    3.46    1.08
   5 -17   1    2.35    0.74
  -5 -17  -2    0.79    0.59
   5 -17   2    0.23    0.28
  -5 -17  -3    1.56    0.72
   5 -17   3   -0.03    0.41
  -5 -17  -4   11.38    1.83
   5 -17   4   13.93    1.89
  -5 -17  -5    2.88    0.97
   5 -17   5    3.84    1.05
  -5 -17  -6   10.16    1.75
   5 -17   6    7.16    1.47
  -5 -17  -7    4.34    1.21
   5 -17   7    3.78    1.15
  -5 -17  -8    3.16    1.03
   5 -17   8    3.70    1.20
  -5 -17  -9    5.30    1.32
   5 -17   9    4.21    1.24
  -5 -17 -10    1.42    0.80
   5 -17  10    1.14    0.72
   5 -17  11    0.51    0.53
  -5 -18  14    2.58    1.10
  -5 -18  13   10.46    1.97
  -5 -18  12    0.36    0.43
  -5 -18  11    0.28    0.41
  -5 -18  10   -0.20    0.70
  -5 -18   9    0.39    0.56
  -5 -18   8    1.37    0.86
  -5 -18   7    0.21    0.55
  -5 -18   6    0.39    0.79
  -5 -18   5    0.92    0.66
  -5 -18   4    7.58    1.62
  -5 -18   3   -0.38    0.55
  -5 -18   2    1.04    0.74
  -5 -18   1    3.32    1.08
  -5 -18   0    7.36    1.56
  -5 -18  -1    4.13    1.16
   5 -18   1    4.74    1.10
  -5 -18  -2    0.37    0.36
   5 -18   2    0.73    0.50
  -5 -18  -3   -0.50    0.54
   5 -18   3    0.32    0.42
  -5 -18  -4    0.27    0.43
   5 -18   4   -1.01    0.60
  -5 -18  -5    2.63    0.95
   5 -18   5    0.67    0.50
  -5 -18  -6    3.92    1.14
   5 -18   6    3.07    1.00
  -5 -18  -7   -0.01    0.69
   5 -18   7   -0.12    0.58
  -5 -18  -8   -0.51    0.74
   5 -18   8    1.00    0.67
  -5 -18  -9   -0.19    0.49
   5 -18   9    2.39    0.91
  -5 -19  12   -0.35    0.55
  -5 -19  11   -0.17    0.54
  -5 -19  10   -0.26    0.70
  -5 -19   9    7.68    1.75
  -5 -19   8    1.34    0.72
  -5 -19   7   -0.17    0.48
  -5 -19   6    1.95    0.95
  -5 -19   5   -0.19    0.50
  -5 -19   4    0.14    0.52
  -5 -19   3    0.27    0.55
  -5 -19   2    1.34    0.71
  -5 -19   1    7.26    1.58
  -5 -19   0    2.40    0.91
  -5 -19  -1    0.59    0.64
   5 -19   1    2.34    0.82
  -5 -19  -2    0.30    0.75
   5 -19   2    0.35    0.42
   5 -19   3    4.64    1.09
  -5 -19  -3    4.91    1.33
  -5 -19  -4    0.91    0.68
   5 -19   4    2.23    0.90
  -5 -19  -5   -0.31    0.62
   5 -19   5    0.38    0.45
   5 -19   6    2.17    0.88
  -5 -19  -7    1.83    1.00
   5 -19   7    1.06    0.87
  -5 -20   9    0.59    0.49
  -5 -20   8    1.92    0.95
  -5 -20   7    0.11    0.48
  -5 -20   6    0.75    0.79
  -5 -20   5   -1.37    0.81
  -5 -20   4   -0.04    0.67
  -5 -20   3    0.35    0.59
  -5 -20   2    0.61    0.58
  -5 -20   1   -0.25    0.47
  -5 -20   0    2.63    0.97
  -5 -20  -1    2.52    0.94
   5 -20   1    3.65    1.00
  -5 -20  -2    0.84    0.61
   5 -20   2   -0.66    0.52
  -5 -20  -3   -0.08    0.41
   5 -20   3   -0.01    0.53
  -5 -20  -4    3.35    1.26
   5 -20   4    1.49    0.82
   6   0 -25   -0.02    0.49
   6   0 -24    0.47    0.48
  -6   0  23   -1.09    0.55
   6   0 -23    0.38    0.47
  -6   0  22    0.10    0.34
   6   0 -22    0.23    0.43
   6   0 -21   -0.11    0.35
  -6   0  21    0.19    0.30
   6   0 -20    0.42    0.45
   6   0 -20    0.62    0.42
  -6   0  20    0.12    0.33
   6   0 -19    0.23    0.38
   6   0 -19    0.09    0.26
  -6   0  19   -0.30    0.31
   6   0 -18  121.83    4.41
   6   0 -18  127.62    5.59
  -6   0  18  131.50    4.16
  -6   0  17    0.21    0.32
   6   0 -17   -0.26    0.39
   6   0 -17    0.35    0.46
  -6   0  17    0.35    0.35
  -6   0  16    0.72    0.40
   6   0 -16    0.57    0.36
   6   0 -16    0.68    0.58
  -6   0  16    0.27    0.24
   6   0 -15    0.10    0.23
  -6   0  15   -0.11    0.33
   6   0 -15   -0.22    0.42
  -6   0  15   -0.04    0.18
  -6   0  14   19.21    1.60
   6   0 -14   18.47    2.06
   6   0 -14   16.00    1.41
  -6   0  14   18.72    1.26
   6   0 -13    0.07    0.22
  -6   0  13    0.26    0.24
   6   0 -13    0.57    0.43
   6   0 -12    2.97    0.94
   6   0 -12    1.79    0.51
  -6   0  12    1.50    0.47
   6   0 -11    0.01    0.17
   6   0 -11    0.19    0.27
  -6   0  11   -0.06    0.32
  -6   0  10    3.24    0.60
   6   0 -10    3.25    0.83
   6   0 -10    4.14    0.68
   6   0  -9   -0.06    0.17
   6   0  -9   -0.16    0.34
  -6   0   9   -0.34    0.29
   6   0  -8    1.71    0.64
  -6   0   8    1.65    0.47
   6   0  -8    2.06    0.46
  -6   0   7    0.26    0.25
  -6   0   6    2.10    0.50
  -6   0   5   -0.11    0.23
  -6   0   4  105.01    3.26
  -6   0   4  104.82    3.29
  -6   0   3   -0.14    0.26
  -6   0   3    0.28    0.27
  -6   0   2    6.58    0.85
  -6   0   2    7.85    0.99
  -6   0   1    0.05    0.26
  -6   0   0   10.51    1.22
  -6   0  -1   -0.05    0.24
  -6   0  -1   -0.05    0.31
  -6   0  -2    0.01    0.29
  -6   0  -2    0.49    0.35
  -6   0  -3   -0.09    0.28
  -6   0  -3   -0.21    0.29
  -6   0  -4    0.26    0.33
  -6   0  -4    0.08    0.28
  -6   0  -5   -0.13    0.27
  -6   0  -5    0.55    0.33
   6   0   6   -0.08    0.43
  -6   0  -6    0.10    0.28
  -6   0  -6    0.24    0.38
   6   0   7   -0.01    0.39
  -6   0  -7   -0.71    0.41
  -6   0  -7   -1.02    0.55
   6   0   8    5.12    1.20
  -6   0  -8    5.22    0.96
   6   0   9    0.27    0.46
  -6   0  -9    0.37    0.33
   6   0  10    0.82    0.58
  -6   0 -10    1.43    0.57
   6   0  11    0.06    0.49
  -6   0 -11   -0.16    0.26
   6   0  12    0.48    0.67
  -6   0 -12   -0.48    0.35
   6   0  13    0.35    0.35
  -6   0 -13   -0.20    0.29
   6   0  14    1.17    0.74
  -6   0 -14    0.69    0.40
   6   0  15   -0.40    0.56
   6   0  16   -1.46    0.87
   6   0  17    0.04    0.52
   6   0  18    7.37    1.79
   6   0  19   -0.59    0.66
   6   1 -25    2.01    0.66
  -6  -1  24    5.83    1.16
   6   1 -24    4.50    1.16
   6  -1 -24    4.93    1.16
   6   1 -23    0.94    0.53
   6  -1 -23    0.33    0.43
  -6  -1  23    0.85    0.49
  -6   1  22    9.93    1.33
   6   1 -22   11.26    1.81
   6  -1 -22   11.18    1.72
  -6  -1  22   10.83    1.47
  -6   1  21    2.29    0.61
   6   1 -21    1.86    0.72
   6  -1 -21    1.81    0.75
  -6  -1  21    2.60    0.71
   6  -1 -20   14.51    1.59
   6   1 -20   13.36    1.90
   6  -1 -20   13.38    1.84
  -6  -1  20   12.99    1.47
  -6   1  20   11.80    1.31
   6   1 -19    0.53    0.55
   6  -1 -19    0.00    0.41
   6   1 -19   -0.26    0.34
   6  -1 -19    0.67    0.39
  -6  -1  19    0.52    0.39
  -6   1  19    0.14    0.28
   6  -1 -18   41.89    2.50
   6   1 -18   45.97    3.43
   6  -1 -18   47.41    3.37
  -6  -1  18   47.42    2.59
  -6  -1  18   48.39    3.02
  -6   1  18   46.11    2.34
   6   1 -18   44.45    2.76
   6   1 -17   12.42    1.77
   6  -1 -17   11.59    1.67
  -6  -1  17   11.43    1.43
  -6  -1  17   12.41    1.27
  -6   1  17   10.83    1.09
   6  -1 -17   13.68    1.40
   6   1 -17   12.96    1.47
  -6   1  16   16.97    1.27
  -6  -1  16   16.41    1.65
   6   1 -16   17.60    2.09
   6  -1 -16   17.72    2.05
  -6  -1  16   19.14    1.51
   6  -1 -16   18.00    1.54
   6   1 -16   16.96    1.63
  -6  -1  15   24.50    1.95
   6   1 -15   23.27    2.37
   6  -1 -15   25.64    2.42
  -6   1  15   25.13    1.82
  -6  -1  15   26.31    1.68
  -6   1  15   24.97    1.44
   6  -1 -15   26.18    1.77
   6   1 -15   25.38    1.93
   6  -1 -14    0.84    0.35
   6   1 -14   -0.05    0.19
  -6   1  14    0.29    0.26
   6   1 -14    1.12    0.58
  -6   1  14    0.76    0.29
  -6  -1  14    0.09    0.25
   6  -1 -14    0.96    0.57
  -6  -1  13    2.25    0.62
   6  -1 -13    3.02    0.60
   6   1 -13    2.73    0.62
   6   1 -13    1.87    0.68
   6  -1 -13    3.03    0.87
  -6   1  13    2.56    0.54
  -6   1  13    2.31    0.39
   6  -1 -12    2.87    0.57
   6   1 -12    2.98    0.63
  -6   1  12    3.25    0.62
   6   1 -12    3.87    0.94
   6  -1 -12    2.16    0.76
  -6  -1  12    2.97    0.66
   6   1 -11    5.32    0.82
   6   1 -11    5.46    1.14
  -6  -1  11    4.55    0.77
   6  -1 -11    4.77    1.03
   6  -1 -11    5.61    0.74
  -6   1  11    4.28    0.67
   6   1 -10   -0.09    0.18
  -6  -1  10    0.24    0.24
  -6   1  10   -0.13    0.24
   6   1 -10    0.04    0.35
   6  -1 -10   -0.06    0.39
   6  -1 -10    0.14    0.17
  -6   1   9    0.72    0.29
   6   1  -9    0.43    0.46
   6  -1  -9    0.17    0.38
  -6  -1   9    0.37    0.32
   6  -1  -9    0.83    0.28
   6   1  -9    0.45    0.23
   6   1  -8    4.02    0.94
   6  -1  -8    5.07    1.04
  -6  -1   8    4.77    0.73
  -6   1   8    4.69    0.64
   6   1  -8    4.58    0.74
   6  -1  -7   15.01    1.73
  -6   1   7   13.43    1.07
   6   1  -7   13.17    1.19
  -6  -1   7   12.40    1.16
  -6   1   6    7.92    0.83
  -6  -1   6    7.75    0.92
  -6   1   6    6.97    0.73
  -6   1   5    7.10    0.80
  -6  -1   5    8.71    0.98
  -6   1   5    9.24    0.88
  -6  -1   4    1.59    0.48
  -6   1   4    2.18    0.48
  -6   1   4    2.20    0.48
  -6   1   3    0.39    0.22
  -6  -1   3    0.89    0.37
  -6   1   3    0.44    0.26
  -6  -1   3    0.58    0.35
  -6   1   2    4.14    0.68
  -6  -1   2    3.14    0.65
  -6   1   2    4.03    0.87
  -6  -1   2    3.03    0.64
  -6   1   1    0.07    0.19
  -6  -1   1    0.07    0.22
  -6   1   1    0.19    0.26
  -6  -1   1    0.00    0.23
  -6   1   0    0.18    0.28
  -6  -1   0    0.00    0.25
  -6   1   0    0.20    0.24
  -6   1  -1   16.42    1.72
  -6   1  -1   17.93    1.57
  -6  -1  -1   18.64    1.70
  -6   1  -2    4.49    0.84
  -6  -1  -2    5.00    0.96
  -6   1  -2    5.13    0.98
  -6  -1  -3    2.13    0.63
  -6   1  -3    2.78    0.76
  -6   1  -3    1.77    0.56
  -6  -1  -4    0.15    0.28
   6  -1   4    0.42    0.43
  -6   1  -4   -0.05    0.24
  -6   1  -4   -0.81    0.43
  -6  -1  -5    0.32    0.41
   6  -1   5    0.74    0.57
  -6   1  -5   -0.02    0.24
  -6   1  -5   -0.30    0.33
  -6  -1  -6    4.14    0.94
   6  -1   6    2.50    0.79
  -6   1  -6    3.62    0.81
  -6   1  -6    4.30    0.96
   6  -1   7    2.86    0.90
  -6  -1  -7    2.50    0.62
  -6   1  -7    3.04    0.77
  -6   1  -7    2.65    0.87
  -6  -1  -8   34.94    2.41
  -6   1  -8   34.93    2.50
   6  -1   8   35.67    2.96
  -6  -1  -9   29.08    2.20
  -6   1  -9   31.45    2.39
   6  -1   9   29.66    2.78
   6  -1  10  105.94    5.38
   6   1  10  109.87    5.53
  -6  -1 -10  109.63    4.21
  -6   1 -10  108.04    4.43
   6   1  11   15.41    2.16
  -6   1 -11   14.95    1.66
   6  -1  11   15.26    2.13
   6  -1  12    8.94    1.69
   6   1  12    8.58    1.65
  -6   1 -12    7.07    1.14
   6  -1  13    0.80    0.74
   6   1  13   -0.11    0.60
  -6   1 -13   -0.46    0.37
   6  -1  14    0.16    0.52
  -6   1 -14    0.94    0.45
   6  -1  15    0.73    0.66
   6   1  15    0.85    0.81
   6  -1  16    0.55    1.01
   6   1  16    1.01    0.69
   6  -1  17    2.15    1.07
   6   1  17    3.13    1.14
   6  -1  18    2.51    1.07
   6   1  18    3.95    1.32
   6  -1  19    1.74    0.96
   6   1  19   -0.47    0.67
   6   2 -25    0.99    0.62
   6   2 -24    0.88    0.58
   6  -2 -24    0.88    0.56
  -6  -2  24    1.06    0.61
   6   2 -23   -0.24    0.44
   6  -2 -23    0.02    0.34
  -6  -2  23    0.93    0.64
   6   2 -22   26.05    2.74
   6  -2 -22   28.27    2.67
  -6  -2  22   24.81    2.28
  -6   2  22   22.30    1.88
  -6   2  21    0.61    0.33
   6   2 -21    1.15    0.73
   6  -2 -21    0.35    0.40
  -6  -2  21    0.79    0.49
  -6   2  20    1.35    0.51
   6   2 -20    2.84    0.96
   6  -2 -20    3.07    0.91
   6  -2 -20    1.83    0.56
  -6  -2  20    1.56    0.62
  -6   2  19    0.74    0.35
  -6  -2  19    0.58    0.43
   6   2 -19    2.01    0.83
   6  -2 -19    1.40    0.73
   6  -2 -19    0.60    0.32
  -6  -2  19    1.06    0.51
   6  -2 -18   43.98    3.22
  -6  -2  18   49.18    3.14
  -6  -2  18   46.90    2.66
  -6   2  18   44.84    2.17
   6   2 -18   41.34    2.76
   6  -2 -18   45.12    2.49
  -6  -2  17   14.58    1.67
   6  -2 -17   14.37    1.83
  -6  -2  17   12.86    1.34
  -6   2  17   12.41    1.08
   6  -2 -17   12.64    1.27
   6   2 -17   13.46    1.53
  -6   2  16    4.04    0.59
  -6  -2  16    2.36    0.66
   6  -2 -16    2.79    0.58
   6   2 -16    2.78    0.70
   6  -2 -16    4.33    1.03
  -6  -2  15   12.33    1.43
  -6   2  15   12.52    0.95
   6  -2 -15   11.83    1.63
   6  -2 -15   12.36    1.17
   6   2 -15   10.35    1.29
  -6  -2  14   41.89    2.56
   6  -2 -14   39.86    2.01
   6  -2 -14   39.66    2.96
  -6   2  14   39.03    2.05
  -6   2  14   39.94    1.54
   6   2 -14   40.33    2.46
  -6   2  13    9.68    0.99
   6  -2 -13   13.10    1.69
  -6   2  13   11.07    0.75
   6  -2 -13   10.79    1.00
  -6  -2  13   10.41    1.25
   6   2 -13   11.54    1.31
   6   2 -12    1.15    0.42
   6  -2 -12    1.37    0.64
  -6   2  12    0.98    0.34
  -6  -2  12    0.73    0.41
  -6   2  12    0.83    0.21
   6  -2 -12    0.53    0.25
  -6   2  11    1.25    0.35
   6   2 -11    1.48    0.47
  -6  -2  11    1.77    0.54
   6  -2 -11    0.59    0.48
  -6   2  11    1.66    0.25
   6  -2 -11    1.65    0.39
  -6  -2  10    1.31    0.45
   6   2 -10    0.89    0.57
   6  -2 -10    0.61    0.47
  -6   2  10    0.75    0.27
   6  -2 -10    0.85    0.28
   6   2 -10    0.82    0.32
  -6   2   9   13.44    0.74
  -6  -2   9   14.99    1.39
   6   2  -9   14.39    1.78
   6  -2  -9   15.64    1.77
  -6   2   9   14.94    1.08
   6   2  -9   14.62    1.34
  -6   2   8    0.84    0.21
   6  -2  -8    0.16    0.33
  -6  -2   8    1.03    0.40
  -6   2   8    0.84    0.29
   6   2  -8    1.45    0.47
  -6   2   7   27.22    1.19
   6  -2  -7   25.00    2.20
   6   2  -7   25.57    1.73
  -6  -2   7   27.20    1.80
  -6   2   7   25.49    1.39
  -6   2   6   17.88    1.16
  -6  -2   6   17.81    1.45
  -6   2   6   18.33    1.04
  -6   2   5    4.41    0.59
  -6  -2   5    4.67    0.77
  -6   2   5    4.96    1.01
  -6   2   5    4.84    0.58
  -6   2   4   10.58    1.43
  -6   2   4   10.93    0.96
  -6  -2   4   13.51    1.29
  -6   2   4   11.48    0.94
  -6   2   3  103.69    2.99
  -6   2   3   96.25    4.24
  -6   2   3   99.03    2.98
  -6  -2   3   95.45    3.44
  -6   2   2   22.46    2.05
  -6  -2   2   20.48    1.62
  -6   2   2   15.06    1.24
  -6   2   1    0.14    0.19
  -6  -2   1    0.04    0.24
  -6   2   1   -0.19    0.33
  -6  -2   1    0.13    0.26
  -6   2   0   27.24    1.83
  -6   2   0   29.85    2.34
  -6  -2   0   27.06    2.06
  -6  -2  -1    3.09    0.74
  -6   2  -1    2.98    0.77
  -6   2  -1    2.80    0.63
  -6  -2  -2    0.19    0.30
  -6   2  -2    0.59    0.38
  -6   2  -2    0.41    0.30
  -6  -2  -3    0.09    0.36
  -6   2  -3    0.37    0.34
  -6   2  -3    0.70    0.37
  -6  -2  -4    0.81    0.54
   6  -2   4   -0.08    0.34
  -6   2  -4    0.16    0.31
  -6   2  -4    0.35    0.27
  -6  -2  -5    1.58    0.54
   6  -2   5    1.96    0.67
  -6   2  -5    1.58    0.61
  -6   2  -5    1.71    0.59
  -6  -2  -6    6.49    1.19
  -6   2  -6    8.28    1.28
   6  -2   6    7.61    1.29
  -6   2  -6    8.13    1.27
  -6   2  -7   13.10    1.58
  -6   2  -7   12.92    1.60
   6  -2   7   11.95    1.68
  -6   2  -8   11.91    1.50
   6  -2   8   13.93    1.85
   6  -2   9    1.20    0.54
  -6   2  -9    1.71    0.61
   6  -2  10    7.26    1.48
  -6   2 -10   10.71    1.46
   6  -2  11    5.57    1.31
  -6   2 -11    5.33    1.04
  -6   2 -12   17.15    1.82
   6  -2  12   18.38    2.41
   6  -2  13    0.43    0.51
  -6   2 -13    1.31    0.61
   6  -2  14    0.83    0.44
  -6   2 -14    0.24    0.32
   6  -2  15    0.94    0.70
   6  -2  16   -0.15    0.51
   6  -2  17   -1.48    0.88
   6  -2  18    4.38    1.41
   6  -2  19    1.05    0.80
   6   3 -25    0.69    0.55
  -6  -3  25    1.81    0.79
   6   3 -24    1.54    0.65
  -6  -3  24    1.89    0.68
   6   3 -23    2.67    0.96
  -6  -3  23    1.23    0.61
   6  -3 -22   -0.02    0.49
  -6  -3  22   -0.28    0.39
  -6   3  21    2.50    0.64
   6  -3 -21    4.51    1.09
  -6  -3  21    4.99    1.04
  -6   3  20    0.38    0.30
   6  -3 -20    1.49    0.46
   6  -3 -20    1.67    0.71
  -6  -3  20    2.06    0.62
   6  -3 -19    9.44    1.14
  -6  -3  19   11.73    1.66
   6  -3 -19   11.16    1.64
  -6  -3  19   10.81    1.38
  -6   3  19   10.97    1.08
  -6   3  18    0.90    0.33
  -6  -3  18    0.40    0.33
   6  -3 -18    0.68    0.34
   6  -3 -18    1.17    0.67
  -6  -3  18    0.64    0.48
  -6  -3  17   10.78    1.49
   6  -3 -17   10.08    1.54
  -6   3  17    8.60    0.84
   6  -3 -17    9.22    1.04
   6  -3 -16    4.61    0.70
   6   3 -16    6.01    1.05
   6  -3 -16    5.31    1.12
  -6  -3  16    4.95    0.95
  -6   3  16    5.05    0.59
   6   3 -15    6.33    1.07
  -6  -3  15    5.32    0.99
   6  -3 -15    4.70    1.07
   6  -3 -15    7.10    0.83
  -6   3  15    5.07    0.53
  -6  -3  14    3.88    0.83
   6  -3 -14    4.52    0.64
   6   3 -14    4.93    0.91
   6  -3 -14    4.27    0.99
   6  -3 -13    2.39    0.45
   6   3 -13    2.60    0.67
   6  -3 -13    1.66    0.68
  -6   3  13    1.07    0.31
  -6  -3  13    2.50    0.66
  -6   3  12   13.55    1.02
   6  -3 -12   13.01    1.69
  -6  -3  12   12.29    1.40
   6  -3 -12   13.43    0.98
   6   3 -12   15.43    1.52
   6   3 -11    0.28    0.28
  -6  -3  11    0.79    0.44
  -6   3  11    0.77    0.25
   6  -3 -11    0.89    0.49
   6  -3 -11    0.85    0.25
  -6  -3  10    4.86    0.85
   6  -3 -10    5.91    1.12
   6   3 -10    7.39    1.03
  -6   3  10    6.48    0.65
  -6   3   9    2.52    0.41
   6  -3  -9    2.91    0.83
  -6  -3   9    2.71    0.66
   6   3  -9    3.20    0.68
  -6  -3   8    0.63    0.37
   6   3  -8    0.33    0.28
  -6   3   8    0.21    0.16
  -6  -3   7   -0.02    0.26
  -6   3   7    0.14    0.16
   6   3  -7    0.48    0.30
  -6   3   7    0.13    0.10
  -6   3   6    0.37    0.21
  -6  -3   6    0.27    0.27
  -6   3   6    0.34    0.31
   6   3  -6    0.17    0.28
  -6   3   6    0.21    0.13
  -6   3   5    0.41    0.19
  -6  -3   5    0.21    0.26
  -6   3   5    0.94    0.52
  -6   3   5    0.67    0.22
  -6   3   4   10.83    1.48
  -6   3   4    9.72    0.87
  -6  -3   4    9.41    1.14
  -6   3   4   10.12    0.82
  -6   3   3   51.39    3.12
  -6  -3   3   53.12    2.66
  -6   3   3   51.62    2.04
  -6   3   2   13.80    1.65
  -6  -3   2   13.24    1.36
  -6   3   2   15.06    1.18
  -6   3   1    0.55    0.31
  -6   3   1    0.71    0.47
  -6  -3   1    0.64    0.37
  -6  -3   0   91.08    3.88
   6  -3   0   88.23    3.35
  -6   3   0   88.79    4.12
  -6  -3   0   88.22    3.57
  -6   3   0   90.25    3.23
  -6  -3  -1    0.30    0.28
   6  -3   1   -0.17    0.27
  -6   3  -1    0.22    0.23
  -6   3  -1    0.05    0.20
  -6   3  -2    1.25    0.47
  -6  -3  -2    1.34    0.53
  -6   3  -2    1.49    0.59
  -6  -3  -3    0.57    0.40
  -6   3  -3    0.66    0.44
  -6   3  -3    0.46    0.29
  -6  -3  -4    0.23    0.31
   6  -3   4    0.44    0.46
  -6   3  -4    0.96    0.47
  -6   3  -4   -0.18    0.28
  -6  -3  -5    6.93    1.21
   6  -3   5    8.38    1.29
  -6   3  -5   10.29    1.44
  -6   3  -5    9.57    1.30
  -6  -3  -6    0.56    0.42
   6  -3   6    0.59    0.32
  -6   3  -6    1.22    0.54
  -6   3  -6    0.64    0.41
   6  -3   7    2.45    0.81
  -6   3  -7    1.68    0.53
  -6   3  -7    1.57    0.58
   6  -3   8   -0.05    0.46
  -6   3  -8   -0.20    0.31
   6  -3   9    5.64    1.24
  -6   3  -9    7.40    1.23
   6  -3  10   -0.62    0.69
  -6   3 -10    0.74    0.47
   6  -3  11    0.17    0.43
  -6   3 -11    0.14    0.36
   6  -3  12    1.87    0.78
  -6   3 -12    1.05    0.47
   6  -3  13    1.75    0.87
  -6   3 -13    1.44    0.58
   6  -3  14    2.01    1.00
  -6   3 -14    1.54    0.59
   6  -3  15   13.97    2.29
   6  -3  16    0.28    0.57
   6  -3  17   -0.01    0.58
   6  -3  18    0.90    0.76
   6  -3  19    2.40    1.11
  -6  -4  24   -0.26    0.42
  -6  -4  23    1.26    0.62
  -6  -4  22   -0.49    0.44
  -6  -4  21    3.97    0.99
  -6  -4  20    1.33    0.67
  -6  -4  20    1.49    0.62
  -6  -4  19   -0.03    0.39
   6  -4 -19    0.46    0.24
  -6  -4  19    0.19    0.42
  -6  -4  18    2.57    0.78
   6  -4 -18    2.47    0.54
   6  -4 -17    0.18    0.18
  -6  -4  17    0.13    0.31
  -6  -4  16    5.86    1.11
   6  -4 -16    5.61    0.73
   6  -4 -15    2.53    0.47
  -6  -4  15    2.21    0.66
   6   4 -15    3.66    0.85
   6  -4 -14    2.02    0.39
   6   4 -14    0.99    0.42
  -6  -4  14    2.41    0.68
   6   4 -13    7.61    1.13
   6  -4 -13    7.72    0.71
  -6  -4  13    7.61    1.17
   6   4 -12    1.20    0.48
  -6  -4  12    0.50    0.34
   6  -4 -12    0.88    0.23
   6   4 -11    3.82    0.80
  -6  -4  11    2.92    0.72
  -6   4  11    2.81    0.40
  -6  -4  10    0.33    0.33
   6   4 -10    0.75    0.43
  -6   4  10    0.25    0.14
  -6   4   9    1.18    0.25
  -6  -4   9    0.61    0.45
   6   4  -9    0.73    0.38
  -6   4   8    7.07    1.22
  -6   4   8    7.13    0.59
  -6  -4   8    4.91    0.87
   6   4  -8    5.70    0.92
  -6   4   7   -0.22    0.34
  -6  -4   7    0.02    0.26
  -6   4   7    0.04    0.12
   6   4  -7    0.19    0.21
  -6   4   6    2.51    0.38
  -6  -4   6    2.45    0.62
  -6   4   6    2.96    0.81
   6   4  -6    2.10    0.58
  -6   4   5   11.56    1.52
  -6   4   5    9.43    0.76
  -6   4   5   10.00    0.66
  -6  -4   5    9.97    1.20
  -6  -4   4    0.36    0.36
  -6   4   4    0.98    0.26
  -6   4   4    0.16    0.24
  -6   4   4    0.75    0.25
  -6   4   3   18.95    1.95
  -6  -4   3   16.67    1.55
  -6   4   3   20.58    1.21
   6   4  -2   39.00    2.73
  -6   4   2   39.91    2.81
  -6  -4   2   39.04    2.39
  -6   4   2   38.52    1.81
   6  -4  -1    1.15    0.41
  -6   4   1    0.64    0.47
  -6   4   1    0.53    0.26
  -6  -4   1    0.23    0.28
  -6   4   0   11.07    1.50
  -6  -4   0   12.84    1.40
  -6   4   0   12.69    1.17
   6  -4   0   13.08    1.28
   6  -4   1    0.33    0.33
  -6   4  -1    0.15    0.35
  -6  -4  -1   -0.04    0.29
  -6   4  -1    0.25    0.28
  -6  -4  -2    0.64    0.44
  -6   4  -2    0.30    0.33
  -6   4  -2    0.29    0.27
  -6  -4  -3    0.15    0.30
  -6   4  -3    0.51    0.44
  -6   4  -3    0.36    0.24
   6  -4   4    2.19    0.67
  -6  -4  -4    2.19    0.68
  -6   4  -4    0.95    0.43
  -6   4  -4    2.58    0.67
   6  -4   5   -0.19    0.42
  -6  -4  -5   -0.83    0.52
  -6   4  -5    0.27    0.31
  -6   4  -5    0.20    0.29
   6  -4   6    3.33    0.90
  -6   4  -6    2.64    0.74
  -6   4  -6    1.85    0.65
   6  -4   7    0.00    0.31
  -6   4  -7    0.38    0.45
  -6   4  -7   -0.83    0.47
   6  -4   8    0.74    0.62
   6  -4   9    0.05    0.38
   6  -4  10   12.87    1.92
   6  -4  11   -0.70    0.55
   6  -4  12    0.27    0.51
   6  -4  13    3.75    1.26
  -6   4 -13    1.38    0.58
   6  -4  14   12.32    2.13
   6  -4  15    0.29    0.59
   6  -4  16    0.01    0.55
   6  -4  17    0.67    0.51
   6  -4  18    0.51    0.61
   6  -4  19   -0.35    0.68
  -6  -5  24    1.47    0.68
  -6  -5  23    1.29    0.69
  -6  -5  22   11.07    1.63
  -6  -5  21    1.30    0.68
  -6  -5  21    2.58    0.83
  -6  -5  20    1.33    0.60
  -6  -5  20    2.43    0.78
  -6  -5  19   10.74    1.66
  -6  -5  19   10.64    1.48
   6  -5 -19    9.54    1.01
  -6  -5  18    7.24    1.35
   6  -5 -18    8.87    0.92
   6  -5 -17   -0.05    0.20
  -6  -5  17   -0.82    0.53
   6  -5 -16    1.15    0.30
  -6  -5  16    0.00    0.32
  -6  -5  15    7.18    1.24
   6  -5 -15    8.01    0.72
  -6  -5  14   -0.02    0.31
   6  -5 -14    0.73    0.21
   6   5 -13    1.44    0.60
  -6  -5  13    0.86    0.48
   6  -5 -13    1.31    0.25
  -6  -5  12   10.89    1.42
   6   5 -12   12.68    1.48
   6   5 -11    5.56    0.99
  -6  -5  11    4.42    0.88
   6   5 -10    1.53    0.54
  -6   5  10    1.55    0.61
  -6  -5  10    1.15    0.51
  -6  -5   9   35.19    2.39
  -6   5   9   31.84    0.91
  -6   5   9   32.57    2.61
   6   5  -9   36.37    2.39
  -6  -5   8   14.61    1.54
  -6   5   8   16.85    1.90
  -6   5   8   15.37    0.67
   6   5  -8   13.70    1.46
  -6   5   7    2.07    0.28
  -6   5   7    1.96    0.69
  -6  -5   7    1.92    0.62
   6   5  -7    3.56    0.75
  -6   5   6    1.49    0.27
  -6  -5   6    2.03    0.59
  -6   5   6    1.69    0.59
   6   5  -6    2.12    0.58
  -6  -5   5    3.61    0.78
  -6   5   5    3.15    0.85
   6   5  -5    2.67    0.65
  -6   5   5    3.51    0.44
  -6  -5   4    5.34    0.92
  -6   5   4    5.74    1.10
  -6   5   4    5.00    0.56
  -6  -5   3    1.48    0.51
   6  -5  -3    1.36    0.35
  -6   5   3    2.31    0.74
   6  -5  -2    0.11    0.17
  -6   5   2    0.06    0.22
  -6   5   2    0.14    0.18
  -6  -5   2    0.27    0.36
   6  -5  -1    1.52    0.46
   6   5  -1    1.74    0.61
  -6   5   1    1.93    0.63
  -6   5   1    1.85    0.44
  -6  -5   1    1.56    0.54
  -6   5   0   12.66    1.62
  -6  -5   0   13.58    1.49
  -6   5   0   13.73    1.20
   6  -5   0   12.16    1.24
   6  -5   1    6.58    0.97
  -6   5  -1    8.06    1.31
  -6   5  -1    6.19    0.86
  -6  -5  -1    6.46    1.05
  -6  -5  -2    1.36    0.59
  -6   5  -2    0.82    0.49
  -6  -5  -2    0.37    0.31
  -6   5  -2    0.50    0.30
  -6  -5  -3    2.71    0.76
  -6   5  -3    3.71    0.73
   6  -5   4    1.34    0.59
  -6  -5  -4    1.86    0.64
  -6   5  -4    1.83    0.56
   6  -5   5    7.27    1.23
  -6   5  -5    7.03    1.10
   6  -5   6    4.55    1.04
  -6   5  -6    4.51    0.93
   6  -5   7    0.07    0.40
   6  -5   8    9.60    1.54
   6  -5   9    2.92    0.98
   6  -5  10    0.84    0.61
   6  -5  11    4.08    1.13
   6  -5  12    8.16    1.62
   6  -5  13    4.53    1.24
   6  -5  14    2.08    0.95
   6  -5  15   -0.28    0.43
   6  -5  16    1.77    0.91
   6  -5  17   -1.43    0.89
   6  -5  18    1.33    0.92
   6  -5  19    1.43    0.95
  -6  -6  24    0.05    0.39
  -6  -6  23    3.75    1.03
  -6  -6  22    1.23    0.75
  -6  -6  21    1.00    0.65
  -6  -6  21    0.68    0.48
  -6  -6  20    1.57    0.71
  -6  -6  20    0.62    0.47
  -6  -6  19    4.27    1.09
   6  -6 -18    3.73    0.55
  -6  -6  18    3.50    0.96
   6  -6 -17    1.71    0.35
  -6  -6  17   -0.02    0.30
   6  -6 -16    0.42    0.16
  -6  -6  16    0.72    0.64
  -6  -6  15    0.31    0.51
   6  -6 -15    0.68    0.18
   6  -6 -14    0.39    0.11
  -6  -6  14    0.38    0.47
  -6  -6  13    1.23    0.62
   6   6 -12    0.37    0.44
  -6  -6  12    0.09    0.38
   6   6 -11    0.14    0.30
  -6  -6  11    0.46    0.36
  -6   6  11   -0.47    0.40
   6   6 -10    0.30    0.38
  -6   6  10   -0.84    0.49
  -6  -6  10   -0.20    0.27
  -6   6   9    1.35    0.52
  -6  -6   9    1.15    0.49
   6   6  -9    0.64    0.35
  -6  -6   8   14.13    1.56
  -6   6   8   15.91    1.84
   6   6  -8   13.13    1.48
  -6   6   7   -0.69    0.44
  -6  -6   7    0.28    0.39
   6   6  -7   -0.15    0.27
  -6   6   6    1.34    0.21
  -6  -6   6    0.53    0.29
  -6   6   6    1.54    0.59
   6   6  -6    1.12    0.45
  -6   6   5   10.94    1.56
   6   6  -5   12.11    1.39
  -6   6   5   11.51    0.71
  -6  -6   5   10.72    1.33
   6  -6  -4   10.18    0.82
  -6   6   4    8.67    1.39
  -6  -6   4   11.82    1.40
  -6  -6   3    1.36    0.49
   6  -6  -3    1.95    0.42
  -6   6   3    2.54    0.77
  -6  -6   2    0.14    0.40
   6  -6  -2    0.09    0.24
  -6   6   2    0.43    0.38
  -6   6   1   14.12    1.75
  -6  -6   1   12.18    1.46
   6  -6  -1   13.23    1.22
   6  -6   0    0.30    0.31
  -6   6   0    0.58    0.32
  -6  -6   0    0.00    0.34
   6  -6   1   11.48    1.27
   6   6   1   12.70    1.55
  -6  -6  -1   13.64    1.57
  -6  -6  -2    0.46    0.41
  -6  -6  -3    5.32    1.08
  -6  -6  -3    5.15    0.98
   6  -6   4    0.64    0.47
   6  -6   5    2.77    0.80
   6  -6   6    0.42    0.42
   6  -6   7    9.47    1.48
   6  -6   8    0.54    0.55
   6  -6   9   56.80    3.82
   6  -6  10    0.35    0.49
   6  -6  11    0.71    0.45
   6  -6  12    1.29    0.81
   6  -6  13   22.15    2.72
   6  -6  14    0.76    0.57
   6  -6  15   -0.21    0.72
   6  -6  16   -0.32    0.53
   6  -6  17   -1.03    0.80
   6  -6  18    0.92    0.75
  -6  -7  23    0.99    0.58
  -6  -7  22    1.91    0.81
  -6  -7  22    0.40    0.46
  -6  -7  21    0.68    0.58
  -6  -7  21    0.91    0.62
  -6  -7  20    1.27    0.65
  -6  -7  19    1.16    0.69
  -6  -7  18    0.18    0.54
   6  -7 -17    1.34    0.27
  -6  -7  17    1.72    0.70
  -6  -7  16    0.28    0.57
   6  -7 -16    0.22    0.09
  -6  -7  15    0.34    0.36
  -6  -7  14    0.48    0.35
  -6  -7  13   -0.09    0.36
  -6  -7  12    0.42    0.42
  -6   7  12   -0.29    0.37
  -6  -7  11    0.42    0.45
  -6   7  11    0.57    0.45
  -6   7  10   -0.05    0.37
  -6  -7  10    0.45    0.47
  -6   7   9    2.07    0.73
  -6  -7   9    2.40    0.73
   6   7  -9    1.15    0.48
   6   7  -8   -0.10    0.26
  -6   7   8    0.27    0.30
  -6  -7   8    0.15    0.31
  -6   7   7    0.41    0.42
  -6  -7   7    0.84    0.50
   6   7  -7    0.48    0.32
  -6  -7   6    0.66    0.44
  -6   7   6    0.78    0.55
   6   7  -6    1.05    0.46
   6  -7  -5    0.20    0.14
  -6  -7   5    0.80    0.52
  -6   7   5    0.30    0.12
  -6   7   5    0.06    0.24
   6   7  -5    0.59    0.43
  -6   7   5    0.18    0.11
   6  -7  -4    3.27    0.49
  -6  -7   4    3.75    0.88
  -6   7   4    3.54    0.45
  -6   7   4    3.90    0.99
   6  -7  -3    0.84    0.29
  -6  -7   3    0.44    0.40
  -6   7   3    1.01    0.48
  -6  -7   2    0.16    0.33
   6  -7  -2    0.03    0.20
  -6   7   2    0.71    0.41
  -6  -7   1    0.21    0.27
   6  -7  -1    0.25    0.21
   6  -7   0    3.86    0.71
  -6  -7   0    3.37    0.81
  -6  -7  -1   12.48    1.52
   6  -7   1   11.51    1.29
  -6  -7  -2    1.79    0.62
  -6  -7  -3    3.27    0.83
   6  -7   4    1.13    0.49
  -6  -7  -4    1.34    0.56
   6  -7   5   -0.03    0.38
   6  -7   6    0.03    0.39
   6  -7   7   -0.41    0.58
   6  -7   8    6.23    1.22
   6  -7   9    1.46    0.75
   6  -7  10    0.25    0.39
   6  -7  11    1.12    0.65
   6  -7  12    0.86    0.60
   6  -7  13    2.51    1.00
   6  -7  14    2.24    0.97
   6  -7  15    0.15    0.39
   6  -7  16    0.22    0.67
   6  -7  17   -0.05    0.42
   6  -7  18    0.19    0.52
  -6  -8  23    1.23    0.67
  -6  -8  22    1.17    0.75
  -6  -8  22    2.75    0.93
  -6  -8  21   -0.24    0.39
  -6  -8  21    0.20    0.49
  -6  -8  20    1.32    0.73
  -6  -8  19   -0.28    0.48
  -6  -8  18    0.38    0.52
  -6  -8  17    3.08    0.98
  -6  -8  16    4.66    1.13
  -6  -8  15    2.95    0.93
  -6  -8  14    2.03    0.79
  -6  -8  13   -0.05    0.43
  -6  -8  12    6.39    1.23
  -6   8  12    6.23    1.23
  -6  -8  11    0.09    0.40
  -6   8  11    0.05    0.39
  -6  -8  10    3.25    0.82
  -6   8  10    4.11    1.00
  -6   8   9    5.74    1.20
  -6  -8   9    5.19    1.10
  -6   8   8   -0.27    0.42
  -6  -8   8    0.06    0.33
  -6   8   7    1.61    0.72
  -6  -8   7    2.91    0.80
   6  -8  -6    7.25    0.49
  -6  -8   6    8.03    1.27
  -6   8   6   10.10    1.51
   6   8  -6    8.34    1.24
  -6   8   5   22.78    2.29
  -6   8   5   19.98    0.75
   6   8  -5   20.55    1.93
  -6   8   5   19.95    0.73
  -6  -8   5   19.21    1.90
   6  -8  -5   21.27    1.09
   6  -8  -4    0.25    0.16
  -6  -8   4    0.19    0.33
  -6   8   4    0.10    0.10
  -6   8   4    0.00    0.40
   6  -8  -3    1.63    0.40
  -6  -8   3    0.47    0.38
  -6   8   3    0.66    0.22
   6  -8  -2    3.05    0.58
  -6  -8   2    3.45    0.84
  -6   8   2    3.88    0.57
   6  -8  -1    0.26    0.27
  -6  -8   1   -0.09    0.34
  -6   8   1   -0.09    0.17
   6  -8   0    1.29    0.45
  -6   8   0    0.70    0.29
  -6  -8   0    0.13    0.32
  -6   8  -1    0.89    0.40
  -6  -8  -1    0.72    0.43
  -6   8  -2    1.73    0.54
  -6  -8  -2    2.21    0.72
   6  -8   3   -0.31    0.39
  -6   8  -3    0.68    0.41
  -6  -8  -3    0.32    0.43
   6  -8   4    6.77    1.16
  -6   8  -4    8.04    1.17
  -6  -8  -4    8.03    1.33
   6  -8   5   -0.08    0.34
  -6   8  -5    0.51    0.46
  -6  -8  -5   -0.07    0.52
  -6   8  -6    6.06    1.11
   6  -8   6    5.46    1.10
  -6  -8  -6    5.44    1.13
   6  -8   7    4.71    1.06
   6  -8   8   16.09    2.03
   6  -8   9    1.73    0.74
   6   8   9    1.63    0.58
   6  -8  10    0.02    0.40
   6  -8  11   -0.22    0.50
   6  -8  12   -1.04    0.69
   6  -8  13   -0.20    0.52
   6  -8  14    3.41    1.21
   6  -8  15    0.46    0.69
   6  -8  16   -0.23    0.52
   6  -8  17    1.86    0.80
  -6  -9  22    0.17    0.50
  -6  -9  22    0.86    0.48
  -6  -9  21    0.02    0.38
  -6  -9  20   -0.69    0.55
  -6  -9  19    0.60    0.53
  -6  -9  18    0.68    0.53
  -6  -9  17    7.74    1.52
  -6  -9  16    0.63    0.57
  -6  -9  15    2.78    0.87
  -6  -9  14    4.39    1.07
  -6  -9  13    1.20    0.58
  -6  -9  12   15.06    1.93
  -6  -9  11    0.30    0.47
  -6  -9  10   16.10    1.89
  -6  -9   9    0.25    0.51
  -6  -9   8   -0.27    0.42
  -6  -9   7    0.28    0.41
  -6  -9   6   10.85    1.50
   6  -9  -6   10.60    0.68
   6  -9  -5   -0.02    0.15
  -6  -9   5    0.44    0.49
   6  -9  -4    0.47    0.24
  -6  -9   4    0.53    0.39
  -6   9   4    0.32    0.16
   6  -9  -3    0.49    0.24
  -6  -9   3    1.15    0.59
  -6   9   3    0.68    0.24
  -6  -9   2    1.36    0.56
  -6   9   2    2.06    0.41
   6  -9  -2    1.71    0.50
  -6  -9   1    5.03    1.01
  -6   9   1    4.22    0.64
   6  -9  -1    4.32    0.76
  -6   9   0    0.26    0.21
  -6  -9   0    1.13    0.58
   6  -9   0    0.78    0.42
  -6   9  -1    0.24    0.26
  -6  -9  -1    0.37    0.36
  -6   9  -2    0.00    0.22
  -6  -9  -2    0.03    0.25
  -6   9  -3    0.35    0.27
  -6  -9  -3    0.05    0.32
   6  -9   3    0.83    0.53
  -6   9  -4    1.55    0.58
  -6  -9  -4    1.03    0.52
   6  -9   4    1.06    0.54
   6   9   5   10.15    1.40
   6  -9   5   10.72    1.52
  -6  -9  -5    9.99    1.52
  -6   9  -5    6.89    1.13
  -6  -9  -6    4.49    1.03
  -6   9  -6    5.36    1.07
   6  -9   6    4.64    1.08
  -6  -9  -7    0.96    0.59
   6  -9   7    0.83    0.61
   6  -9   8    0.66    0.63
   6  -9   9    0.85    0.60
   6  -9  10    0.22    0.33
   6  -9  11   -0.01    0.56
   6  -9  12    0.15    0.51
   6  -9  13    0.89    0.69
   6  -9  14   -0.69    0.64
   6  -9  15   -0.58    0.84
   6  -9  16    0.87    0.73
   6  -9  17    1.19    0.84
  -6 -10  22    0.34    0.48
  -6 -10  21   -1.38    0.76
  -6 -10  20    1.06    0.72
  -6 -10  19    0.53    0.74
  -6 -10  18   -0.31    0.45
  -6 -10  17    0.22    0.57
  -6 -10  16    4.11    1.11
  -6 -10  15    2.62    0.97
  -6 -10  14    0.30    0.36
  -6 -10  13   -0.08    0.40
  -6 -10  12    4.57    1.11
  -6 -10  11    1.66    0.68
  -6 -10  10    1.45    0.68
  -6 -10   9    0.35    0.45
  -6 -10   8    0.02    0.28
  -6 -10   7    1.87    0.74
   6 -10  -6    0.18    0.14
  -6 -10   6    0.21    0.34
  -6 -10   5    0.31    0.43
   6 -10  -5    0.12    0.16
  -6 -10   4   -0.18    0.43
  -6  10   4    0.35    0.15
   6 -10  -4    0.25    0.22
  -6  10   3   17.90    1.08
   6 -10  -3   18.36    1.36
  -6 -10   3   19.25    2.04
  -6 -10   2    3.92    0.94
  -6  10   2    3.31    0.51
   6 -10  -2    2.24    0.53
  -6  10   1    1.46    0.37
  -6 -10   1    0.60    0.36
   6 -10  -1    1.47    0.45
  -6 -10   0    1.02    0.48
  -6  10   0    2.12    0.52
  -6 -10  -1    4.32    1.02
  -6  10  -1    6.65    0.92
  -6  10  -2    0.13    0.24
   6 -10   2    0.66    0.45
  -6 -10  -2    0.47    0.43
  -6  10  -3    5.06    0.87
  -6 -10  -3    3.72    0.93
   6 -10   3    4.32    0.95
  -6  10  -4   12.52    1.46
  -6 -10  -4   12.23    1.70
   6 -10   4   12.49    1.59
  -6  10  -5    2.45    0.69
  -6 -10  -5    2.71    0.86
   6 -10   5    0.81    0.51
   6  10   6   47.08    2.98
  -6 -10  -6   41.33    3.18
   6 -10   6   48.34    3.32
  -6 -10  -7   18.00    2.13
   6 -10   7   17.95    2.10
  -6 -10  -8   16.94    2.09
   6 -10   8   16.23    2.08
  -6 -10  -9    3.42    1.04
   6 -10   9    2.54    0.92
   6  10  10   39.60    2.40
   6 -10  10   37.02    3.33
   6 -10  11    1.35    0.78
   6 -10  12    0.04    0.52
   6 -10  13   -1.42    0.78
   6 -10  14    1.57    0.86
   6 -10  15   -0.02    0.71
   6 -10  16   -0.57    0.64
  -6 -11  21   -0.34    0.51
  -6 -11  20    1.05    0.69
  -6 -11  19    1.34    0.87
  -6 -11  18    0.32    0.40
  -6 -11  17    2.41    0.87
  -6 -11  16   -1.43    0.77
  -6 -11  15    7.81    1.57
  -6 -11  14    3.26    0.97
  -6 -11  13    4.17    1.09
  -6 -11  12   -0.74    0.54
  -6 -11  11    2.80    0.93
  -6 -11  10    5.90    1.26
  -6 -11   9   -0.07    0.49
  -6 -11   8    0.09    0.39
  -6 -11   7    1.58    0.69
   6 -11  -7    1.93    0.32
  -6 -11   6    1.49    0.61
   6 -11  -6    2.30    0.40
  -6 -11   5   -0.24    0.51
   6 -11  -5   -0.26    0.24
  -6 -11   4    0.55    0.55
  -6  11   4    0.00    0.08
   6 -11  -4    0.18    0.25
  -6 -11   3    3.26    0.87
   6 -11  -3    1.95    0.47
  -6  11   3    2.07    0.39
  -6  11   2    0.41    0.22
  -6 -11   2    0.04    0.44
   6 -11  -2    0.77    0.39
  -6 -11   1    8.77    1.43
  -6  11   1    8.49    0.92
  -6  11   0   40.70    2.17
  -6 -11   0   36.39    2.89
  -6 -11  -1   -0.21    0.33
   6 -11   1    0.03    0.26
  -6  11  -1    0.38    0.34
  -6 -11  -2    2.73    0.89
  -6  11  -2    3.85    0.74
   6 -11   2    3.66    0.82
  -6  11  -3    2.89    0.68
   6 -11   3    2.87    0.76
  -6 -11  -3    2.69    0.81
  -6  11  -4    9.53    1.28
   6 -11   4    9.21    1.41
  -6 -11  -4   10.37    1.62
   6 -11   5    0.20    0.32
  -6  11  -5   -0.29    0.34
  -6 -11  -5   -0.14    0.40
  -6 -11  -6    4.79    1.13
   6 -11   6    5.07    1.13
   6  11   7   -0.18    0.38
  -6 -11  -7    0.74    0.52
   6 -11   7    0.07    0.35
  -6 -11  -8    0.53    0.46
   6 -11   8   -0.76    0.56
  -6 -11  -9   -0.17    0.35
   6 -11   9    0.19    0.51
  -6 -11 -10    0.70    0.52
   6 -11  10    0.55    0.68
   6  11  11    0.80    0.40
  -6 -11 -11    1.57    0.90
   6 -11  11    0.62    0.54
   6 -11  12    3.25    1.16
   6 -11  13    0.99    0.77
   6 -11  14   -0.28    0.53
   6 -11  15   -0.74    0.71
   6 -11  16    0.93    0.78
  -6 -12  20    0.65    0.47
  -6 -12  19    1.37    0.78
  -6 -12  18    0.36    0.43
  -6 -12  17    0.86    0.65
  -6 -12  16    0.88    0.64
  -6 -12  15    8.12    1.66
  -6 -12  14    1.49    0.64
  -6 -12  13   -0.04    0.38
  -6 -12  12    1.52    0.75
  -6 -12  11    2.00    0.81
  -6 -12  10    4.16    1.09
  -6 -12   9    1.07    0.62
  -6 -12   8    1.07    0.60
   6 -12  -8    1.44    0.26
  -6 -12   7    1.02    0.70
   6 -12  -7    0.44    0.20
  -6 -12   6    0.87    0.59
   6 -12  -6    0.38    0.21
  -6 -12   5    2.93    0.90
   6 -12  -5    3.37    0.56
  -6  12   4    0.10    0.12
  -6 -12   4    0.21    0.36
   6 -12  -4    0.32    0.29
  -6  12   3    5.09    0.59
  -6 -12   3    3.55    0.97
   6 -12  -3    4.16    0.70
  -6 -12   2    1.01    0.56
   6 -12  -2    1.35    0.48
  -6  12   2    0.72    0.30
  -6  12   1   41.81    2.07
  -6 -12   1   38.76    3.04
  -6  12   0   14.90    1.34
  -6 -12   0   14.71    1.91
  -6 -12  -1    6.40    1.28
  -6  12  -1    7.36    1.00
   6 -12   1    8.06    1.22
  -6 -12  -2   11.02    1.68
  -6  12  -2    8.82    1.16
   6 -12   2   10.06    1.38
  -6 -12  -3    1.50    0.70
  -6  12  -3    0.75    0.44
   6 -12   3    0.51    0.44
   6 -12   4    0.85    0.54
  -6 -12  -4    1.29    0.64
  -6  12  -4    1.82    0.63
  -6  12  -5    0.22    0.30
   6 -12   5   -0.29    0.36
  -6 -12  -5    0.45    0.58
  -6 -12  -6    0.66    0.53
   6 -12   6   -0.07    0.31
  -6 -12  -7    1.77    0.72
   6 -12   7    2.16    0.80
   6  12   8    2.06    0.69
  -6 -12  -8    2.63    0.97
   6 -12   8    1.90    0.75
  -6 -12  -9    0.74    0.63
   6 -12   9    1.44    0.75
  -6 -12 -10   -0.75    0.65
   6 -12  10   -0.81    0.61
   6  12  11    0.39    0.29
   6 -12  11    0.59    0.63
  -6 -12 -12   -0.22    0.66
   6 -12  12    0.16    0.42
  -6 -12 -13    0.13    0.39
   6 -12  13   -1.56    0.83
   6 -12  14    0.09    0.46
  -6 -12 -14    0.11    0.47
   6 -12  15    0.80    0.81
  -6 -13  19    4.22    1.41
  -6 -13  18    0.51    0.67
  -6 -13  17    0.67    0.58
  -6 -13  16    1.11    0.82
  -6 -13  15    7.86    1.63
  -6 -13  14    0.50    0.45
  -6 -13  13    6.89    1.51
  -6 -13  12    0.06    0.40
  -6 -13  11    3.91    1.12
  -6 -13  10    1.12    0.64
   6 -13  -9    0.06    0.10
  -6 -13   9    1.25    0.72
   6 -13  -8    2.63    0.41
  -6 -13   8    2.78    0.90
  -6 -13   7    1.46    0.68
   6 -13  -7    1.81    0.38
  -6 -13   6    0.60    0.64
   6 -13  -6    0.27    0.26
  -6 -13   5    1.27    0.61
   6 -13  -5    1.62    0.46
  -6  13   4    0.23    0.18
  -6 -13   4    0.23    0.42
   6 -13  -4    0.25    0.27
   6 -13  -3  104.03    3.64
  -6 -13   3  112.54    5.31
  -6  13   3  108.46    2.75
  -6 -13   2    0.21    0.44
  -6  13   2    0.29    0.21
  -6 -13   1   12.98    1.84
  -6  13   1   11.00    1.08
  -6  13   0   -0.07    0.26
  -6 -13   0    0.99    0.63
   6 -13   0    0.47    0.35
  -6 -13  -1    4.40    1.06
  -6  13  -1    4.54    0.85
   6 -13   1    4.79    0.96
  -6 -13  -2    1.22    0.58
  -6  13  -2    0.95    0.44
   6 -13   2    1.53    0.65
  -6 -13  -3    7.03    1.39
  -6  13  -3    7.87    1.16
   6 -13   3    6.72    1.21
  -6 -13  -4    0.61    0.36
  -6  13  -4    0.88    0.48
   6 -13   4    0.15    0.38
   6 -13   5    1.18    0.62
  -6 -13  -5    0.94    0.53
  -6 -13  -6   14.90    2.06
   6 -13   6   13.85    1.92
  -6 -13  -7    0.05    0.47
   6 -13   7    0.35    0.57
   6  13   8   -0.05    0.26
  -6 -13  -8    0.03    0.33
   6 -13   8   -0.16    0.43
   6  13   9    0.64    0.45
  -6 -13  -9    1.06    0.65
   6 -13   9    0.68    0.47
  -6 -13 -10   27.99    2.92
   6 -13  10   28.74    3.04
  -6 -13 -11    2.71    1.02
   6 -13  11    3.29    1.10
  -6 -13 -12    0.08    0.37
   6 -13  12    0.96    0.78
  -6 -13 -13    0.43    0.48
   6 -13  13    2.03    1.17
  -6 -13 -14    0.21    0.48
   6 -13  14    1.12    0.85
  -6 -14  18    3.70    1.20
  -6 -14  17   -0.83    0.66
  -6 -14  16    5.22    1.42
  -6 -14  15   -0.37    0.74
  -6 -14  14    2.30    0.95
  -6 -14  13   -0.32    0.47
  -6 -14  12    2.96    1.06
  -6 -14  11   -0.43    0.60
  -6 -14  10    1.26    0.71
   6 -14 -10    0.67    0.20
  -6 -14   9    3.19    0.98
   6 -14  -9    3.40    0.46
   6 -14  -8    0.21    0.19
  -6 -14   8    0.00    0.39
   6 -14  -7    1.71    0.42
  -6 -14   7    2.08    0.83
  -6 -14   6   -0.24    0.48
   6 -14  -6    0.19    0.21
  -6 -14   5    6.64    1.37
   6 -14  -5    6.92    0.90
  -6 -14   4   20.22    2.32
   6 -14  -4   22.29    1.67
  -6  14   4   22.47    1.13
  -6  14   3    0.32    0.21
  -6 -14   3    0.00    0.45
  -6 -14   2    0.54    0.45
  -6  14   2    0.57    0.27
  -6 -14   1    2.61    0.95
  -6  14   1    1.25    0.41
   6 -14  -1    2.25    0.66
  -6  14   0   24.33    1.77
   6 -14   0   26.99    2.19
  -6 -14   0   27.06    2.71
  -6  14  -1    0.03    0.25
  -6 -14  -1   -0.08    0.36
   6 -14   1    0.28    0.39
  -6 -14  -2    1.69    0.71
  -6  14  -2    1.84    0.58
   6 -14   2    1.46    0.62
  -6 -14  -3    0.32    0.41
  -6  14  -3    0.10    0.32
   6 -14   3   -0.15    0.33
  -6  14  -4   12.76    1.56
  -6 -14  -4   14.21    2.02
   6 -14   4   14.41    1.84
  -6 -14  -5    0.63    0.57
   6 -14   5    0.75    0.35
  -6 -14  -6    1.77    0.83
   6 -14   6    0.53    0.46
   6 -14   7    1.18    0.70
  -6 -14  -7   -0.22    0.46
   6 -14   8   -0.52    0.54
  -6 -14  -8   -0.34    0.61
   6  14   9    1.95    0.64
  -6 -14  -9    0.61    0.57
   6 -14   9    2.39    0.93
   6  14  10    2.97    0.78
  -6 -14 -10    3.22    1.03
   6 -14  10    4.01    1.24
  -6 -14 -11    0.12    0.40
   6 -14  11    0.08    0.44
  -6 -14 -12    0.40    0.45
   6 -14  12   -0.77    0.68
   6 -14  13    0.87    0.75
  -6 -14 -13    0.98    0.75
  -6 -15  17    1.52    0.82
  -6 -15  16    0.49    0.73
  -6 -15  15    1.57    0.91
  -6 -15  14    2.25    0.91
  -6 -15  13    1.30    0.80
  -6 -15  12   -0.16    0.65
  -6 -15  11    0.60    0.60
  -6 -15  10    2.77    1.02
  -6 -15   9    0.57    0.45
   6 -15  -9    0.43    0.21
   6 -15  -8    0.78    0.26
  -6 -15   8    0.82    0.55
   6 -15  -7    0.41    0.25
  -6 -15   7   -0.33    0.51
  -6 -15   6    8.38    1.59
   6 -15  -6    6.61    0.85
  -6 -15   5    1.17    0.71
  -6 -15   4   39.58    3.36
  -6 -15   3    2.60    0.95
  -6 -15   2    0.62    0.62
   6 -15  -2    0.32    0.28
  -6 -15   1    1.15    0.66
   6 -15  -1    0.29    0.43
  -6 -15   0    0.34    0.42
   6 -15   0    0.10    0.31
  -6 -15  -1    0.00    0.41
   6 -15   1    0.49    0.42
  -6  15  -1    0.33    0.28
  -6 -15  -2    1.02    0.51
   6 -15   2    1.85    0.70
  -6  15  -2    0.98    0.42
  -6 -15  -3    0.32    0.41
   6 -15   3    0.99    0.61
  -6 -15  -4   -0.49    0.56
   6 -15   4   -0.11    0.47
  -6 -15  -5    1.55    0.69
   6 -15   5    1.31    0.66
  -6 -15  -6    0.68    0.60
   6 -15   6    0.95    0.63
  -6 -15  -7   10.50    1.80
   6 -15   7    9.75    1.73
   6 -15   8    0.78    0.62
  -6 -15  -8    1.93    0.83
  -6 -15  -9   27.06    2.94
   6 -15   9   25.88    2.87
   6 -15  10    0.61    0.54
  -6 -15 -10    0.05    0.49
  -6 -15 -11    0.35    0.53
   6 -15  11    1.62    0.71
  -6 -15 -12    1.99    0.86
   6 -15  12    1.08    0.77
  -6 -16  16    0.17    0.41
  -6 -16  15    3.31    1.18
  -6 -16  14    1.86    0.85
  -6 -16  13    2.30    1.00
  -6 -16  12   -0.13    0.59
  -6 -16  11    0.25    0.41
  -6 -16  10    1.81    0.75
  -6 -16   9    6.98    1.55
  -6 -16   8   -0.07    0.38
   6 -16  -8    0.39    0.24
   6 -16  -7   10.05    1.07
  -6 -16   7    9.62    1.77
  -6 -16   6   14.90    2.17
  -6 -16   5    7.41    1.57
  -6 -16   4    0.17    0.38
  -6 -16   3    1.76    0.83
   6 -16  -3    0.84    0.49
  -6 -16   2    3.93    1.15
   6 -16  -2    5.44    0.98
  -6 -16   1    2.36    0.96
   6 -16  -1    0.95    0.47
  -6 -16   0   -0.08    0.39
   6 -16   0    0.79    0.48
  -6 -16  -1    0.53    0.56
   6 -16   1    0.14    0.31
  -6 -16  -2    0.70    0.59
   6 -16   2    1.37    0.62
  -6 -16  -3   12.72    1.95
   6 -16   3   13.19    1.80
  -6 -16  -4    0.16    0.45
   6 -16   4    0.22    0.33
  -6 -16  -5    3.44    1.07
   6 -16   5    2.05    0.66
  -6 -16  -6    2.72    0.97
   6 -16   6    2.49    0.90
  -6 -16  -7   -0.30    0.48
   6 -16   7    0.50    0.52
  -6 -16  -8   -0.96    0.70
   6 -16   8    0.09    0.55
  -6 -16  -9    0.52    0.55
   6 -16   9   -0.86    0.68
   6 -16  10    1.60    0.64
  -6 -16 -10   -0.92    0.70
  -6 -17  14   11.92    2.16
  -6 -17  13   -0.61    0.62
  -6 -17  12    2.13    1.11
  -6 -17  11    1.88    0.92
  -6 -17  10   -0.19    0.58
  -6 -17   9   -0.35    0.58
  -6 -17   8    0.30    0.59
  -6 -17   7    3.79    1.29
  -6 -17   6   -0.37    0.53
   6 -17  -5    3.15    0.72
  -6 -17   5    2.56    1.02
  -6 -17   4    1.45    0.75
   6 -17  -4    0.59    0.39
  -6 -17   3   -0.04    0.44
   6 -17  -3    0.32    0.29
  -6 -17   2    3.17    1.06
   6 -17  -2    2.12    0.74
  -6 -17   1   10.96    1.86
   6 -17  -1   11.05    1.50
  -6 -17   0    0.36    0.46
   6 -17   0    0.61    0.44
  -6 -17  -1    1.23    0.70
   6 -17   1    1.16    0.61
  -6 -17  -2    5.75    1.40
   6 -17   2    5.48    1.17
  -6 -17  -3    0.61    0.59
   6 -17   3   -0.21    0.38
  -6 -17  -4    6.56    1.48
   6 -17   4    9.05    1.59
  -6 -17  -5   -0.03    0.43
   6 -17   5    0.23    0.43
  -6 -17  -6    2.31    0.90
   6 -17   6    1.76    0.77
  -6 -17  -7   -0.30    0.46
   6 -17   7   -0.04    0.47
  -6 -17  -8    1.33    0.96
   6 -17   8    0.77    0.71
   6 -17   9   -0.27    0.55
  -6 -18  12    8.02    1.82
  -6 -18  11    0.52    0.63
  -6 -18  10    0.49    0.61
  -6 -18   9    1.12    0.77
  -6 -18   8    0.58    0.53
  -6 -18   7    0.43    0.59
   6 -18  -6   -0.37    0.33
  -6 -18   6   -0.61    0.77
   6 -18  -5    0.51    0.37
  -6 -18   5    0.70    0.64
   6 -18  -4    2.65    0.73
  -6 -18   4    1.69    0.90
  -6 -18   3    1.16    0.76
   6 -18  -3    0.56    0.38
  -6 -18   2    3.30    1.10
   6 -18  -2    2.60    0.79
  -6 -18   1    1.83    0.88
   6 -18  -1    1.35    0.60
  -6 -18   0    2.90    1.05
   6 -18   0    2.19    0.78
  -6 -18  -1    0.24    0.50
   6 -18   1    2.33    0.78
  -6 -18  -2   -0.15    0.41
   6 -18   2    0.24    0.41
  -6 -18  -3    0.40    0.44
   6 -18   3    0.82    0.70
  -6 -18  -4   -0.01    0.72
   6 -18   4    1.76    0.77
  -6 -18  -5    0.42    0.71
   6 -18   5    0.81    0.60
  -6 -18  -6    0.59    0.46
   6 -18   6    0.67    0.70
  -6 -18  -7   13.97    2.24
   6 -18   7   16.98    2.36
  -6 -19   9    0.65    0.60
  -6 -19   8   -0.03    0.40
  -6 -19   7    3.13    1.23
  -6 -19   6    0.24    0.63
  -6 -19   5   -0.58    0.57
   6 -19  -4    0.90    0.51
  -6 -19   4    1.27    0.77
  -6 -19   3    0.49    0.59
   6 -19  -3    0.89    0.53
  -6 -19   2    0.07    0.48
   6 -19  -2   -0.31    0.39
  -6 -19   1   -0.19    0.51
   6 -19  -1   -0.39    0.40
  -6 -19   0    1.16    0.74
   6 -19   0    1.39    0.63
   6 -19   1    1.04    0.59
  -6 -19  -1    0.48    0.71
  -6 -19  -2    0.53    0.64
   6 -19   2    0.86    0.54
  -6 -19  -3    2.49    1.04
   6 -19   3    2.66    0.92
  -6 -19  -4    3.72    1.27
   6 -19   4    1.58    0.73
  -6 -20   4   -0.24    0.59
  -6 -20   3   -0.14    0.50
  -6 -20   2   -0.38    0.54
   6 -20  -2    0.17    0.42
   7   0 -24   -0.07    0.31
   7   0 -23    1.77    0.78
   7   0 -22    0.65    0.56
   7   0 -21    7.53    1.56
  -7   0  21    5.90    0.94
   7   0 -20   -0.10    0.49
  -7   0  20   -0.18    0.24
   7   0 -19    2.16    0.59
   7   0 -19    2.77    0.89
  -7   0  19    3.34    0.69
   7   0 -18    0.29    0.26
   7   0 -18   -0.12    0.41
  -7   0  18   -0.70    0.41
  -7   0  18    0.18    0.25
  -7   0  17    4.09    0.86
   7   0 -17    2.62    0.65
   7   0 -17    2.66    0.91
  -7   0  17    3.20    0.60
   7   0 -16   -0.40    0.33
  -7   0  16    0.07    0.35
   7   0 -16    0.60    0.50
  -7   0  16   -0.11    0.19
   7   0 -15   -0.22    0.26
   7   0 -15   -0.14    0.42
  -7   0  15   -0.16    0.22
  -7   0  15   -0.03    0.18
   7   0 -14    2.17    0.57
  -7   0  14    1.21    0.49
   7   0 -14    3.46    1.09
   7   0 -13    4.92    1.16
  -7   0  13    3.42    0.68
   7   0 -13    4.28    0.74
   7   0 -12    0.41    0.41
  -7   0  12    0.18    0.29
   7   0 -12   -0.14    0.22
  -7   0  11    4.63    0.77
   7   0 -11    4.81    1.14
   7   0 -11    5.20    0.79
   7   0 -10   -0.11    0.35
   7   0 -10   -0.55    0.30
  -7   0  10    0.43    0.32
   7   0  -9    0.68    0.54
  -7   0   9    0.76    0.37
   7   0  -8    0.11    0.30
  -7   0   8   -0.06    0.24
  -7   0   7    2.09    0.55
   7   0  -7    2.39    0.85
  -7   0   6   -0.05    0.23
  -7   0   6    0.04    0.19
   7   0  -6   -0.22    0.37
  -7   0   5    1.07    0.42
  -7   0   5    1.51    0.46
  -7   0   4   -0.10    0.25
  -7   0   4    0.24    0.21
  -7   0   3    4.95    0.82
  -7   0   3    7.22    1.01
  -7   0   2   -0.30    0.29
   7   0  -2    0.18    0.30
  -7   0   2   -0.28    0.30
  -7   0   1    5.21    0.90
  -7   0   0    1.54    0.59
  -7   0  -1    0.31    0.33
  -7   0  -2   -0.08    0.23
  -7   0  -3    5.14    1.06
  -7   0  -3    6.00    1.08
  -7   0  -4    0.65    0.51
  -7   0  -4   -0.51    0.41
  -7   0  -5    1.15    0.55
  -7   0  -5    0.70    0.54
  -7   0  -6    0.09    0.46
  -7   0  -7    0.03    0.29
  -7   0  -8   -0.16    0.31
  -7   0  -9   14.80    1.75
   7   0  10   -1.64    0.79
  -7   0 -10    0.25    0.33
   7   0  11    6.15    1.45
  -7   0 -11    7.60    1.28
   7   0  12   -0.25    0.58
  -7   0 -12    1.02    0.51
   7   0  13   14.98    2.35
   7   0  14    0.60    0.64
   7   0  15    4.97    1.48
   7   0  16    0.88    0.86
   7   0  17    2.44    0.95
   7   0  18   -1.03    0.79
   7   1 -24    0.93    0.77
   7  -1 -24   -0.30    0.47
   7   1 -23    0.04    0.37
   7  -1 -23    1.59    0.85
   7   1 -22    0.29    0.47
   7  -1 -22    1.46    0.72
   7   1 -21    1.44    0.74
   7  -1 -21    1.90    0.80
  -7  -1  21    2.04    0.61
  -7   1  20    1.84    0.50
   7  -1 -20    3.20    0.70
   7   1 -20    1.69    0.78
   7  -1 -20    2.14    0.90
  -7  -1  20    1.56    0.55
   7  -1 -19    1.14    0.48
   7   1 -19    1.44    0.76
   7  -1 -19    1.29    0.63
  -7  -1  19    0.89    0.43
  -7  -1  19    1.52    0.54
  -7   1  19    0.57    0.34
  -7  -1  18    0.31    0.38
   7  -1 -18    0.87    0.46
   7   1 -18    0.26    0.32
   7   1 -18    1.69    0.77
   7  -1 -18    0.45    0.44
  -7  -1  18   -0.02    0.23
  -7   1  18    0.38    0.30
   7  -1 -17    0.51    0.37
   7   1 -17   -0.19    0.36
  -7  -1  17    0.31    0.39
   7   1 -17    0.34    0.55
   7  -1 -17    0.07    0.39
  -7  -1  17    0.02    0.23
  -7   1  17   -0.02    0.29
  -7   1  17    0.29    0.24
   7  -1 -16   -0.13    0.23
   7   1 -16   -0.73    0.39
   7   1 -16    0.38    0.56
   7  -1 -16    0.05    0.46
  -7  -1  16   -0.13    0.21
  -7  -1  16   -0.21    0.31
  -7   1  16   -0.14    0.16
  -7   1  16    0.08    0.26
   7  -1 -15    1.25    0.45
   7   1 -15    1.46    0.57
  -7   1  15    0.96    0.47
  -7  -1  15    2.10    0.61
   7   1 -15    2.10    0.82
   7  -1 -15    0.93    0.56
  -7   1  15    1.61    0.38
  -7  -1  14    0.15    0.29
   7   1 -14    0.73    0.38
   7   1 -14    0.22    0.57
   7  -1 -14    0.57    0.56
  -7   1  14    0.08    0.25
  -7   1  14    0.35    0.16
   7  -1 -14    0.73    0.34
  -7   1  13    4.82    0.78
   7   1 -13    4.37    1.12
   7  -1 -13    5.07    1.21
  -7  -1  13    3.83    0.76
   7  -1 -13    4.65    0.74
   7   1 -13    5.92    0.93
  -7  -1  12   -0.02    0.30
   7   1 -12    0.80    0.60
   7  -1 -12    0.25    0.48
  -7   1  12   -0.15    0.26
   7  -1 -12    0.40    0.30
   7   1 -12   -0.03    0.24
  -7  -1  11    6.98    0.99
   7   1 -11    5.69    1.21
  -7   1  11    8.04    0.95
   7  -1 -11    7.75    1.41
   7  -1 -11    6.01    0.80
   7   1 -11    8.55    1.07
  -7   1  10    5.90    0.80
  -7  -1  10    7.27    1.00
   7   1 -10    7.20    1.36
   7  -1 -10    6.16    1.24
   7   1 -10    5.98    0.88
   7   1  -9    3.86    1.02
   7  -1  -9    4.57    1.07
  -7  -1   9    3.98    0.73
  -7   1   9    4.23    0.67
  -7   1   8    0.10    0.12
   7   1  -8   -0.15    0.55
  -7  -1   8    0.18    0.25
  -7   1   8    0.25    0.27
   7  -1  -8    0.28    0.41
  -7   1   7    0.55    0.27
  -7   1   7    0.66    0.36
  -7  -1   7    0.16    0.26
   7   1  -7    0.15    0.34
   7  -1  -7    0.06    0.33
  -7   1   6   -0.33    0.21
  -7   1   6   -0.09    0.23
  -7  -1   6    0.40    0.39
   7  -1  -6    0.58    0.53
  -7   1   5    3.75    0.67
  -7  -1   5    3.02    0.66
  -7   1   5    3.79    0.63
  -7   1   4    1.40    0.43
  -7  -1   4    1.76    0.54
  -7   1   4    1.49    0.46
  -7  -1   4    1.11    0.43
  -7   1   3    0.31    0.27
  -7  -1   3    0.92    0.43
   7   1  -3    0.25    0.33
  -7   1   3    0.03    0.19
  -7  -1   3    0.63    0.36
   7   1  -2   17.50    1.96
  -7   1   2   15.37    1.39
  -7  -1   2   17.34    1.56
  -7   1   2   17.23    1.51
  -7  -1   2   16.67    1.60
  -7   1   1    0.55    0.40
  -7  -1   1   -0.12    0.32
  -7   1   1    0.59    0.45
   7   1  -1    0.60    0.42
  -7  -1   1    0.45    0.28
  -7   1   0    1.78    0.57
  -7  -1   0    1.65    0.59
  -7   1   0    2.11    0.76
   7   1   0    2.75    0.84
  -7   1  -1    1.91    0.55
  -7  -1  -1    1.83    0.59
  -7   1  -1    0.90    0.51
  -7  -1  -2    0.91    0.50
  -7   1  -2    2.12    0.70
  -7   1  -2    0.81    0.43
  -7  -1  -3    3.41    0.82
  -7   1  -3    2.82    0.76
  -7   1  -3    3.26    0.79
  -7   1  -4   33.80    2.67
  -7   1  -4   33.98    2.55
  -7  -1  -4   34.50    2.67
  -7   1  -5    1.26    0.58
  -7   1  -5    2.17    0.75
   7  -1   6   23.79    2.39
  -7   1  -6   23.37    2.25
   7  -1   7    5.73    1.28
  -7   1  -7    7.28    1.25
   7  -1   8    8.52    1.53
  -7   1  -8    7.88    1.31
   7  -1   9    0.77    0.62
  -7   1  -9   -0.59    0.44
   7  -1  10    8.91    1.75
  -7   1 -10   10.55    1.50
   7  -1  11    1.32    0.69
  -7   1 -11    0.65    0.41
   7  -1  12    0.81    0.79
  -7   1 -12    0.36    0.34
   7  -1  13    2.13    0.96
   7  -1  14    1.89    0.95
   7  -1  15    4.55    1.44
   7  -1  16    1.62    0.94
   7  -1  17    0.77    1.01
   7  -1  18    2.44    1.21
   7   2 -24    0.77    0.61
   7  -2 -24    0.21    0.46
   7   2 -23    1.95    0.84
   7  -2 -23    3.07    1.00
   7   2 -22    2.80    1.01
   7  -2 -22    1.56    0.75
  -7  -2  22    3.20    0.85
   7   2 -21    0.77    0.57
   7  -2 -21    0.17    0.42
  -7  -2  21   -0.09    0.38
   7   2 -20   -0.75    0.59
  -7  -2  20    0.45    0.37
   7  -2 -20    1.02    0.67
  -7  -2  20    0.89    0.42
  -7   2  19    3.47    0.58
   7  -2 -19    6.76    0.96
  -7  -2  19    4.83    1.03
   7   2 -19    5.20    1.29
   7  -2 -19    5.04    1.25
  -7  -2  19    4.40    0.85
  -7   2  18    2.40    0.46
   7  -2 -18    2.10    0.55
   7   2 -18    0.71    0.51
  -7  -2  18    1.80    0.61
  -7  -2  18    0.51    0.31
  -7   2  17    0.41    0.19
   7  -2 -17   -0.40    0.30
   7   2 -17    0.75    0.45
   7   2 -17    0.34    0.43
   7  -2 -17   -1.48    0.71
  -7  -2  17   -0.30    0.33
  -7  -2  17   -0.46    0.37
  -7   2  16   -0.02    0.12
   7  -2 -16    0.03    0.25
   7   2 -16   -0.45    0.36
   7   2 -16    0.28    0.45
  -7  -2  16    0.06    0.28
  -7   2  15    2.57    0.59
   7   2 -15    3.21    0.71
  -7  -2  15    2.62    0.75
   7   2 -15    4.31    1.16
   7  -2 -15    2.88    0.94
  -7   2  15    2.73    0.40
   7  -2 -15    2.82    0.55
   7   2 -14    3.88    0.82
  -7   2  14    2.06    0.53
   7   2 -14    3.29    1.02
   7  -2 -14    2.40    0.80
  -7  -2  14    2.48    0.68
   7  -2 -14    2.76    0.56
  -7   2  14    2.18    0.32
   7   2 -13    0.67    0.49
  -7   2  13    0.81    0.34
   7  -2 -13    0.13    0.48
  -7  -2  13    0.85    0.51
   7  -2 -13    0.58    0.28
   7   2 -13    1.08    0.43
  -7  -2  12    0.21    0.32
   7   2 -12   -0.19    0.41
   7  -2 -12   -0.25    0.43
   7  -2 -12   -0.12    0.21
  -7   2  12    0.00    0.07
   7   2 -12    0.08    0.21
  -7   2  12    0.03    0.18
  -7  -2  11    0.15    0.26
  -7   2  11    0.25    0.13
   7   2 -11   -0.11    0.44
  -7   2  11    0.12    0.19
   7  -2 -11    0.30    0.37
   7   2 -11    0.14    0.19
  -7   2  10    0.60    0.27
  -7   2  10    0.56    0.19
   7   2 -10    0.12    0.50
   7  -2 -10   -0.03    0.43
   7   2 -10    0.53    0.21
  -7  -2  10    0.48    0.38
  -7   2   9    6.30    0.78
   7   2  -9    6.37    1.29
   7  -2  -9    7.39    1.33
  -7  -2   9    3.97    0.77
   7   2  -9    5.90    0.90
  -7   2   9    5.37    0.54
  -7   2   8    2.33    0.38
   7   2  -8    1.54    0.78
  -7  -2   8    2.57    0.62
  -7   2   8    1.78    0.45
   7  -2  -8    2.87    0.88
  -7   2   7    1.11    0.30
  -7   2   7    0.68    0.28
  -7  -2   7    1.46    0.51
   7   2  -7    2.01    0.72
   7  -2  -7    0.63    0.56
  -7   2   6    4.57    0.68
  -7  -2   6    5.58    0.90
  -7   2   6    6.61    0.72
  -7   2   5    0.07    0.16
  -7  -2   5    0.13    0.28
  -7   2   5    0.33    0.27
  -7  -2   4    0.55    0.37
  -7   2   4    0.53    0.22
  -7   2   4    0.79    0.52
   7   2  -4    1.41    0.60
  -7   2   4    0.73    0.32
  -7  -2   3   32.73    2.27
  -7   2   3   33.21    2.72
   7   2  -3   31.14    2.61
  -7   2   3   28.45    1.78
  -7  -2   3   28.12    2.03
  -7   2   3   30.03    1.83
  -7   2   2   18.89    2.05
   7   2  -2   15.87    1.88
  -7   2   2   15.22    1.37
  -7  -2   2   19.61    1.70
  -7  -2   2   17.33    1.69
  -7  -2   1    5.52    0.97
  -7   2   1    5.39    1.11
   7   2  -1    5.04    1.08
  -7  -2   1    5.40    0.94
  -7   2   1    5.40    0.86
  -7  -2   0    5.15    0.99
  -7   2   0    4.92    1.07
   7   2   0    5.75    1.10
  -7  -2   0    4.63    0.90
  -7   2   0    5.72    0.93
  -7  -2  -1    1.62    0.59
  -7   2  -1    0.44    0.44
   7   2   1    0.47    0.44
  -7   2  -1    0.21    0.27
  -7  -2  -2    0.24    0.32
  -7   2  -2    1.20    0.56
   7   2   2    0.75    0.51
  -7   2  -2    1.67    0.54
  -7  -2  -3    4.10    0.98
  -7   2  -3    4.48    1.01
  -7   2  -3    3.38    0.78
   7  -2   4   19.45    2.04
  -7   2  -4   21.83    2.20
  -7  -2  -4   21.90    2.19
  -7   2  -4   22.81    2.07
   7  -2   5   36.30    2.87
[truncated: 140,127 more chars]
