# Supplementary material for: A metastable polymorphic form of the anti­fungal anilino­pyrimidine active pyrimethanil
Source: Acta Crystallogr E Crystallogr Commun. 2017 May 26;73(Pt 6):886–9. doi: 10.1107/S2056989017007563 (PMC5458316; doi:10.1107/S2056989017007563)
Supplement: Supplementary file 2 [file e-73-00886-Isup2.hkl]

data_I                                                                          
_shelx_title ' p09108r in P2(1)/n'                                              
_shelx_refln_list_code          4                                               
_shelx_F_calc_maximum      552.61                                               
_exptl_crystal_F_000      1696.00                                               
_reflns_d_resolution_high  0.8402                                               
                                                                                
loop_                                                                           
 _space_group_symop_operation_xyz                                               
 'x, y, z'                                                                      
 '-x+1/2, y+1/2, -z+1/2'                                                        
 '-x, -y, -z'                                                                   
 'x-1/2, -y-1/2, z-1/2'                                                         
                                                                                
_cell_length_a    10.5351                                                       
_cell_length_b    19.1686                                                       
_cell_length_c    22.1162                                                       
_cell_angle_alpha  90.000                                                       
_cell_angle_beta  102.778                                                       
_cell_angle_gamma  90.000                                                       
                                                                                
_shelx_F_squared_multiplier     1.000                                           
                                                                                
loop_                                                                           
 _refln_index_h                                                                 
 _refln_index_k                                                                 
 _refln_index_l                                                                 
 _refln_F_squared_calc                                                          
 _refln_F_squared_meas                                                          
 _refln_F_squared_sigma                                                         
 _refln_observed_status                                                         
   2   0   0      72871.21      67497.95       656.76 o                         
   4   0   0      31388.10      32839.33       384.23 o                         
   6   0   0        594.74        941.05       109.24 o                         
   8   0   0        923.66        935.67       124.46 o                         
  10   0   0        314.80        329.50        83.27 o                         
  12   0   0         57.66        155.80        69.84 o                         
   2   1   0        456.34        420.92        31.19 o                         
   3   1   0        729.60        684.93        37.99 o                         
   4   1   0        659.60        718.76        46.24 o                         
   5   1   0         48.17         28.04        17.36 o                         
   6   1   0          9.84         11.26        13.19 o                         
   7   1   0        190.18        180.89        29.68 o                         
   8   1   0        490.66        494.20        52.41 o                         
   9   1   0       1395.84       1375.91       112.56 o                         
  10   1   0        281.02        285.85        56.01 o                         
  11   1   0         87.69        178.29        46.47 o                         
  12   1   0          2.59         -8.24        52.83 o                         
   1   2   0        382.86        332.19        25.97 o                         
   2   2   0       2016.00       1831.95        77.90 o                         
   3   2   0        579.54        560.66        34.28 o                         
   4   2   0       9955.70      11035.05       172.01 o                         
   5   2   0         21.49         30.04        10.81 o                         
   6   2   0       2343.80       2497.69       105.75 o                         
   7   2   0        480.33        470.06        39.61 o                         
   8   2   0        300.84        325.79        38.31 o                         
   9   2   0        972.27        944.45        93.06 o                         
  10   2   0        616.93        598.11       113.71 o                         
  11   2   0        952.51        757.30        93.31 o                         
  12   2   0         54.14        -11.67        24.18 o                         
   1   3   0      13818.05      12492.30       136.82 o                         
   3   3   0        302.89        287.07        28.30 o                         
   4   3   0       5592.19       5805.98       123.71 o                         
   5   3   0       2580.00       2870.76        81.59 o                         
   6   3   0       7460.67       7996.87       143.60 o                         
   7   3   0        101.26         82.58        17.84 o                         
   8   3   0        110.18         86.05        23.52 o                         
   9   3   0          6.30         30.87        21.26 o                         
  10   3   0          2.29          0.00        27.76 o                         
  11   3   0         37.84         41.56        25.62 o                         
  12   3   0          0.38        -34.03        34.03 o                         
   0   4   0      10359.92       9339.72       184.45 o                         
   1   4   0         32.53         28.45         9.80 o                         
   2   4   0        902.59        869.19        45.03 o                         
   3   4   0          4.67         -0.90        13.43 o                         
   4   4   0        278.44        277.12        32.27 o                         
   5   4   0        915.68        952.25        45.94 o                         
   6   4   0       1154.74       1124.16        59.10 o                         
   7   4   0        614.50        620.15        40.76 o                         
   8   4   0        594.46        607.51        59.47 o                         
   9   4   0        200.56        176.37        36.73 o                         
  10   4   0          4.25         23.28        28.30 o                         
  11   4   0          4.51        -45.66        45.66 o                         
  12   4   0        141.83         85.07        81.93 o                         
   1   5   0       7247.63       6765.27       107.90 o                         
   2   5   0        419.11        395.62        32.89 o                         
   3   5   0        165.50        159.47        22.83 o                         
   4   5   0        387.89        282.94        47.46 o                         
   5   5   0       2624.95       2907.00       111.00 o                         
   6   5   0       1215.20       1171.01        60.69 o                         
   7   5   0         16.39          0.85        13.89 o                         
   8   5   0        335.10        297.98        41.87 o                         
   9   5   0        256.60        293.21        60.25 o                         
  10   5   0        181.72        203.96        53.28 o                         
  11   5   0         42.69         30.33        29.26 o                         
   0   6   0      34718.67      34207.16       432.47 o                         
   1   6   0        124.53         72.95        13.57 o                         
   2   6   0        541.68        470.24        30.54 o                         
   3   6   0       1959.87       1849.28        73.78 o                         
   4   6   0       1424.71       1403.90       129.83 o                         
   5   6   0        189.29        128.93        38.50 o                         
   6   6   0         10.10         26.79        16.68 o                         
   7   6   0          7.93         -2.90        20.86 o                         
   8   6   0          0.01         41.08        19.52 o                         
   9   6   0          2.82         36.76        25.51 o                         
  10   6   0          0.55        -35.05        48.80 o                         
  11   6   0          3.61         53.13        83.27 o                         
   1   7   0         20.73         23.79        10.17 o                         
   2   7   0         29.18         20.51         9.86 o                         
   3   7   0         78.28         71.93        27.31 o                         
   4   7   0        209.99        258.28        31.83 o                         
   5   7   0        562.38        641.93        54.30 o                         
   6   7   0        317.53        328.00        47.81 o                         
   7   7   0        699.84        554.50        73.43 o                         
   8   7   0       1118.96       1158.45       113.77 o                         
   9   7   0        102.82         61.94        29.37 o                         
  10   7   0          8.35        -15.20        33.66 o                         
  11   7   0        250.85        318.04        69.49 o                         
   0   8   0       1063.34       1330.81        71.17 o                         
   1   8   0        351.34        406.29        32.69 o                         
   2   8   0          2.79          4.38        11.62 o                         
   3   8   0        431.34        462.64        65.81 o                         
   4   8   0          0.63        -11.82        11.92 o                         
   5   8   0       2483.27       2381.19       103.91 o                         
   6   8   0         86.54         57.89        25.61 o                         
   7   8   0       1553.45       1304.57       161.17 o                         
   8   8   0        342.48        256.95        55.70 o                         
   9   8   0        574.73        553.35        66.10 o                         
  10   8   0        293.39        273.33        66.25 o                         
  11   8   0          0.03        -23.13        53.72 o                         
   1   9   0       1293.00       1479.83        56.75 o                         
   2   9   0        281.79        280.03        28.55 o                         
   3   9   0          0.00         18.18        14.37 o                         
   4   9   0       3875.32       3967.58       129.85 o                         
   5   9   0         69.07         71.19        32.68 o                         
   6   9   0         38.20         50.93        22.82 o                         
   7   9   0         64.54         93.89        36.26 o                         
   8   9   0         12.68          1.04        15.92 o                         
   9   9   0        120.13         79.75        32.81 o                         
  10   9   0         24.47         -9.98        34.98 o                         
  11   9   0         23.26         25.56        41.64 o                         
   0  10   0        933.23       1035.39        70.83 o                         
   1  10   0          9.88          2.24        10.49 o                         
   2  10   0          0.00          6.42        11.69 o                         
   3  10   0          2.29         24.80        17.72 o                         
   4  10   0        317.78        302.64        51.04 o                         
   5  10   0        192.25        165.65        27.01 o                         
   6  10   0        105.90        146.13        49.25 o                         
   7  10   0        290.89        265.42        58.20 o                         
   8  10   0        612.58        638.61        60.55 o                         
   9  10   0         27.84          4.35        21.18 o                         
  10  10   0          7.44         -4.75        31.72 o                         
   1  11   0        552.05        631.27        47.49 o                         
   2  11   0        576.34        637.86        46.87 o                         
   3  11   0         11.91        -12.96        12.96 o                         
   4  11   0         72.46         80.88        32.68 o                         
   5  11   0        709.42        676.32        65.57 o                         
   6  11   0       3337.84       3514.87       192.95 o                         
   7  11   0         35.99         23.77        24.18 o                         
   8  11   0       1844.72       1964.36       104.69 o                         
   9  11   0        127.59        157.88        35.28 o                         
  10  11   0        246.43        217.74        45.75 o                         
   0  12   0        697.78        991.19       107.45 o                         
   1  12   0       1044.39       1153.53        66.42 o                         
   2  12   0        111.62         90.55        17.93 o                         
   3  12   0         52.34         47.40        14.31 o                         
   4  12   0          8.11         13.51        17.84 o                         
   5  12   0        276.27        239.44        41.03 o                         
   6  12   0       1319.06       1328.56        98.22 o                         
   7  12   0        273.88        265.54        38.95 o                         
   8  12   0       1370.52       1367.71       119.71 o                         
   9  12   0          1.04         -1.29        30.09 o                         
  10  12   0        187.24        228.88        48.14 o                         
   1  13   0        719.46        706.44        55.85 o                         
   2  13   0        405.94        399.40        36.34 o                         
   3  13   0          0.44         -3.65        12.21 o                         
   4  13   0          5.19         -3.78        15.29 o                         
   5  13   0          2.43         -2.18        15.76 o                         
   6  13   0          9.63         28.57        25.56 o                         
   7  13   0         83.15         86.89        25.19 o                         
   8  13   0        535.68        502.80        75.73 o                         
   9  13   0        431.79        374.04        65.61 o                         
  10  13   0        646.09        678.54       106.92 o                         
   0  14   0        372.36        425.15        57.75 o                         
   1  14   0          0.03         -9.84        18.78 o                         
   2  14   0        191.99        228.00        34.90 o                         
   3  14   0          2.86         10.60        17.38 o                         
   4  14   0         78.90         40.49        22.79 o                         
   5  14   0        109.19        110.91        28.41 o                         
   6  14   0       2211.36       2309.68       109.89 o                         
   7  14   0         13.45         -0.16        30.54 o                         
   8  14   0         60.64        103.90        43.34 o                         
   9  14   0          8.74         -0.85       105.21 o                         
   1  15   0      11228.72      11337.08       207.37 o                         
   2  15   0       1175.63       1182.46        94.94 o                         
   3  15   0        598.30        701.75        73.56 o                         
   4  15   0          4.37         16.54        20.47 o                         
   5  15   0       4683.43       4541.97       153.43 o                         
   6  15   0         85.71         18.08        22.33 o                         
   7  15   0        108.80        106.85        41.02 o                         
   8  15   0        144.75        182.40        49.05 o                         
   9  15   0         30.28         42.98        51.93 o                         
   0  16   0        274.15        329.41        96.70 o                         
   1  16   0        499.09        414.56        48.40 o                         
   2  16   0        301.48        291.77        40.77 o                         
   3  16   0        340.69        336.56        42.93 o                         
   4  16   0       1346.62       1245.45        99.85 o                         
   5  16   0       2497.55       2573.79       118.84 o                         
   6  16   0         55.20         27.76        38.95 o                         
   7  16   0        367.31        358.90        64.58 o                         
   8  16   0         15.88         31.85        40.74 o                         
   1  17   0        383.59        375.68        46.32 o                         
   2  17   0         42.08         38.86        19.21 o                         
   3  17   0       1786.23       1821.50       101.01 o                         
   4  17   0        785.86        792.13        83.30 o                         
   5  17   0       1126.17       1323.37       186.24 o                         
   6  17   0         18.89         43.67        28.47 o                         
   7  17   0         25.82        -34.28        34.28 o                         
   8  17   0        104.67        234.83        59.23 o                         
   0  18   0       3342.59       3660.32       267.72 o                         
   1  18   0          0.15        -37.16        37.16 o                         
   2  18   0        303.74        307.67        43.48 o                         
   3  18   0        502.56        529.30        56.86 o                         
   4  18   0        826.79        910.60       154.01 o                         
   5  18   0        605.34        659.00       139.68 o                         
   6  18   0        183.20        223.18        56.06 o                         
   7  18   0          0.00         39.40       119.09 o                         
   1  19   0        139.77        120.10        43.02 o                         
   2  19   0         57.33         14.05        34.47 o                         
   3  19   0         45.53         23.75        42.08 o                         
   4  19   0          4.34         -5.37        45.66 o                         
   5  19   0        178.64        214.89        81.48 o                         
   6  19   0         61.58        114.99        42.95 o                         
   0  20   0        153.67        162.06        65.36 o                         
   1  20   0          7.33        -44.23        65.81 o                         
   2  20   0          7.07          7.90        50.14 o                         
   3  20   0         99.88        152.34        42.98 o                         
   4  20   0        161.80        214.89        86.85 o                         
   5  20   0        243.94        235.49        86.85 o                         
   1  21   0        223.63        199.56        52.27 o                         
   2  21   0        498.02        438.99        74.04 o                         
   3  21   0         31.98          7.95        22.50 o                         
   4  21   0         11.58         31.34        49.25 o                         
   0  22   0         22.47         35.82        49.25 o                         
   1  22   0         23.22         34.29        59.99 o                         
   2  22   0         21.14          7.55        30.08 o                         
   3  22   0         55.43         20.93        46.56 o                         
 -11   0   1        973.11        812.11       136.10 o                         
  -9   0   1        205.94        246.26        49.06 o                         
  -7   0   1        401.68        466.49        80.58 o                         
  -5   0   1          1.61          2.69        15.22 o                         
  -3   0   1        210.52        217.98        27.76 o                         
   3   0   1         34.01         42.03        16.77 o                         
   5   0   1       6456.86       6611.09       220.71 o                         
   7   0   1         10.77         27.76        29.55 o                         
  11   0   1        614.95        710.04       127.14 o                         
 -12   1   1          7.03         19.64        26.22 o                         
 -11   1   1         54.75         56.17        37.16 o                         
 -10   1   1         72.09         33.96        23.52 o                         
  -9   1   1        292.81        250.40        33.85 o                         
  -8   1   1        103.55         93.26        21.09 o                         
  -7   1   1         17.96         34.69        14.27 o                         
  -6   1   1          9.50          7.05         9.88 o                         
  -5   1   1        352.20        366.71        36.99 o                         
  -4   1   1        708.63        726.26        55.07 o                         
  -3   1   1      10894.35       9922.38       137.38 o                         
  -2   1   1        118.10        118.17        14.90 o                         
   2   1   1       2281.21       2103.51        72.33 o                         
   3   1   1        502.38        497.13        34.89 o                         
   4   1   1       9496.47       9789.78       178.86 o                         
   5   1   1       4661.75       4912.28       120.86 o                         
   6   1   1       1615.88       1587.76        85.77 o                         
   7   1   1        151.97        138.38        28.28 o                         
   8   1   1         80.95         57.09        25.17 o                         
   9   1   1        821.94        714.51       115.50 o                         
  10   1   1        766.64        840.76       135.20 o                         
  11   1   1         58.47         20.94        40.29 o                         
  12   1   1         13.66         61.92        37.34 o                         
 -12   2   1         23.86         33.24        33.58 o                         
 -11   2   1         67.25         91.56        34.80 o                         
 -10   2   1        114.05        133.94        30.96 o                         
  -9   2   1        988.55       1010.77        69.89 o                         
  -8   2   1        265.92        236.02        32.50 o                         
  -7   2   1        459.83        480.64        39.21 o                         
  -6   2   1         22.70          4.55        10.78 o                         
  -5   2   1       1181.26       1151.75        62.04 o                         
  -4   2   1       1325.29       1453.68        51.72 o                         
  -3   2   1       1327.53       1331.62        47.46 o                         
  -2   2   1       5384.00       4832.10        85.80 o                         
   2   2   1        207.75        179.97        29.55 o                         
   3   2   1       2970.03       2693.56        91.80 o                         
   4   2   1          2.44         -5.83         9.39 o                         
   5   2   1        279.84        318.09        27.89 o                         
   6   2   1        270.54        263.54        36.46 o                         
   7   2   1         29.54         50.35        21.00 o                         
   8   2   1        376.43        358.93        57.99 o                         
   9   2   1        448.86        366.85        60.46 o                         
  10   2   1          1.95        -46.56        46.56 o                         
  11   2   1         33.10          2.79        33.58 o                         
  12   2   1         20.89         25.43        32.23 o                         
 -12   3   1        107.25        181.42        47.28 o                         
 -11   3   1       1058.04       1059.75       106.51 o                         
 -10   3   1        261.31        241.34        35.54 o                         
  -9   3   1          7.81        -19.33        19.33 o                         
  -8   3   1        908.16        905.68        62.60 o                         
  -7   3   1         11.62          3.24        11.57 o                         
  -6   3   1         59.31         55.73        18.99 o                         
  -5   3   1         48.31         44.09        12.17 o                         
  -4   3   1       1156.03       1382.46        50.59 o                         
  -3   3   1        149.48        156.58        18.87 o                         
  -2   3   1          0.73         -1.99         8.39 o                         
  -1   3   1        455.64        370.69        40.29 o                         
   0   3   1          9.46         11.08        11.19 o                         
   1   3   1        947.16        908.81        55.51 o                         
   3   3   1        611.67        637.01        44.63 o                         
   4   3   1          2.93         15.97        12.89 o                         
   5   3   1       1577.91       1699.06        63.41 o                         
   6   3   1          5.27          8.88        10.67 o                         
   7   3   1        313.62        303.15        32.42 o                         
   8   3   1        682.87        699.26        65.70 o                         
   9   3   1       1695.04       1655.37       123.78 o                         
  10   3   1        179.12        101.18        47.46 o                         
  11   3   1          3.15         -5.37        48.35 o                         
  12   3   1         55.39         98.85        41.19 o                         
 -12   4   1         44.15         45.32        31.64 o                         
 -11   4   1        149.63         29.75        23.43 o                         
 -10   4   1        105.50        103.45        28.62 o                         
  -9   4   1        308.09        265.03        41.57 o                         
  -8   4   1        213.99        189.49        30.22 o                         
  -7   4   1        166.76        138.51        27.52 o                         
  -6   4   1         71.22         52.50        14.52 o                         
  -5   4   1        103.80         79.65        15.09 o                         
  -4   4   1        130.01        134.51        41.19 o                         
  -3   4   1        114.32         54.71        14.63 o                         
  -2   4   1       2268.04       2247.49        63.73 o                         
  -1   4   1      18111.78      17845.26       170.94 o                         
   0   4   1       5254.63       4939.29        95.73 o                         
   1   4   1      27006.63      24807.21       258.77 o                         
   2   4   1      10116.92       9489.25       212.21 o                         
   3   4   1          0.66         -2.69        16.12 o                         
   4   4   1         31.23         34.10        15.04 o                         
   5   4   1       3039.52       3406.35        99.10 o                         
   6   4   1          5.15         15.15        13.82 o                         
   7   4   1        179.72        155.66        26.12 o                         
   8   4   1        300.54        290.37        42.82 o                         
   9   4   1        102.87         39.36        35.46 o                         
  10   4   1         13.92        -19.70        35.82 o                         
  11   4   1          1.30        -53.72        53.72 o                         
 -12   5   1          4.31         74.34        37.67 o                         
 -11   5   1         44.06          1.90        32.69 o                         
 -10   5   1         36.09         14.75        16.70 o                         
  -9   5   1         72.51         72.21        26.24 o                         
  -8   5   1         64.78         38.29        27.17 o                         
  -7   5   1        670.55        665.51        47.99 o                         
  -6   5   1        138.52        154.11        20.80 o                         
  -5   5   1       1724.22       1684.28        91.00 o                         
  -4   5   1       1584.33       1610.79       100.28 o                         
  -3   5   1        499.57        452.86        28.85 o                         
  -2   5   1       3387.30       3284.29        85.44 o                         
  -1   5   1       1062.43        945.84        35.72 o                         
   0   5   1      10713.27       9842.35       151.76 o                         
   1   5   1       4537.92       4176.49       201.91 o                         
   2   5   1        717.80        691.23        59.10 o                         
   3   5   1        659.59        541.59        42.93 o                         
   4   5   1        461.73        281.15        51.93 o                         
   5   5   1       5173.29       5699.83       164.88 o                         
   6   5   1        624.04        599.47        45.31 o                         
   7   5   1        821.15        788.55        57.30 o                         
   8   5   1       1105.04       1136.68        71.16 o                         
   9   5   1         36.81         29.96        22.37 o                         
  10   5   1        126.03        129.09        44.55 o                         
  11   5   1         36.24         43.87        46.56 o                         
 -11   6   1         76.17         69.65        35.08 o                         
 -10   6   1        105.74         36.32        30.12 o                         
  -9   6   1          0.48         -0.04        14.36 o                         
  -8   6   1          1.60         21.12        25.87 o                         
  -7   6   1          0.01         -3.66        16.83 o                         
  -6   6   1       1186.84       1175.75        73.91 o                         
  -5   6   1         57.34         79.69        32.23 o                         
  -4   6   1         74.46         87.39        18.93 o                         
  -3   6   1         60.58         38.21        24.62 o                         
  -2   6   1        212.48        236.48        20.21 o                         
  -1   6   1         34.21         46.11        10.31 o                         
   0   6   1         40.79         29.72         8.76 o                         
   1   6   1          1.11          7.39         8.35 o                         
   2   6   1        286.60        285.63        42.08 o                         
   3   6   1       1371.54       1293.47        67.37 o                         
   4   6   1       5576.66       5946.23       228.32 o                         
   5   6   1         44.24         87.75        35.82 o                         
   6   6   1       1179.27       1119.75        74.57 o                         
   7   6   1        791.02        791.99        88.24 o                         
   8   6   1       1969.71       2234.13        99.58 o                         
   9   6   1        100.91        100.28        29.06 o                         
  10   6   1        224.44         63.88        54.17 o                         
  11   6   1       1025.46       1286.66       143.02 o                         
 -11   7   1         90.39        118.45        54.17 o                         
 -10   7   1         90.00         20.87        32.23 o                         
  -9   7   1        435.96        386.19        95.81 o                         
  -8   7   1        431.16        326.57        62.04 o                         
  -7   7   1        538.21        502.73        63.42 o                         
  -6   7   1         43.51         20.82        14.84 o                         
  -5   7   1        247.68        246.51        39.40 o                         
  -4   7   1       1261.74       1432.58       114.16 o                         
  -3   7   1        210.18        204.90        26.71 o                         
  -2   7   1       3617.17       3528.99        81.82 o                         
  -1   7   1         41.14         18.10        11.35 o                         
   0   7   1         28.29         47.04        12.04 o                         
   1   7   1        254.56        287.25        26.89 o                         
   2   7   1       3261.86       3559.24        93.72 o                         
   3   7   1        113.96         92.87        21.41 o                         
   4   7   1       1244.36       1259.65        74.04 o                         
   5   7   1         75.15         28.64        22.38 o                         
   6   7   1       1115.32       1068.67        88.06 o                         
   7   7   1         26.23         10.87        22.13 o                         
   8   7   1        148.75        111.80        38.65 o                         
   9   7   1         10.36          9.30        22.24 o                         
  10   7   1         66.21         78.27        59.54 o                         
  11   7   1         99.14        168.86        56.72 o                         
 -11   8   1         16.45         25.43        61.33 o                         
 -10   8   1          0.36         11.53        33.58 o                         
  -9   8   1        219.90        213.24        56.54 o                         
  -8   8   1        416.77        415.42        70.87 o                         
  -7   8   1        562.85        505.28       106.55 o                         
  -6   8   1          5.46          1.21        11.86 o                         
  -5   8   1        218.34        204.59        30.54 o                         
  -4   8   1        312.39        399.06        33.21 o                         
  -3   8   1        201.44        263.24        32.79 o                         
  -2   8   1        120.58        130.84        19.87 o                         
  -1   8   1       1274.46       1351.58        56.54 o                         
   0   8   1       3515.33       3704.71        83.71 o                         
   1   8   1       3974.62       4072.74        90.21 o                         
   2   8   1          0.11          4.48        10.74 o                         
   3   8   1       1180.94       1378.89       102.07 o                         
   4   8   1       1157.35       1223.00        74.45 o                         
   5   8   1       2533.87       2619.34       140.57 o                         
   6   8   1        111.20         72.35        26.22 o                         
   7   8   1       1980.48       2120.24       147.79 o                         
   8   8   1        373.56        382.49        51.25 o                         
   9   8   1          6.71         -7.53        25.45 o                         
  10   8   1          0.68         -2.19        51.48 o                         
  11   8   1          6.94          9.85        31.64 o                         
 -11   9   1         39.47         67.89        64.02 o                         
 -10   9   1        242.20        243.99        65.99 o                         
  -9   9   1         56.44         46.18        27.32 o                         
  -8   9   1        895.89        817.89        96.70 o                         
  -7   9   1         15.13          5.44        17.74 o                         
  -6   9   1        320.90        396.54        39.44 o                         
  -5   9   1        265.95        295.59        35.82 o                         
  -4   9   1        143.28        157.97        29.46 o                         
  -3   9   1        141.34        126.37        23.99 o                         
  -2   9   1         55.28         77.56        16.05 o                         
  -1   9   1         79.55         57.08        12.99 o                         
   0   9   1         13.63          6.73        10.81 o                         
   1   9   1         42.39         56.15        14.86 o                         
   2   9   1         37.51         35.26        14.46 o                         
   3   9   1        277.77        366.21        57.30 o                         
   4   9   1        190.69        176.78        31.30 o                         
   5   9   1        251.10        214.19        33.98 o                         
   6   9   1         39.15         26.37        18.87 o                         
   7   9   1       2486.91       2286.91       135.05 o                         
   8   9   1        523.55        519.24        50.48 o                         
   9   9   1        845.12        809.52        80.40 o                         
  10   9   1        431.33        398.04        58.27 o                         
  11   9   1        404.26        348.30        79.14 o                         
 -11  10   1          0.54         86.90        84.17 o                         
 -10  10   1          8.79         31.83        46.11 o                         
  -9  10   1        119.04        109.08        40.14 o                         
  -8  10   1          8.96         -3.47        17.74 o                         
  -7  10   1       1115.94       1016.70        82.71 o                         
  -6  10   1        107.82        106.53        24.06 o                         
  -5  10   1          1.75         -6.97        14.71 o                         
  -4  10   1        151.46        201.92        33.86 o                         
  -3  10   1       3172.98       3257.13        96.82 o                         
  -2  10   1       2281.12       2465.26        83.76 o                         
  -1  10   1       2994.98       3354.28        89.13 o                         
   0  10   1        888.98        823.21        44.99 o                         
   1  10   1       1160.80        939.32        48.40 o                         
   2  10   1        542.08        594.90        44.83 o                         
   3  10   1       2212.36       2076.39       134.31 o                         
   4  10   1         67.82         24.18        17.01 o                         
   5  10   1       1125.19       1058.94        83.13 o                         
   6  10   1        498.68        523.29       104.31 o                         
   7  10   1       2165.93       2237.48       109.29 o                         
   8  10   1        215.31        241.32        34.69 o                         
   9  10   1        512.14        471.17        64.37 o                         
  10  10   1         14.06         80.51        33.21 o                         
 -10  11   1        509.46        516.67        68.27 o                         
  -9  11   1        111.52        116.08        45.24 o                         
  -8  11   1          0.00        -22.64        22.64 o                         
  -7  11   1        149.79        221.48        42.44 o                         
  -6  11   1        853.39        767.69        69.28 o                         
  -5  11   1        855.55        806.25        55.37 o                         
  -4  11   1        168.55        195.78        29.40 o                         
  -3  11   1         19.21         23.40        11.67 o                         
  -2  11   1       1677.63       1752.71        74.73 o                         
  -1  11   1        571.46        528.21        42.29 o                         
   0  11   1        572.33        542.69        38.79 o                         
   1  11   1        754.55        904.60        56.93 o                         
   2  11   1        230.61        252.14        30.70 o                         
   3  11   1        278.14        301.26        42.65 o                         
   4  11   1        398.78        399.80        66.71 o                         
   5  11   1         19.69         43.69        23.58 o                         
   6  11   1         23.21          5.44        15.68 o                         
   7  11   1        316.18        231.72        37.93 o                         
   8  11   1        129.47         78.39        47.79 o                         
   9  11   1         59.25         32.59        37.06 o                         
  10  11   1          3.70        -25.58        25.58 o                         
 -10  12   1        254.10        366.58        78.82 o                         
  -9  12   1        250.65        254.49        54.79 o                         
  -8  12   1         28.94         32.23        32.90 o                         
  -7  12   1        173.81        203.26        40.40 o                         
  -6  12   1       3512.87       3661.49       153.20 o                         
  -5  12   1        446.54        474.05        54.82 o                         
  -4  12   1         46.22         46.26        20.02 o                         
  -3  12   1         46.28         51.16        14.90 o                         
  -2  12   1        188.58        171.93        22.88 o                         
  -1  12   1          3.63         -1.32        14.45 o                         
   0  12   1         73.52         62.01        27.76 o                         
   1  12   1          0.22          6.47        13.25 o                         
   2  12   1          7.52        -10.47        10.47 o                         
   3  12   1         22.23          9.19        12.19 o                         
   4  12   1       2267.27       2157.06       120.01 o                         
   5  12   1        280.69        265.69        36.22 o                         
   6  12   1        641.08        659.22        59.27 o                         
   7  12   1        464.60        457.21        52.37 o                         
   8  12   1        134.67        122.99        38.59 o                         
   9  12   1         50.46         20.85        23.08 o                         
  10  12   1        271.76        241.44        49.30 o                         
 -10  13   1        185.81        202.21        62.60 o                         
  -9  13   1          0.55         29.25        24.83 o                         
  -8  13   1         32.13         14.77        21.15 o                         
  -7  13   1        621.48        585.02        53.79 o                         
  -6  13   1        970.23       1036.16        88.64 o                         
  -5  13   1         34.80          4.49        14.11 o                         
  -4  13   1        342.26        353.43        48.35 o                         
  -3  13   1        824.03        887.17        58.64 o                         
  -2  13   1       2592.78       2570.49        89.28 o                         
  -1  13   1       4223.64       4269.92       136.00 o                         
   0  13   1         34.00         79.73        24.67 o                         
   1  13   1        862.63        867.18        68.27 o                         
   2  13   1          8.74          2.03        22.00 o                         
   3  13   1        288.19        300.76        46.70 o                         
   4  13   1       1798.09       1832.66       113.80 o                         
   5  13   1       2727.35       2685.92       115.87 o                         
   6  13   1        379.34        410.87        48.85 o                         
   7  13   1        678.86        695.80        64.02 o                         
   8  13   1         69.44        108.27        71.18 o                         
   9  13   1         38.46          5.62        23.01 o                         
  -9  14   1        175.77        104.89        36.28 o                         
  -8  14   1         10.16         -6.42        26.86 o                         
  -7  14   1         45.30         25.19        24.09 o                         
  -6  14   1        187.24        165.67        37.14 o                         
  -5  14   1       1032.01       1031.91        68.41 o                         
  -4  14   1        129.07        150.37        36.20 o                         
  -3  14   1        156.27        155.11        33.61 o                         
  -2  14   1          6.28         15.92        16.12 o                         
  -1  14   1        164.58        165.56        29.52 o                         
   0  14   1        193.16        251.38        34.05 o                         
   1  14   1        682.15        733.96        50.86 o                         
   2  14   1        244.06        201.76        32.88 o                         
   3  14   1        214.18        228.37        42.55 o                         
   4  14   1        149.67        166.77        38.09 o                         
   5  14   1        616.26        579.67        55.86 o                         
   6  14   1          3.40          5.90        16.27 o                         
   7  14   1         29.92         -8.20        57.75 o                         
   8  14   1         15.41         39.60        24.67 o                         
   9  14   1        296.45        326.13        68.59 o                         
  -9  15   1        131.33        187.13        85.96 o                         
  -8  15   1          9.19         43.99        30.44 o                         
  -7  15   1        186.02        224.08        52.34 o                         
  -6  15   1         61.32         56.34        38.50 o                         
  -5  15   1        307.83        324.44        49.08 o                         
  -4  15   1        107.14         74.24        24.88 o                         
  -3  15   1          5.21          6.27        17.62 o                         
  -2  15   1          0.71        -16.64        24.22 o                         
  -1  15   1        130.82         86.23        20.19 o                         
   0  15   1         29.64         17.94        16.28 o                         
   1  15   1         11.23         23.45        15.38 o                         
   2  15   1         29.73         19.25        14.47 o                         
   3  15   1        890.12        863.73        66.19 o                         
   4  15   1        204.58        338.18        52.39 o                         
   5  15   1       1953.20       2235.67       111.52 o                         
   6  15   1         11.21         25.02        18.14 o                         
   7  15   1        118.41         76.85        68.94 o                         
   8  15   1        381.20        382.15        67.74 o                         
   9  15   1        241.55        305.81        64.74 o                         
  -8  16   1         10.27         55.75        36.99 o                         
  -7  16   1        122.47         40.05        42.08 o                         
  -6  16   1        124.81        126.56        63.12 o                         
  -5  16   1        270.81        259.89        46.05 o                         
  -4  16   1          3.97          1.47        42.08 o                         
  -3  16   1         86.77         57.31        26.87 o                         
  -2  16   1        224.28        157.68        29.65 o                         
  -1  16   1        475.59        491.04        52.51 o                         
   0  16   1        129.49         77.16        26.62 o                         
   1  16   1        297.06        310.19        43.20 o                         
   2  16   1        385.76        461.18        51.40 o                         
   3  16   1        329.53        399.76        47.99 o                         
   4  16   1       1105.61       1168.86       101.11 o                         
   5  16   1        448.65        489.00        54.96 o                         
   6  16   1         56.97         24.98        24.28 o                         
   7  16   1        164.24        249.56        57.99 o                         
   8  16   1         82.07         97.56        41.09 o                         
  -8  17   1         77.61        111.03        68.94 o                         
  -7  17   1        337.73        354.41        84.61 o                         
  -6  17   1        843.62        986.24       104.55 o                         
  -5  17   1        507.69        428.89       109.24 o                         
  -4  17   1         54.38          4.06        42.53 o                         
  -3  17   1        744.63        688.20        62.55 o                         
  -2  17   1         38.30         43.43        21.16 o                         
  -1  17   1        372.42        347.61        44.33 o                         
   0  17   1        577.38        553.80        73.76 o                         
   1  17   1        619.63        465.62        67.25 o                         
   2  17   1        184.34        160.64        30.72 o                         
   3  17   1       1728.09       1771.38       101.22 o                         
   4  17   1        791.30        800.78        86.77 o                         
   5  17   1        183.06        251.04        54.66 o                         
   6  17   1         87.22        106.78        41.18 o                         
   7  17   1         58.27         39.41        54.62 o                         
   8  17   1          9.14         17.71        61.78 o                         
  -7  18   1         26.61         10.32        27.99 o                         
  -6  18   1         86.36        138.30        44.39 o                         
  -5  18   1        270.55        297.27        96.70 o                         
  -4  18   1         65.14        129.83        65.36 o                         
  -3  18   1         67.86         61.14        19.68 o                         
  -2  18   1        103.84        136.94        30.90 o                         
  -1  18   1          0.51          7.20        38.50 o                         
   0  18   1          5.70          2.48        26.77 o                         
   1  18   1          0.57         17.50        22.77 o                         
   2  18   1        581.36        544.03        74.70 o                         
   3  18   1        242.47        306.27        44.29 o                         
   4  18   1        335.42        229.22        81.48 o                         
   5  18   1        329.04        400.42        71.47 o                         
   6  18   1         67.31         94.59        93.57 o                         
   7  18   1         49.00         50.99        61.78 o                         
  -6  19   1          4.47        -27.05        28.18 o                         
  -5  19   1        816.56        650.05       141.47 o                         
  -4  19   1        455.11        479.03       120.88 o                         
  -3  19   1         84.65         72.86        33.58 o                         
  -2  19   1        107.55        172.51        45.37 o                         
  -1  19   1        557.77        453.42        87.30 o                         
   0  19   1        171.14        192.86        50.94 o                         
   1  19   1         71.70         50.89        20.70 o                         
   2  19   1        401.77        406.46        67.27 o                         
   3  19   1         40.84         65.74        47.46 o                         
   4  19   1        280.02        341.14       104.76 o                         
   5  19   1        134.63        121.51        78.35 o                         
   6  19   1          2.67         70.36        40.63 o                         
  -5  20   1          1.63        -22.38        42.08 o                         
  -4  20   1         18.40         -4.48        67.15 o                         
  -3  20   1         11.48         16.12        23.84 o                         
  -2  20   1        167.08        161.96        72.08 o                         
  -1  20   1         10.94         14.77        22.79 o                         
   0  20   1        257.07        303.96        59.34 o                         
   1  20   1          5.30         23.20        29.04 o                         
   2  20   1        150.20        186.67        50.08 o                         
   3  20   1        128.54        168.42        49.34 o                         
   4  20   1          6.29        -54.62        54.62 o                         
   5  20   1        258.57        279.62        61.33 o                         
  -4  21   1         45.13         17.01        40.29 o                         
  -3  21   1         30.11        -21.72        26.89 o                         
  -2  21   1          1.47         43.87        38.50 o                         
  -1  21   1          1.21         43.06        29.03 o                         
   0  21   1          6.00        -22.65        26.15 o                         
   1  21   1          2.46         86.11        37.22 o                         
   2  21   1          1.23         10.61        27.59 o                         
   3  21   1          0.39          1.91        42.98 o                         
   4  21   1         64.07        135.20        71.63 o                         
  -3  22   1         38.95         18.94        23.96 o                         
  -2  22   1         21.00        -13.65        24.29 o                         
  -1  22   1        210.67        239.61        79.69 o                         
   0  22   1         70.98         31.75        60.44 o                         
   1  22   1          2.13        -31.89        34.94 o                         
   2  22   1         66.93         26.07        46.11 o                         
   3  22   1          2.35         -0.23        38.95 o                         
 -12   0   2         22.28         46.56        42.08 o                         
 -10   0   2          4.20         23.43        23.20 o                         
  -8   0   2         32.31         32.55        15.72 o                         
  -6   0   2        559.14        642.37        57.74 o                         
  -4   0   2       1803.68       1577.47        70.78 o                         
  -2   0   2      35600.64      32857.20       216.52 o                         
   2   0   2         98.51         92.25        18.23 o                         
   4   0   2        156.83        109.97        21.04 o                         
   6   0   2          0.00         20.37        21.49 o                         
   8   0   2         90.83         72.53        42.98 o                         
 -12   1   2         53.24         65.64        42.53 o                         
 -11   1   2        841.95        970.84       100.52 o                         
 -10   1   2          5.21          4.52        15.68 o                         
  -9   1   2       2302.09       2374.55        98.80 o                         
  -8   1   2         87.53         96.25        19.21 o                         
  -7   1   2       1391.30       1499.10        63.03 o                         
  -6   1   2        305.36        320.77        31.09 o                         
  -5   1   2         34.50         36.35        15.07 o                         
  -4   1   2         22.81         26.84         9.67 o                         
  -3   1   2       4216.54       3779.04        81.40 o                         
  -2   1   2       1612.57       1516.87        40.11 o                         
   1   1   2       2028.01       1895.52        83.27 o                         
   2   1   2         44.60         52.27        11.96 o                         
   3   1   2         37.60         36.59        11.35 o                         
   4   1   2        807.73        850.52        38.03 o                         
   5   1   2        566.95        561.04        37.98 o                         
   6   1   2        388.32        434.36        47.57 o                         
   7   1   2        154.45        104.96        33.18 o                         
   8   1   2          0.61        -24.53        24.53 o                         
  10   1   2        543.43        627.66       117.29 o                         
  11   1   2          2.67        -70.74        70.74 o                         
 -12   2   2        108.80         67.26        33.48 o                         
 -11   2   2         51.69         -6.13        35.82 o                         
 -10   2   2          3.01          7.54        17.62 o                         
  -9   2   2         50.44         36.00        13.59 o                         
  -8   2   2        235.36        202.85        30.48 o                         
  -7   2   2       1621.80       1548.16        67.69 o                         
  -6   2   2       1781.97       1667.86       195.27 o                         
  -5   2   2       1384.32       1449.31        67.24 o                         
  -4   2   2          9.25          6.91        10.09 o                         
  -3   2   2       1580.55       1523.21        37.68 o                         
  -2   2   2       1940.69       1869.13        69.97 o                         
   2   2   2        356.25        555.73       276.67 o                         
   3   2   2       4476.65       4376.06       105.55 o                         
   4   2   2       1460.66       1511.25        55.46 o                         
   5   2   2       4602.30       5298.31       114.49 o                         
   6   2   2         29.60         34.21        16.58 o                         
   7   2   2         46.40         77.01        24.30 o                         
   8   2   2        171.89        194.30        62.68 o                         
  10   2   2          0.97        -45.66        48.35 o                         
  11   2   2         74.10        -30.44        36.71 o                         
 -12   3   2         37.96         29.73        31.79 o                         
 -11   3   2          6.23        -11.46        25.52 o                         
 -10   3   2         12.22         12.49        34.89 o                         
  -9   3   2        165.58        187.42        29.11 o                         
  -8   3   2          0.16         -1.93        14.89 o                         
  -7   3   2        157.36        203.35        25.19 o                         
  -6   3   2       1253.76       1273.00        70.21 o                         
  -5   3   2       2112.98       2016.90        79.08 o                         
  -4   3   2       3954.94       4433.28        84.39 o                         
  -3   3   2       2176.14       2140.56        47.91 o                         
  -2   3   2       1170.80       1340.50        42.14 o                         
  -1   3   2      11260.64      10340.76       212.21 o                         
   0   3   2       1060.16        959.85        62.68 o                         
   1   3   2        577.21        546.18        50.14 o                         
   2   3   2       4598.18       4024.74       146.84 o                         
   3   3   2       4080.69       4185.06       137.44 o                         
   4   3   2        654.16        645.32        40.46 o                         
   5   3   2       1519.46       1793.95        66.93 o                         
   6   3   2        107.08        120.97        27.05 o                         
   7   3   2          0.04         -5.18        14.41 o                         
   8   3   2          5.04         18.36        21.53 o                         
   9   3   2         54.28         68.05        48.35 o                         
  10   3   2         60.74         99.39        66.26 o                         
  11   3   2          3.50         -4.48        32.23 o                         
 -12   4   2          2.35          1.45        27.76 o                         
 -11   4   2        101.22        122.07        44.67 o                         
 -10   4   2         34.77         11.15        23.52 o                         
  -9   4   2       1646.82       1635.50        99.38 o                         
  -8   4   2        108.60         96.02        22.30 o                         
  -7   4   2       1358.41       1430.90        73.05 o                         
  -6   4   2       3192.35       3489.60       104.01 o                         
  -5   4   2        223.04        206.82        21.48 o                         
  -4   4   2        617.08        539.57        44.39 o                         
  -3   4   2        754.97        736.28        42.54 o                         
  -2   4   2       8055.86       7831.01       225.64 o                         
  -1   4   2      12269.36      11683.61       142.82 o                         
   0   4   2        877.58        863.15        64.47 o                         
   1   4   2       9687.53       9048.72       212.21 o                         
   2   4   2       1023.96        870.31        71.63 o                         
   3   4   2        238.52        239.96        44.77 o                         
   4   4   2       2865.08       3185.62        99.66 o                         
   5   4   2        610.49        678.21        45.81 o                         
   6   4   2         54.61         34.18        16.90 o                         
   7   4   2         42.09         16.56        14.24 o                         
   8   4   2        647.97        636.76        63.17 o                         
   9   4   2          3.00         -6.01        28.13 o                         
  10   4   2        694.25        804.05       141.47 o                         
  11   4   2        213.08        111.92        61.78 o                         
 -12   5   2        202.82         52.83        49.25 o                         
 -11   5   2         81.65         63.18        37.66 o                         
 -10   5   2         85.31        -15.26        16.45 o                         
  -9   5   2        956.58        859.31        71.94 o                         
  -8   5   2        357.60        355.38        44.03 o                         
  -7   5   2        777.62        676.66        66.42 o                         
  -6   5   2          8.08         11.68         9.24 o                         
  -5   5   2         51.78         56.57        19.21 o                         
  -4   5   2         18.86         11.62        11.76 o                         
  -3   5   2         79.33         60.20        10.02 o                         
  -2   5   2       8203.91       7775.80        88.22 o                         
  -1   5   2      15474.10      14708.52       216.55 o                         
   0   5   2       8880.77       8318.04       141.63 o                         
   1   5   2       1923.42       1729.88        99.39 o                         
   2   5   2         21.08         38.50        20.59 o                         
   3   5   2       2398.19       2419.32       139.68 o                         
   4   5   2       1022.86       1051.18       102.07 o                         
   5   5   2        354.17        407.51        51.26 o                         
   6   5   2         34.34         59.48        16.93 o                         
   7   5   2         66.19         80.41        20.38 o                         
   8   5   2       1361.34       1301.94        78.65 o                         
   9   5   2        278.06         78.96        82.82 o                         
  10   5   2        198.89        202.36        69.84 o                         
  11   5   2        151.65        173.70        83.27 o                         
 -11   6   2         10.14         24.43        22.77 o                         
 -10   6   2        433.62        453.43        81.46 o                         
  -9   6   2        399.32        424.17        75.85 o                         
  -8   6   2         64.88         67.24        27.99 o                         
  -7   6   2        688.15        658.55        69.33 o                         
  -6   6   2         43.89         17.88        16.20 o                         
  -5   6   2       2604.33       3005.21       116.92 o                         
  -4   6   2       2956.34       3129.79        79.13 o                         
  -3   6   2        345.55        348.97        30.18 o                         
  -2   6   2       1530.02       1370.56        42.68 o                         
  -1   6   2        560.87        537.76        29.27 o                         
   0   6   2       1758.30       1616.66        54.95 o                         
   1   6   2       5029.14       4822.29       125.97 o                         
   2   6   2       1557.05       1489.02        99.39 o                         
   3   6   2       4104.54       4575.87       134.45 o                         
   4   6   2       2087.89       2216.96       149.53 o                         
   5   6   2        126.60         93.12        34.92 o                         
   6   6   2          7.00         41.19        36.71 o                         
   7   6   2          7.68         14.98        15.56 o                         
   8   6   2        638.03        710.35        58.30 o                         
   9   6   2         20.53         23.66        22.79 o                         
  10   6   2        106.08        131.55        49.08 o                         
  11   6   2         23.61         11.64        34.02 o                         
 -11   7   2         49.47         31.35        23.59 o                         
 -10   7   2        870.77        785.21       104.51 o                         
  -9   7   2        554.03        611.40        89.82 o                         
  -8   7   2         86.47         36.25        18.88 o                         
  -7   7   2       1160.48       1138.70        88.49 o                         
  -6   7   2         35.62         20.24        15.74 o                         
  -5   7   2        131.02        128.85        23.28 o                         
  -4   7   2       2596.56       2517.31        73.00 o                         
  -3   7   2        594.68        604.23        41.23 o                         
  -2   7   2       1146.26       1134.05        43.92 o                         
  -1   7   2        197.05        176.88        18.72 o                         
   0   7   2          3.72         13.14         9.52 o                         
   1   7   2          1.05         10.22        10.92 o                         
   2   7   2        138.82        114.81        26.41 o                         
   3   7   2       3266.92       3119.23       374.27 o                         
   4   7   2       4662.21       4763.76       152.19 o                         
   5   7   2       1211.94       1110.27       116.40 o                         
   6   7   2        103.34        160.27        55.51 o                         
   7   7   2        270.75        309.07        45.42 o                         
   8   7   2       2042.62       2098.70       120.37 o                         
   9   7   2        960.11       1057.93        91.75 o                         
  10   7   2        999.00        923.77       114.51 o                         
  11   7   2         76.10         47.46        36.09 o                         
 -11   8   2         91.05         86.15        91.33 o                         
 -10   8   2          4.81        -44.75        64.47 o                         
  -9   8   2         85.58         71.71        37.19 o                         
  -8   8   2       2023.53       2210.94       115.28 o                         
  -7   8   2          6.81          8.15        20.07 o                         
  -6   8   2        305.53        314.12        32.77 o                         
  -5   8   2          0.33        -12.09        12.09 o                         
  -4   8   2         16.81         13.57         8.37 o                         
  -3   8   2        516.10        594.91        45.28 o                         
  -2   8   2        242.67        225.23        22.08 o                         
  -1   8   2       1396.02       1414.70        56.26 o                         
   0   8   2        708.06        625.20        35.05 o                         
   1   8   2       1356.30       1416.75        54.67 o                         
   2   8   2        165.24        201.50        31.00 o                         
   3   8   2       1054.65       1231.15       102.07 o                         
   4   8   2          1.71          7.50        12.24 o                         
   5   8   2          0.95        -24.18        24.18 o                         
   6   8   2        179.79        172.87        38.68 o                         
   7   8   2          6.52         48.05        24.10 o                         
   8   8   2         31.49         28.30        24.49 o                         
   9   8   2       1423.84       1515.45       110.60 o                         
  10   8   2         67.03        -14.99        33.27 o                         
  11   8   2         95.96        103.39        49.15 o                         
 -11   9   2         20.51        -40.44        40.44 o                         
 -10   9   2        230.89        233.84        62.77 o                         
  -9   9   2         99.86         98.05        40.08 o                         
  -8   9   2       1161.51       1212.10        74.37 o                         
  -7   9   2        468.90        495.03        45.22 o                         
  -6   9   2        183.25        161.95        24.70 o                         
  -5   9   2        992.44       1140.89        57.57 o                         
  -4   9   2        108.38        104.93        23.28 o                         
  -3   9   2       1572.71       1685.21        61.93 o                         
  -2   9   2      10074.11      10319.06       154.55 o                         
  -1   9   2      20221.89      21410.36       233.71 o                         
   0   9   2        231.74        275.50        26.05 o                         
   1   9   2         16.85         -0.40        10.91 o                         
   2   9   2       1317.54       1588.40        85.22 o                         
   3   9   2       2042.77       2029.83       136.99 o                         
   4   9   2       1101.28       1079.83       102.07 o                         
   5   9   2         20.60         36.68        18.29 o                         
   6   9   2          0.01          1.26        14.79 o                         
   7   9   2       1066.39       1087.08        78.79 o                         
   8   9   2          0.10        -17.10        17.10 o                         
   9   9   2        736.15        771.26        81.14 o                         
  10   9   2        148.06        145.77        38.47 o                         
 -11  10   2        297.34        403.59        88.00 o                         
 -10  10   2        975.59        797.02       166.54 o                         
  -9  10   2          5.27         13.89        22.19 o                         
  -8  10   2        251.83        251.85        46.11 o                         
  -7  10   2          9.60         12.14        10.02 o                         
  -6  10   2        243.88        275.62        40.35 o                         
  -5  10   2        490.30        474.38        38.70 o                         
  -4  10   2          1.75         -6.66        13.56 o                         
  -3  10   2       1151.58       1183.21        54.80 o                         
  -2  10   2       1930.35       1844.46        70.86 o                         
  -1  10   2        487.33        486.49        38.03 o                         
   0  10   2        323.75        360.43        30.28 o                         
   1  10   2         16.98          2.34        11.36 o                         
   2  10   2          7.29          8.51        12.66 o                         
   3  10   2        175.53        257.64        41.18 o                         
   4  10   2        590.62        549.03        60.02 o                         
   5  10   2        220.17        293.80        78.79 o                         
   6  10   2         47.77         31.87        17.01 o                         
   7  10   2        613.07        668.91        62.53 o                         
   8  10   2        350.74        289.39        39.48 o                         
   9  10   2       1793.15       1869.79       125.20 o                         
  10  10   2        877.83        918.38        91.98 o                         
 -10  11   2         22.84         10.88        35.71 o                         
  -9  11   2       1329.05       1485.44       200.57 o                         
  -8  11   2         94.19        112.49        30.66 o                         
  -7  11   2       3565.32       3615.18       120.64 o                         
  -6  11   2         79.82         37.49        15.73 o                         
  -5  11   2        490.55        545.17        45.77 o                         
  -4  11   2        383.56        402.13        59.54 o                         
  -3  11   2          0.87          0.03        10.06 o                         
  -2  11   2        430.08        424.25        48.59 o                         
  -1  11   2         16.32         11.11        12.63 o                         
   0  11   2         80.92         72.67        19.07 o                         
   1  11   2        357.97        310.89        35.08 o                         
   2  11   2         30.78         20.43        14.23 o                         
   3  11   2        939.15        954.21        76.96 o                         
   4  11   2        575.15        565.77        63.01 o                         
   5  11   2         61.04         31.75        16.42 o                         
   6  11   2        358.12        317.20        41.86 o                         
   7  11   2        171.16        159.42        34.49 o                         
   8  11   2         89.79         89.31        24.76 o                         
   9  11   2          0.32         37.74        24.56 o                         
  10  11   2          7.22         32.76        35.96 o                         
 -10  12   2          1.64        -34.42        34.42 o                         
  -9  12   2          3.50        -46.56        55.51 o                         
  -8  12   2        613.00        465.60       111.03 o                         
  -7  12   2       1381.69       1470.16        96.07 o                         
  -6  12   2         84.35         87.22        20.74 o                         
  -5  12   2         85.47         72.36        18.81 o                         
  -4  12   2        526.21        534.51       138.78 o                         
  -3  12   2         94.91         92.92        17.40 o                         
  -2  12   2         23.30         27.72        10.84 o                         
  -1  12   2       1869.75       1939.30        74.36 o                         
   0  12   2         29.68         33.28        14.85 o                         
   1  12   2         87.52        128.78        29.31 o                         
   2  12   2          0.91         29.55        20.26 o                         
   3  12   2        629.69        654.26        67.76 o                         
   4  12   2          0.45         11.22        15.40 o                         
   5  12   2         44.22         15.89        17.47 o                         
   6  12   2        850.64        875.84        70.29 o                         
   7  12   2         23.28         38.49        22.05 o                         
   8  12   2        416.89        503.31        78.05 o                         
   9  12   2         42.63          9.78        27.69 o                         
  10  12   2          2.14         17.82        26.40 o                         
 -10  13   2         70.10         47.86        37.83 o                         
  -9  13   2        129.51        144.64        42.69 o                         
  -8  13   2         38.41         42.98        49.25 o                         
  -7  13   2         37.57         14.46        14.87 o                         
  -6  13   2         19.59         23.65        16.97 o                         
  -5  13   2          5.97         21.95        16.79 o                         
  -4  13   2        614.62        630.99       121.77 o                         
  -3  13   2        304.42        351.86        36.74 o                         
  -2  13   2          6.96          4.54         9.99 o                         
  -1  13   2         33.16         22.78        13.40 o                         
   0  13   2         34.35         33.60        15.52 o                         
   1  13   2          3.87         13.64        12.71 o                         
   2  13   2        542.17        545.17        61.71 o                         
   3  13   2        160.94        149.09        32.48 o                         
   4  13   2       1392.27       1422.52       103.86 o                         
   5  13   2        466.53        406.26        47.77 o                         
   6  13   2        123.43        107.03        27.63 o                         
   7  13   2         20.70         -8.23        18.74 o                         
   8  13   2        249.09        305.01        65.39 o                         
   9  13   2         55.44         -2.08        35.82 o                         
  -9  14   2         41.37        -42.08        48.35 o                         
  -8  14   2         63.18          8.69        20.54 o                         
  -7  14   2          6.64         71.63        50.14 o                         
  -6  14   2         62.28         50.03        20.73 o                         
  -5  14   2       1473.90       1490.78        95.99 o                         
  -4  14   2        225.96        224.85        39.04 o                         
  -3  14   2        474.91        447.62        43.07 o                         
  -2  14   2        595.73        481.54        45.52 o                         
  -1  14   2        141.44        160.69        28.03 o                         
   0  14   2        534.26        587.76        52.68 o                         
   1  14   2         76.20         43.77        16.02 o                         
   2  14   2         29.94         36.02        17.74 o                         
   3  14   2         20.56         -4.58        20.16 o                         
   4  14   2        633.62        602.64        70.53 o                         
   5  14   2       1642.71       1638.89        95.53 o                         
   6  14   2        148.52        149.52        32.57 o                         
   7  14   2         67.99         42.28        32.23 o                         
   8  14   2         26.02         99.35        39.03 o                         
   9  14   2          1.29         39.37        49.39 o                         
  -9  15   2         81.44        151.32        75.21 o                         
  -8  15   2         83.26         66.93        67.15 o                         
  -7  15   2        211.01        227.57        49.90 o                         
  -6  15   2         38.90         37.01        22.85 o                         
  -5  15   2         62.12         64.47        24.13 o                         
  -4  15   2       2298.98       2293.09       124.64 o                         
  -3  15   2        850.56        854.68        61.34 o                         
  -2  15   2         30.56         35.05        31.79 o                         
  -1  15   2        267.48        304.35        47.09 o                         
   0  15   2         29.32         -6.36        20.16 o                         
   1  15   2          4.49          9.77        13.71 o                         
   2  15   2        645.63        668.49        59.40 o                         
   3  15   2       1092.89       1134.84       103.50 o                         
   4  15   2        223.68        180.21        59.54 o                         
   5  15   2         79.39         80.53        29.35 o                         
   6  15   2        106.99        108.25        26.34 o                         
   7  15   2         17.34         -3.57        23.32 o                         
   8  15   2        190.67        262.30        59.47 o                         
  -8  16   2         52.20        120.34        40.23 o                         
  -7  16   2          0.88        -12.56        24.95 o                         
  -6  16   2        413.75        440.56        67.60 o                         
  -5  16   2        239.86        234.31        45.66 o                         
  -4  16   2         28.88         58.29        23.59 o                         
  -3  16   2         22.93         19.90        17.21 o                         
  -2  16   2          9.91         -2.76        21.27 o                         
  -1  16   2         59.67         13.43        31.23 o                         
   0  16   2       1100.56       1006.52        74.42 o                         
   1  16   2         20.71         16.18        16.59 o                         
   2  16   2        304.03        303.47        44.97 o                         
   3  16   2        289.22        309.50        42.92 o                         
   4  16   2         37.19         24.59        20.39 o                         
   5  16   2         88.02         86.17        27.16 o                         
   6  16   2         28.58         91.93        38.27 o                         
   7  16   2          2.25         -6.89        75.66 o                         
   8  16   2         15.85         15.46        25.59 o                         
  -8  17   2          1.20        -26.86        56.41 o                         
  -7  17   2        283.40        245.19        60.89 o                         
  -6  17   2        211.22        228.47        54.33 o                         
  -5  17   2        154.68        111.03        66.26 o                         
  -4  17   2         36.06         12.79        37.16 o                         
  -3  17   2         29.55         37.35        21.61 o                         
  -2  17   2         61.89         45.63        19.12 o                         
  -1  17   2        151.00        132.76        30.25 o                         
   0  17   2        939.50       1030.13        78.61 o                         
   1  17   2          0.44          3.36        19.99 o                         
   2  17   2        556.72        572.74        59.15 o                         
   3  17   2         16.95         16.03        23.23 o                         
   4  17   2        704.02        665.29        80.02 o                         
   5  17   2         18.43         36.73        25.07 o                         
   6  17   2        432.58        500.89        80.38 o                         
   7  17   2          0.57         31.48        67.60 o                         
  -7  18   2        106.60         76.33        39.84 o                         
  -6  18   2        196.45        257.60        57.45 o                         
  -5  18   2        111.04         93.12        66.26 o                         
  -4  18   2        207.61        334.87       101.18 o                         
  -3  18   2        184.92        153.97        30.54 o                         
  -2  18   2        618.99        684.57        62.14 o                         
  -1  18   2         59.93         67.66        24.63 o                         
   0  18   2         15.36          0.83        33.58 o                         
   1  18   2        407.01        420.75        65.62 o                         
   2  18   2          0.01         32.08        25.59 o                         
   3  18   2         36.21         93.50        36.25 o                         
   4  18   2          0.61         35.82        48.35 o                         
   5  18   2         58.13         46.62        26.16 o                         
   6  18   2          3.30          4.03        25.96 o                         
   7  18   2        310.70        279.05        63.12 o                         
  -6  19   2          0.03        -12.50        27.10 o                         
  -5  19   2        102.73        119.98        63.57 o                         
  -4  19   2         30.29         -0.90        42.08 o                         
  -3  19   2         40.23         20.67        22.15 o                         
  -2  19   2        314.85        384.29        65.26 o                         
  -1  19   2         29.36         18.10        27.14 o                         
   0  19   2          0.32        -37.61        59.10 o                         
   1  19   2         20.79         37.42        32.68 o                         
   2  19   2         14.33         -6.25        25.12 o                         
   3  19   2         85.00        104.32        36.91 o                         
   4  19   2          0.45        -17.91        48.35 o                         
   5  19   2         16.81         29.73        32.81 o                         
   6  19   2          2.05         63.48        36.95 o                         
  -6  20   2          1.02         -6.32        29.68 o                         
  -5  20   2         13.63         54.62        51.93 o                         
  -4  20   2         74.17         81.48        44.77 o                         
  -3  20   2         19.94         22.50        44.32 o                         
  -2  20   2        340.38        332.23       134.31 o                         
  -1  20   2        231.69        299.81        79.69 o                         
   0  20   2          0.16        -11.36        23.96 o                         
   1  20   2         87.94         50.70        33.45 o                         
   2  20   2        138.14        166.74        47.72 o                         
   3  20   2        192.45        261.27        62.46 o                         
   4  20   2         14.27         31.34        42.98 o                         
   5  20   2          1.74          2.71        67.15 o                         
  -3  21   2         10.25         -3.93        24.51 o                         
  -2  21   2          3.42         -8.12        55.51 o                         
  -1  21   2         10.37          3.97        30.33 o                         
   0  21   2          7.09         20.43        51.04 o                         
   1  21   2         71.19         80.89        36.14 o                         
   2  21   2       1033.22       1107.09       117.25 o                         
   3  21   2         17.43         98.65        40.20 o                         
   4  21   2         94.88         94.91        59.99 o                         
  -3  22   2         88.59        197.88        87.75 o                         
  -2  22   2          0.32        -13.48        20.37 o                         
  -1  22   2         19.34         87.68        38.40 o                         
   0  22   2          0.75         -2.46        25.23 o                         
   1  22   2          0.02         21.66        26.23 o                         
   2  22   2        234.54        301.83        65.17 o                         
 -11   0   3        476.51        564.09       108.34 o                         
  -9   0   3          5.09         -1.21        17.72 o                         
  -7   0   3        543.50        542.84       101.63 o                         
  -5   0   3         45.21         33.13        13.93 o                         
  -3   0   3          0.59          0.31         9.16 o                         
   1   0   3       3553.78       3306.64       126.25 o                         
   3   0   3        407.99        439.70        42.45 o                         
   5   0   3        507.78        536.51        59.71 o                         
   7   0   3        549.97        500.98        67.74 o                         
 -12   1   3         39.81        106.91        44.77 o                         
 -11   1   3         60.55         27.88        26.99 o                         
 -10   1   3        547.06        581.37        51.18 o                         
  -9   1   3        380.57        363.38        35.88 o                         
  -8   1   3       1458.57       1499.00        66.85 o                         
  -7   1   3         34.45         31.17        11.71 o                         
  -6   1   3         36.36         48.31        12.55 o                         
  -5   1   3         15.10         19.29         9.63 o                         
  -4   1   3       1491.75       1375.47        53.50 o                         
  -3   1   3       8119.49       7905.21        99.92 o                         
  -2   1   3      25619.91      23585.15       126.71 o                         
   1   1   3      23821.82      22150.61       231.52 o                         
   2   1   3         15.03         13.65        10.39 o                         
   3   1   3       1550.10       1638.52        66.55 o                         
   4   1   3       1126.44       1193.27        50.86 o                         
   5   1   3       3634.79       3921.70       112.95 o                         
   6   1   3        190.54        196.92        32.83 o                         
   7   1   3        279.08        283.71        40.78 o                         
   8   1   3         34.63         21.49        28.65 o                         
  11   1   3          0.03        -13.43        50.14 o                         
 -12   2   3         49.69         48.05        40.29 o                         
 -11   2   3        496.37        509.22        73.17 o                         
 -10   2   3        408.61        454.97        47.79 o                         
  -9   2   3        808.94        845.54        53.76 o                         
  -8   2   3         82.14         79.61        16.55 o                         
  -7   2   3       2593.02       2709.50        77.55 o                         
  -6   2   3       8369.59       8892.43       149.77 o                         
  -5   2   3       2244.67       2378.00        68.48 o                         
  -4   2   3       1897.93       1809.27        51.15 o                         
  -3   2   3      10241.39      10004.95        87.12 o                         
  -2   2   3       1974.58       1747.23        90.43 o                         
  -1   2   3         66.85         91.33        22.38 o                         
   0   2   3       1501.39       1395.00        75.21 o                         
   1   2   3       2752.16       2301.30        90.43 o                         
   2   2   3        432.48        368.01        27.60 o                         
   3   2   3       4630.08       4620.67       111.50 o                         
   4   2   3       1119.54       1200.42        50.67 o                         
   5   2   3         70.89         85.69        16.69 o                         
   6   2   3         25.91         34.34        18.40 o                         
   7   2   3        406.37        352.42        46.77 o                         
   8   2   3        307.97        316.97        79.69 o                         
  11   2   3          8.73          0.00        51.93 o                         
 -12   3   3         52.84         50.74        29.89 o                         
 -11   3   3       1265.13       1467.85       107.37 o                         
 -10   3   3       1527.09       1600.51        86.82 o                         
  -9   3   3       1011.28        999.01        85.80 o                         
  -8   3   3        137.73        123.03        19.75 o                         
  -7   3   3       1042.79       1099.32        53.28 o                         
  -6   3   3       4449.88       4657.67       128.66 o                         
  -5   3   3         22.00          3.16        11.65 o                         
  -4   3   3          0.07         -5.13         6.84 o                         
  -3   3   3         22.07         80.21         9.34 o                         
  -2   3   3        224.96        221.16        38.50 o                         
  -1   3   3       1672.18       1677.05        91.33 o                         
   0   3   3        360.40        296.37        39.40 o                         
   1   3   3        132.58        147.74        30.44 o                         
   2   3   3         44.24         61.78        25.97 o                         
   3   3   3        107.99        144.06        22.03 o                         
   4   3   3       3676.83       3661.61        97.79 o                         
   5   3   3       2603.26       2946.70        87.93 o                         
   6   3   3         66.48         49.13        18.55 o                         
   7   3   3        228.81        191.56        28.05 o                         
   8   3   3        531.23        605.28       102.97 o                         
  10   3   3         75.29         86.85        44.77 o                         
  11   3   3        110.72        137.89        70.74 o                         
 -12   4   3         71.48        125.71        53.72 o                         
 -11   4   3        456.90        470.63        61.45 o                         
 -10   4   3        793.42        796.11        60.63 o                         
  -9   4   3       3052.79       3025.95       109.53 o                         
  -8   4   3        861.28        871.60        54.95 o                         
  -7   4   3          0.64          8.19        10.34 o                         
  -6   4   3       1686.99       1721.19        88.28 o                         
  -5   4   3        133.33        142.79        16.62 o                         
  -4   4   3        212.82        251.80        27.53 o                         
  -3   4   3        897.28        899.10        40.84 o                         
  -2   4   3      72443.57      69631.13       676.01 o                         
  -1   4   3      60702.00      57358.38       295.07 o                         
   0   4   3      36194.60      33420.11       433.36 o                         
   1   4   3      15343.80      14003.77       286.52 o                         
   2   4   3         63.00         83.27        28.65 o                         
   3   4   3      13336.14      14465.25       598.11 o                         
   4   4   3          0.03          5.71        12.75 o                         
   5   4   3          8.38         -6.73        13.96 o                         
   6   4   3         49.61         28.94        15.44 o                         
   7   4   3          5.08         -7.21        17.21 o                         
   8   4   3        155.85        135.92        32.83 o                         
   9   4   3         73.48         78.79        47.46 o                         
  10   4   3         55.47         59.99        42.98 o                         
  11   4   3          1.22        -23.28        39.40 o                         
 -12   5   3         82.63         66.81        45.42 o                         
 -11   5   3         35.17         47.44        38.20 o                         
 -10   5   3         20.35          1.40        16.07 o                         
  -9   5   3        787.62        772.17        54.83 o                         
  -8   5   3        118.94         82.91        22.27 o                         
  -7   5   3         69.95         75.34        20.67 o                         
  -6   5   3        175.75        141.68        24.07 o                         
  -5   5   3       4940.09       4998.54       123.77 o                         
  -4   5   3       2221.70       2206.13        79.99 o                         
  -3   5   3       2942.17       3097.99        85.96 o                         
  -2   5   3      25042.19      25188.87       436.95 o                         
  -1   5   3      75942.96      71091.41       376.32 o                         
   0   5   3       5890.21       5788.07       136.10 o                         
   1   5   3        823.77        922.24        78.79 o                         
   2   5   3       5925.37       5610.46       200.57 o                         
   3   5   3       4605.62       4998.02       213.10 o                         
   4   5   3       3443.95       4089.21       211.31 o                         
   5   5   3         97.76         71.67        17.41 o                         
   6   5   3        345.11        296.14        47.14 o                         
   7   5   3         64.64         64.28        18.53 o                         
   8   5   3          7.62         -5.39        20.38 o                         
   9   5   3         11.38         17.42        24.29 o                         
  10   5   3        139.37        142.37        59.10 o                         
  11   5   3        126.37         98.49        71.63 o                         
 -12   6   3         80.38        158.43       128.93 o                         
 -11   6   3         14.71          0.59        20.51 o                         
 -10   6   3        882.57       1045.83        84.61 o                         
  -9   6   3        421.46        335.78        71.12 o                         
  -8   6   3        285.23        341.33        63.94 o                         
  -7   6   3        300.12        275.78        72.53 o                         
  -6   6   3        138.24        170.07        26.38 o                         
  -5   6   3         51.46         79.60        18.09 o                         
  -4   6   3         36.66         77.45        12.51 o                         
  -3   6   3         35.85         41.82        10.94 o                         
  -2   6   3        243.64        308.85        18.44 o                         
  -1   6   3       1673.64       1568.29        48.50 o                         
   0   6   3        488.02        435.10        40.74 o                         
   1   6   3        155.95        122.67        31.34 o                         
   2   6   3       2379.97       2387.98       136.10 o                         
   3   6   3       1564.25       1574.91       140.57 o                         
   4   6   3        743.35        771.82        94.02 o                         
   6   6   3        439.48        468.12        64.98 o                         
   7   6   3        149.22        125.94        42.39 o                         
   8   6   3       2970.36       2959.00       119.81 o                         
   9   6   3        565.92        468.37        61.22 o                         
  10   6   3         50.78         36.72        64.02 o                         
  11   6   3         39.17        108.34        69.84 o                         
 -11   7   3          4.54        -35.91        35.91 o                         
 -10   7   3        948.63       1055.96        83.39 o                         
  -9   7   3        602.04        518.45        83.90 o                         
  -8   7   3       4445.41       4260.68       293.24 o                         
  -7   7   3       1570.84       1667.66       100.08 o                         
  -6   7   3         98.08         68.01        18.88 o                         
  -5   7   3         23.25         14.19         8.19 o                         
  -4   7   3       3046.61       3101.35        72.93 o                         
  -3   7   3       1742.04       1864.02        63.65 o                         
  -2   7   3          0.03          5.23         7.55 o                         
  -1   7   3        839.56        748.17        56.86 o                         
   0   7   3        318.29        254.51        31.18 o                         
   1   7   3        449.81        439.15        42.10 o                         
   2   7   3       1509.85       1664.51       119.98 o                         
   3   7   3        283.79        275.45        39.57 o                         
   4   7   3         80.43         70.02        40.74 o                         
   6   7   3        378.52        292.79        74.32 o                         
   7   7   3        256.17        291.23        46.15 o                         
   8   7   3        266.69        261.49        45.85 o                         
   9   7   3         29.15         59.22        38.17 o                         
  10   7   3         90.77        109.10        47.92 o                         
  11   7   3        123.40        127.14        67.15 o                         
 -11   8   3        127.34        106.22        46.23 o                         
 -10   8   3         67.56        145.88        52.84 o                         
  -9   8   3        616.50        695.83        95.50 o                         
  -8   8   3        181.37        120.41        32.71 o                         
  -7   8   3        628.78        618.32        46.92 o                         
  -6   8   3         33.40         82.76        30.06 o                         
  -5   8   3        182.61        133.92        18.71 o                         
  -4   8   3         50.54         29.95         9.61 o                         
  -3   8   3       2714.78       2697.68        85.40 o                         
  -2   8   3        583.15        487.03        30.48 o                         
  -1   8   3       3333.24       3116.18        90.06 o                         
   0   8   3        885.35        969.28        62.17 o                         
   1   8   3        279.44        287.72        30.18 o                         
   2   8   3          9.43         13.72        21.49 o                         
   3   8   3        108.41        127.98        27.66 o                         
   4   8   3        112.77         97.60        34.02 o                         
   5   8   3        199.76        256.08        58.20 o                         
   6   8   3         36.27         19.64        23.02 o                         
   7   8   3       1828.48       1749.36       106.22 o                         
   8   8   3        197.77        195.89        37.38 o                         
   9   8   3       3000.64       3277.59       163.18 o                         
  10   8   3        293.40        294.53        55.95 o                         
  11   8   3          0.00        -38.27        39.98 o                         
 -11   9   3         73.86         45.93        33.87 o                         
 -10   9   3        342.92        371.21        77.64 o                         
  -9   9   3        195.49        148.78        47.97 o                         
  -8   9   3          1.97         19.06        14.23 o                         
  -7   9   3        139.10        124.56        24.46 o                         
  -6   9   3         77.95         60.93        14.60 o                         
  -5   9   3         88.92         68.63        14.99 o                         
  -4   9   3          3.32         12.31        17.01 o                         
  -3   9   3        130.11        110.99        15.49 o                         
  -2   9   3        417.64        528.92        34.40 o                         
  -1   9   3        248.16        199.59        44.30 o                         
   0   9   3          6.08          5.32        10.32 o                         
   1   9   3         46.77         62.24        18.12 o                         
   2   9   3         22.42         20.79        15.91 o                         
   3   9   3        145.57        125.35        41.19 o                         
   4   9   3        335.53        357.26        64.47 o                         
   5   9   3         19.52         -6.22        59.10 o                         
   6   9   3         30.51         31.01        17.22 o                         
   7   9   3       1217.06       1214.80        75.14 o                         
   8   9   3        407.97        496.04        51.76 o                         
   9   9   3       1046.35       1213.02       100.64 o                         
  10   9   3        273.76        305.79        53.58 o                         
 -11  10   3         15.25         18.10        56.41 o                         
 -10  10   3         92.66        113.46        38.22 o                         
  -9  10   3        789.14        883.28       113.88 o                         
  -8  10   3          3.81        -12.39        12.39 o                         
  -7  10   3        328.32        328.66        69.87 o                         
  -6  10   3       1622.43       1635.11        69.95 o                         
  -5  10   3          0.88          6.88         9.29 o                         
  -4  10   3         32.00         80.36        20.59 o                         
  -3  10   3       2922.50       3235.83        86.51 o                         
  -2  10   3      12584.37      12785.41       179.21 o                         
  -1  10   3         69.93         80.27        17.21 o                         
   0  10   3       4824.25       4477.13       105.00 o                         
   1  10   3        590.23        627.09        48.19 o                         
   2  10   3        182.71        137.01        28.94 o                         
   3  10   3        860.12       1003.77        79.66 o                         
   4  10   3        755.63        681.05        68.20 o                         
   5  10   3        361.42        347.50        42.17 o                         
   6  10   3        451.02        400.24        47.29 o                         
   7  10   3          2.68          3.92        17.11 o                         
   8  10   3       1050.64       1154.07        78.54 o                         
   9  10   3         16.43          0.06        28.72 o                         
  10  10   3        167.89        277.14        54.40 o                         
 -10  11   3         36.35         46.16        36.14 o                         
  -9  11   3        129.71        117.29        63.57 o                         
  -8  11   3        147.60        136.19        37.26 o                         
  -7  11   3        571.81        535.23        44.07 o                         
  -6  11   3        210.48        198.96        30.86 o                         
  -5  11   3        620.31        661.16        43.71 o                         
  -4  11   3         86.75         97.83        20.08 o                         
  -3  11   3         10.12         15.31        14.79 o                         
  -2  11   3         27.11         19.85        12.92 o                         
  -1  11   3         39.41         36.00        13.88 o                         
   0  11   3        130.69         85.24        21.27 o                         
   1  11   3        102.90        102.97        38.50 o                         
   2  11   3          5.71          8.95        18.80 o                         
   3  11   3        887.99        876.30        76.77 o                         
   4  11   3        656.33        718.29        59.09 o                         
   5  11   3        604.09        603.75        74.44 o                         
   6  11   3        309.30        253.39        38.47 o                         
   7  11   3         22.97          4.55        20.59 o                         
   8  11   3        294.26        271.33        48.00 o                         
   9  11   3        197.79        206.69        49.42 o                         
  10  11   3        101.66        142.94        42.49 o                         
 -10  12   3         73.49        105.27        53.00 o                         
  -9  12   3        613.79        499.62       119.98 o                         
  -8  12   3        168.60        221.74        45.88 o                         
  -7  12   3       1276.06       1293.95        68.35 o                         
  -6  12   3        408.58        410.10        41.37 o                         
  -5  12   3        600.32        647.26        46.88 o                         
  -4  12   3        174.38        167.49        29.00 o                         
  -3  12   3          6.61         41.16        12.54 o                         
  -2  12   3         28.70          9.24        13.01 o                         
  -1  12   3          5.99          0.07         8.93 o                         
   0  12   3         69.51         66.13        17.71 o                         
   1  12   3        100.70        119.09        40.29 o                         
   2  12   3         79.92         62.41        22.79 o                         
   3  12   3        791.62        864.88        78.40 o                         
   4  12   3        172.89        180.16        32.51 o                         
   5  12   3       1743.62       1725.55        96.22 o                         
   6  12   3         35.72         75.04        25.46 o                         
   7  12   3       1784.61       1675.16       104.42 o                         
   8  12   3        225.87        195.61        53.28 o                         
   9  12   3         29.94         23.08        24.25 o                         
 -10  13   3         19.52          3.42        79.69 o                         
  -9  13   3         77.53         83.27        56.41 o                         
  -8  13   3        152.47         66.26        67.15 o                         
  -7  13   3          2.43         22.38        49.25 o                         
  -6  13   3       9486.53       9648.05       194.51 o                         
  -5  13   3         75.88         45.66        18.71 o                         
  -4  13   3        388.48        290.90        40.27 o                         
  -3  13   3        393.42        454.88        39.73 o                         
  -2  13   3       1335.11       1248.75        60.90 o                         
  -1  13   3       1003.40       1059.17        57.47 o                         
   0  13   3        315.82        355.61        40.93 o                         
   1  13   3          8.97         25.14        14.87 o                         
   2  13   3        297.05        342.90        49.97 o                         
   3  13   3         52.60         65.48        23.66 o                         
   4  13   3       1081.75       1053.41        74.85 o                         
   5  13   3          2.09        -22.03        22.03 o                         
   6  13   3        564.33        651.65        64.22 o                         
   7  13   3       1106.36       1170.10        87.76 o                         
   8  13   3        290.70        280.51        59.50 o                         
   9  13   3         96.96         54.88        25.92 o                         
  -9  14   3         24.12         59.10        51.04 o                         
  -8  14   3        315.36        356.36       107.45 o                         
  -7  14   3          0.34          1.79        34.02 o                         
  -6  14   3         23.35         19.54        17.04 o                         
  -5  14   3       4082.60       4415.49       256.97 o                         
  -4  14   3        847.85        797.27        68.73 o                         
  -3  14   3        489.34        465.07        49.72 o                         
  -2  14   3       1545.90       1430.48        76.25 o                         
  -1  14   3        194.35        151.47        26.98 o                         
   0  14   3       2097.84       2173.64       101.83 o                         
   1  14   3        836.08        846.97        64.81 o                         
   2  14   3        758.89        774.91        63.47 o                         
   3  14   3       2238.79       2167.55       130.80 o                         
   4  14   3        110.39        213.23        44.47 o                         
   5  14   3        949.48        803.81        70.66 o                         
   6  14   3         10.18          6.65        17.94 o                         
   7  14   3         40.25         -4.03        25.84 o                         
   8  14   3         60.95         34.26        30.63 o                         
   9  14   3         37.15         47.23        31.92 o                         
  -9  15   3         62.50        -17.91        40.29 o                         
  -8  15   3         26.68         -6.27        50.14 o                         
  -7  15   3         93.57        102.07        63.57 o                         
  -6  15   3        216.32        232.80        85.06 o                         
  -5  15   3        434.45        407.72        51.36 o                         
  -4  15   3        214.01        176.15        57.75 o                         
  -3  15   3          1.90          9.15        12.92 o                         
  -2  15   3          0.00        -17.33        19.70 o                         
  -1  15   3         30.18         17.23        27.31 o                         
   0  15   3        350.96        308.27        37.87 o                         
   1  15   3        181.01        152.87        30.19 o                         
   2  15   3        233.77        228.56        37.13 o                         
   3  15   3        679.07        647.22        60.80 o                         
   4  15   3       2369.38       2259.48       141.18 o                         
   5  15   3        560.16        557.87        59.49 o                         
   6  15   3        101.69         52.77        30.47 o                         
   7  15   3        396.82        484.47       125.35 o                         
   8  15   3         67.01         23.91        47.90 o                         
  -8  16   3         44.30        -26.86        40.29 o                         
  -7  16   3        391.62        381.32        64.01 o                         
  -6  16   3         92.32        105.79        41.19 o                         
  -5  16   3         73.94         56.41        52.83 o                         
  -4  16   3        413.27        352.50       104.31 o                         
  -3  16   3        701.81        631.49        68.17 o                         
  -2  16   3        305.56        323.85        50.46 o                         
  -1  16   3        541.81        496.02        51.89 o                         
   0  16   3       1981.77       1978.12       103.42 o                         
   1  16   3        208.12        224.78        46.53 o                         
   2  16   3         81.35         61.54        20.05 o                         
   3  16   3         48.16         42.74        21.92 o                         
   4  16   3       2108.09       2005.03       226.98 o                         
   5  16   3        158.66        187.83        38.25 o                         
   6  16   3       1103.76       1162.03       118.43 o                         
   7  16   3        563.49        636.39        92.04 o                         
   8  16   3        227.58        130.55        77.00 o                         
  -8  17   3          7.85         18.80        41.19 o                         
  -7  17   3         67.89        122.00        35.82 o                         
  -6  17   3          4.56         15.85        21.68 o                         
  -5  17   3        384.43        377.85       106.55 o                         
  -4  17   3         64.14         76.96        27.11 o                         
  -3  17   3          2.27        -21.89        22.83 o                         
  -2  17   3          2.40         -0.74        14.46 o                         
  -1  17   3       2039.58       2102.15       107.87 o                         
   0  17   3       1875.42       1609.00       122.34 o                         
   1  17   3        131.79        158.50        42.31 o                         
   2  17   3          2.08         -0.45        23.05 o                         
   3  17   3        547.22        520.67        74.42 o                         
   4  17   3         93.45         34.92        44.77 o                         
   5  17   3         41.30         48.97        71.18 o                         
   6  17   3          3.30          9.96        36.71 o                         
   7  17   3         92.96        200.57        76.11 o                         
  -7  18   3          6.74         29.55        54.62 o                         
  -6  18   3          9.65         68.05        30.43 o                         
  -5  18   3         15.95        -34.02        49.25 o                         
  -4  18   3          0.46        -34.92        42.98 o                         
  -3  18   3         43.35         26.06        18.21 o                         
  -2  18   3         45.17         74.94        25.06 o                         
  -1  18   3        328.75        328.19        46.62 o                         
   0  18   3        147.23        215.16        48.38 o                         
   1  18   3         41.65         34.65        33.54 o                         
   2  18   3         36.70          8.65        27.84 o                         
   3  18   3         29.95         46.83        35.93 o                         
   4  18   3         95.19        104.76        62.68 o                         
   5  18   3         10.17         -3.47        36.71 o                         
   6  18   3         57.11         50.33        33.35 o                         
   7  18   3         29.88         53.72        46.56 o                         
  -6  19   3         26.97         62.74        35.30 o                         
  -5  19   3         19.95         24.18        49.25 o                         
  -4  19   3          6.53         15.22        44.77 o                         
  -3  19   3        725.21        629.94        78.69 o                         
  -2  19   3       2205.26       2153.82       146.05 o                         
  -1  19   3       1551.89       1473.28       149.98 o                         
   0  19   3          2.92         43.07        25.94 o                         
   1  19   3        979.05        945.37        99.65 o                         
   2  19   3          4.36        -28.79        41.64 o                         
   3  19   3        233.63        199.12        52.92 o                         
   4  19   3         12.84         23.28        39.40 o                         
   5  19   3        334.17        425.50        75.48 o                         
   6  19   3        141.16        231.03        61.70 o                         
  -6  20   3          0.26        -12.54        44.77 o                         
  -5  20   3          4.89         31.34        52.83 o                         
  -4  20   3        287.86        394.86       111.92 o                         
  -3  20   3          0.00         -2.27        18.76 o                         
  -2  20   3        189.79        155.09        43.89 o                         
  -1  20   3         31.65         59.20        32.12 o                         
   0  20   3         53.37         20.97        33.13 o                         
   1  20   3          9.99         12.90        22.57 o                         
   2  20   3        454.20        550.31       168.78 o                         
   3  20   3        437.92        478.36        76.27 o                         
   4  20   3         52.86         42.08        63.57 o                         
   5  20   3         10.89         -4.43        29.04 o                         
  -4  21   3          8.59         24.18        48.35 o                         
  -3  21   3          1.06        -42.53        42.53 o                         
  -2  21   3         20.96        -48.80        48.80 o                         
  -1  21   3          6.59         56.41        31.66 o                         
   0  21   3          8.71        -16.55        97.60 o                         
   1  21   3        130.23        143.80        54.62 o                         
   2  21   3        160.47        178.56        49.70 o                         
   3  21   3       1215.59       1367.97       130.74 o                         
   4  21   3         46.41         42.08        46.56 o                         
  -3  22   3          9.98        -13.43        52.83 o                         
  -2  22   3          1.70         16.81        29.47 o                         
  -1  22   3         11.53          5.51       104.31 o                         
   0  22   3         51.92        102.24        38.93 o                         
   1  22   3        250.57        292.03        61.31 o                         
   2  22   3        672.55        702.59        95.35 o                         
 -12   0   4         45.51         64.47        44.77 o                         
 -10   0   4       1492.12       1520.29       113.77 o                         
  -8   0   4       1101.85       1084.79        75.67 o                         
  -6   0   4       8533.86       9393.98       207.34 o                         
  -4   0   4       5619.88       5730.44       182.66 o                         
  -2   0   4      95258.23      87367.66       393.07 o                         
   0   0   4     125935.76     115710.16       674.22 o                         
   2   0   4       1465.07       1410.23       104.76 o                         
   4   0   4       1143.45       1277.72        83.11 o                         
   6   0   4         11.47         14.56        19.12 o                         
 -12   1   4         33.28        -25.96        25.96 o                         
 -11   1   4       1336.77       1511.86       124.35 o                         
 -10   1   4          1.60         10.13        19.56 o                         
  -9   1   4         30.11         25.87        14.86 o                         
  -8   1   4         64.98         70.19        16.04 o                         
  -7   1   4        121.94        127.89        20.56 o                         
  -6   1   4        204.72        181.78        24.81 o                         
  -5   1   4         26.09          9.04        17.91 o                         
  -4   1   4        165.07        194.91        19.04 o                         
  -3   1   4          3.00          4.30         6.88 o                         
  -2   1   4      29424.03      27361.00       144.42 o                         
  -1   1   4        374.87        379.36        14.89 o                         
   0   1   4       4124.77       3772.20       117.29 o                         
   1   1   4       3445.88       3250.45       124.46 o                         
   2   1   4        687.15        608.29        35.61 o                         
   3   1   4        115.09        130.67        21.04 o                         
   4   1   4        192.98        228.64        26.26 o                         
   5   1   4       1379.93       1587.67        72.57 o                         
   6   1   4          1.22         -4.19        18.48 o                         
   7   1   4       2926.35       3052.56       135.86 o                         
 -12   2   4         22.35         53.61        28.17 o                         
 -11   2   4       1882.47       1949.83       138.21 o                         
 -10   2   4          4.79         15.84        17.04 o                         
  -9   2   4         72.56         46.75        18.34 o                         
  -8   2   4         36.10         48.33        15.18 o                         
  -7   2   4         51.78         64.42        13.47 o                         
  -6   2   4        925.31       1040.34        49.24 o                         
  -5   2   4        439.36        437.56        28.57 o                         
  -4   2   4         63.21         69.76        12.17 o                         
  -3   2   4       1927.14       1910.76        47.11 o                         
  -2   2   4       5643.80       5557.07       102.63 o                         
  -1   2   4        121.53        147.68        12.55 o                         
   0   2   4        190.31        196.66        23.05 o                         
   1   2   4       3446.22       3129.54        97.63 o                         
   2   2   4        935.39        827.06        41.24 o                         
   3   2   4       4652.15       4903.48       117.53 o                         
   4   2   4        611.81        594.15        41.08 o                         
   5   2   4       7818.94       8450.34       197.20 o                         
   6   2   4          5.79         23.50        14.88 o                         
   7   2   4       1931.03       1928.39        94.98 o                         
  11   2   4          2.57        -52.83        52.83 o                         
 -12   3   4        290.88        409.27        68.33 o                         
 -11   3   4         41.73         46.40        25.48 o                         
 -10   3   4        268.85        242.44        34.11 o                         
  -9   3   4       1459.62       1547.52        70.54 o                         
  -8   3   4        614.57        632.73        42.09 o                         
  -7   3   4        578.40        441.37        33.06 o                         
  -6   3   4        848.79        891.01        44.58 o                         
  -5   3   4       3216.27       3311.66        73.61 o                         
  -4   3   4       1330.22       1380.91        35.72 o                         
  -3   3   4        898.53        961.17        52.03 o                         
  -2   3   4      28243.07      27723.57       292.60 o                         
  -1   3   4       1971.58       1862.17        60.92 o                         
   0   3   4       9470.49       8330.75       149.32 o                         
   1   3   4        478.08        461.58        40.51 o                         
   2   3   4        528.40        450.26        31.24 o                         
   3   3   4        627.32        607.54        42.41 o                         
   4   3   4         44.30         25.19        13.86 o                         
   5   3   4       2113.63       2245.94        86.98 o                         
   6   3   4         14.88         24.99        17.45 o                         
   7   3   4          0.20        -12.11        17.56 o                         
  11   3   4          0.61          0.90        33.13 o                         
 -12   4   4        592.72        556.13       150.42 o                         
 -11   4   4         47.05         11.58        18.14 o                         
 -10   4   4        498.40        547.06        48.86 o                         
  -9   4   4         94.94         97.47        31.53 o                         
  -8   4   4          1.78         -6.97        10.39 o                         
  -7   4   4        117.67        111.65        17.31 o                         
  -6   4   4         37.85         53.36        15.64 o                         
  -5   4   4        614.97        618.75        28.62 o                         
  -4   4   4       1248.24       1250.80        42.68 o                         
  -3   4   4         59.60         47.46        18.36 o                         
  -2   4   4       3551.53       3274.41       150.42 o                         
  -1   4   4         19.20         17.91        18.80 o                         
   0   4   4        300.80        278.46        43.87 o                         
   1   4   4         55.36         83.27        25.97 o                         
   3   4   4       2364.96       2678.05        99.62 o                         
   4   4   4        365.51        468.25        37.07 o                         
   5   4   4         58.17         22.02        16.97 o                         
   6   4   4        238.92        170.40        28.48 o                         
   7   4   4        393.07        335.56        45.92 o                         
   8   4   4       2348.52       2569.74       232.80 o                         
  10   4   4        135.94         32.23        40.29 o                         
  11   4   4         62.33         16.12        34.92 o                         
 -12   5   4         89.67        205.09       100.28 o                         
 -11   5   4          0.15        -17.64        42.48 o                         
 -10   5   4         33.59         26.65        22.53 o                         
  -9   5   4         23.17          0.22        13.16 o                         
  -8   5   4          3.70        -12.89        12.89 o                         
  -7   5   4         29.88         29.88        14.58 o                         
  -6   5   4        446.98        466.45        39.28 o                         
  -5   5   4        271.24        293.17        20.47 o                         
  -4   5   4        482.44        464.55        20.43 o                         
  -3   5   4       1843.87       1968.94       133.41 o                         
  -2   5   4      12596.93      12336.57       311.59 o                         
  -1   5   4      36211.20      33646.05       268.27 o                         
   0   5   4       4719.18       4535.11       180.87 o                         
   1   5   4        435.31        506.79        62.68 o                         
   2   5   4       4517.94       4313.95       188.93 o                         
   3   5   4       3543.83       3900.28       197.88 o                         
   4   5   4        970.78       1121.50        67.29 o                         
   5   5   4        825.55        941.18        65.44 o                         
   6   5   4        190.76        150.37        30.71 o                         
   7   5   4         17.17          2.40        16.80 o                         
   8   5   4         58.76         44.10        28.78 o                         
   9   5   4         43.16         -5.27        31.05 o                         
  10   5   4          8.60        -34.92        50.14 o                         
  11   5   4        104.69         87.75        65.36 o                         
 -12   6   4          0.21          5.82        32.54 o                         
 -11   6   4         51.72         31.00        32.79 o                         
 -10   6   4        806.34        764.97        70.85 o                         
  -9   6   4         26.92         13.53        15.95 o                         
  -8   6   4       3233.72       3292.04       144.29 o                         
  -7   6   4         39.29         39.12        15.13 o                         
  -6   6   4        820.68        922.37        69.04 o                         
  -5   6   4       2855.25       3275.04        86.30 o                         
  -4   6   4        478.53        598.94        40.04 o                         
  -3   6   4      18048.62      18245.19       427.99 o                         
  -2   6   4       6316.67       5988.98       101.30 o                         
  -1   6   4       9675.85       8985.37       154.21 o                         
   0   6   4       1544.38       1385.94       137.44 o                         
   1   6   4       3360.64       3374.81       114.54 o                         
   2   6   4        159.51        154.01        41.19 o                         
   3   6   4        213.27        170.49        44.32 o                         
   4   6   4        713.22        659.00        92.22 o                         
   5   6   4       1131.58        945.97        84.87 o                         
   6   6   4         51.53         57.30        42.08 o                         
   7   6   4        131.35         79.46        21.39 o                         
   8   6   4         23.40         13.37        28.29 o                         
   9   6   4         23.65         10.82        42.40 o                         
  10   6   4         41.54         32.23        51.93 o                         
  11   6   4          0.05        -47.46        63.57 o                         
 -11   7   4        198.34        174.04        56.95 o                         
 -10   7   4         14.17        -16.65        22.03 o                         
  -9   7   4          8.65        -11.24        33.65 o                         
  -8   7   4         76.24         66.34        20.45 o                         
  -7   7   4          2.57         24.18        33.13 o                         
  -6   7   4        275.38        314.21        26.50 o                         
  -5   7   4        730.90        809.39        34.72 o                         
  -4   7   4         79.85         65.13        16.24 o                         
  -3   7   4        517.49        554.07        97.60 o                         
  -2   7   4        479.17        407.89        31.90 o                         
  -1   7   4        196.63        162.56        24.66 o                         
   0   7   4          5.97          5.90        12.07 o                         
   1   7   4       1100.98       1314.97        75.14 o                         
   2   7   4       3285.50       3427.52       179.97 o                         
   3   7   4        432.05        457.65        50.35 o                         
   4   7   4          5.14          4.48        17.91 o                         
   6   7   4         75.64        109.95        33.02 o                         
   7   7   4       2299.76       2267.81       120.72 o                         
   8   7   4        344.08        290.89        47.27 o                         
   9   7   4        105.94        104.10        34.65 o                         
  10   7   4        140.31        110.24        47.27 o                         
  11   7   4        112.22        104.76        61.78 o                         
 -11   8   4         16.65        -37.60        72.08 o                         
 -10   8   4          5.08          1.19        19.70 o                         
  -9   8   4          0.02        -21.67        35.41 o                         
  -8   8   4         92.72        127.14        57.30 o                         
  -7   8   4          7.61          8.00         9.90 o                         
  -6   8   4         24.01         12.90         7.20 o                         
  -5   8   4        214.07        217.75        19.02 o                         
  -4   8   4        164.54        153.90        31.34 o                         
  -3   8   4         84.43         54.89        14.77 o                         
  -2   8   4         12.43         -3.03         8.14 o                         
  -1   8   4        102.31         93.05        32.23 o                         
   0   8   4       7168.41       7113.01       170.95 o                         
   1   8   4         29.36         45.55        20.08 o                         
   2   8   4       2298.50       2549.34       114.88 o                         
   3   8   4        255.53        312.49        59.10 o                         
   4   8   4        144.45         94.02        34.92 o                         
   5   8   4        110.07         97.49        24.46 o                         
   6   8   4        681.03        682.58        62.70 o                         
   7   8   4        351.83        322.45        46.58 o                         
   8   8   4         30.46         -3.07        24.60 o                         
   9   8   4       1445.30       1457.17       109.63 o                         
  10   8   4        473.90        614.45        76.60 o                         
 -11   9   4         35.20         54.56        34.17 o                         
 -10   9   4         80.85         23.09        55.07 o                         
  -9   9   4         42.91         15.31        17.22 o                         
  -8   9   4         88.06         74.92        19.27 o                         
  -7   9   4         64.41         65.19        19.67 o                         
  -6   9   4         43.51         36.68        11.28 o                         
  -5   9   4          3.13          7.01        10.25 o                         
  -4   9   4      10659.98      10855.67       161.17 o                         
  -3   9   4          0.20         -1.15         5.86 o                         
  -2   9   4       1261.25       1426.18        81.21 o                         
  -1   9   4       3726.98       3954.77       136.10 o                         
   0   9   4       9469.13       9797.57       195.56 o                         
   1   9   4         25.28         44.49        16.01 o                         
   2   9   4       3809.14       4362.17       156.04 o                         
   3   9   4         16.00          6.86        39.40 o                         
   4   9   4         87.09         64.47        27.76 o                         
   5   9   4         15.64         24.18        21.49 o                         
   6   9   4        155.06        107.73        28.17 o                         
   7   9   4         23.62         30.93        15.94 o                         
   8   9   4         21.59         29.72        24.10 o                         
   9   9   4        111.06        149.45        39.35 o                         
  10   9   4          9.76        -27.11        27.11 o                         
 -11  10   4          0.36          1.90        78.79 o                         
 -10  10   4         10.19        -55.22        98.49 o                         
  -9  10   4         69.67         45.59        29.55 o                         
  -8  10   4        147.73        149.68        24.97 o                         
  -7  10   4         26.45         24.19        12.16 o                         
  -6  10   4         27.80         20.18        11.70 o                         
  -5  10   4         64.61         89.59        13.65 o                         
  -4  10   4         17.56         -8.36        62.68 o                         
  -3  10   4        310.90        292.56        24.23 o                         
  -2  10   4        733.63        759.34        43.18 o                         
  -1  10   4       2115.00       2339.57       103.46 o                         
   0  10   4       1023.58        968.16        70.47 o                         
   1  10   4        711.79        709.42        63.23 o                         
   2  10   4       1544.95       1626.91       137.89 o                         
   3  10   4        449.51        466.40        64.47 o                         
   4  10   4        360.73        340.02        41.18 o                         
   5  10   4         58.82         92.39        24.12 o                         
   6  10   4       1113.94       1112.83        81.37 o                         
   7  10   4        143.16        144.23        29.60 o                         
   8  10   4        245.59        135.41        36.30 o                         
   9  10   4         88.41         91.54        26.48 o                         
  10  10   4       1036.03       1257.65       110.66 o                         
 -10  11   4          0.00         68.25        88.64 o                         
  -9  11   4         70.37         73.42        74.32 o                         
  -8  11   4        118.85        151.96        34.90 o                         
  -7  11   4          6.41         15.74        11.45 o                         
  -6  11   4          3.85          8.41        13.42 o                         
  -5  11   4       1136.05       1155.88        51.77 o                         
  -4  11   4         67.47         70.47        16.12 o                         
  -3  11   4        415.28        496.18        33.87 o                         
  -2  11   4        389.43        317.89        30.58 o                         
  -1  11   4       1043.30        958.95        70.23 o                         
   0  11   4       1149.00       1202.40        85.96 o                         
   1  11   4         12.78          0.90        16.12 o                         
   2  11   4        979.34       1022.85        81.27 o                         
   3  11   4        371.04        447.44        61.78 o                         
   4  11   4        347.31        253.12        36.68 o                         
   5  11   4        416.46        409.25        48.08 o                         
   6  11   4        848.47        864.72        73.24 o                         
   7  11   4        945.05        933.02        78.99 o                         
   8  11   4        417.38        502.57        92.08 o                         
   9  11   4        430.71        472.91        66.51 o                         
  10  11   4         42.55        102.17        39.80 o                         
 -10  12   4         71.30         39.66        31.47 o                         
  -9  12   4         38.11         12.71        25.33 o                         
  -8  12   4        113.18        115.85        32.40 o                         
  -7  12   4        996.66        919.72        49.90 o                         
  -6  12   4         22.12         15.50         9.49 o                         
  -5  12   4        974.37        963.21        50.77 o                         
  -4  12   4        648.49        621.34        50.61 o                         
  -3  12   4        538.13        683.90        40.39 o                         
  -2  12   4        587.56        691.47        42.91 o                         
  -1  12   4         95.71         85.03        29.76 o                         
   0  12   4       1012.87        998.94        68.03 o                         
   1  12   4         10.33        -12.54        23.28 o                         
   2  12   4        251.71        276.81        70.74 o                         
   3  12   4       2146.29       2120.33       125.47 o                         
   4  12   4        506.46        485.94        51.54 o                         
   5  12   4         18.05         -0.12        18.89 o                         
   6  12   4        125.42        115.98        30.91 o                         
   7  12   4         27.14         32.70        29.22 o                         
   8  12   4        122.03        123.97        41.48 o                         
   9  12   4          0.08        -25.98        25.98 o                         
 -10  13   4         34.03        -61.78        61.78 o                         
  -9  13   4         40.02         59.10        57.30 o                         
  -8  13   4        953.02        876.05        83.51 o                         
  -7  13   4        139.75        212.46        43.38 o                         
  -6  13   4          5.65         21.16        12.63 o                         
  -5  13   4        459.24        501.69        46.76 o                         
  -4  13   4        206.41        230.11        33.82 o                         
  -3  13   4          3.89          5.24         9.95 o                         
  -2  13   4        473.60        435.06        36.47 o                         
  -1  13   4        367.07        333.78        64.63 o                         
   0  13   4         57.53         70.45        38.05 o                         
   1  13   4          0.87         12.48        15.61 o                         
   2  13   4        450.34        439.62        52.34 o                         
   3  13   4        151.43        135.75        33.54 o                         
   4  13   4       1225.67       1316.11        86.72 o                         
   5  13   4        592.62        539.32        58.64 o                         
   6  13   4         39.51         46.87        20.55 o                         
   7  13   4          0.16          0.35        37.16 o                         
   8  13   4          3.66        -11.44        42.79 o                         
   9  13   4        100.36         18.15        33.83 o                         
  -9  14   4         35.33         88.64        44.77 o                         
  -8  14   4        129.92        166.14        37.25 o                         
  -7  14   4         50.92         29.36        61.33 o                         
  -6  14   4       1913.78       1981.74        77.71 o                         
  -5  14   4        422.93        403.18        44.77 o                         
  -4  14   4         76.45         78.60        22.78 o                         
  -3  14   4         13.22         21.86        12.54 o                         
  -2  14   4        387.33        394.55        40.65 o                         
  -1  14   4        224.64        235.55        81.93 o                         
   0  14   4        289.81        232.83        44.10 o                         
   1  14   4          0.59         24.83        17.81 o                         
   2  14   4         63.56         84.93        24.82 o                         
   3  14   4        567.56        518.68        67.12 o                         
   4  14   4        107.81         70.08        29.81 o                         
   5  14   4          4.02        -13.20        19.32 o                         
   6  14   4       1145.82       1225.77        91.80 o                         
   7  14   4        613.22        712.03       132.52 o                         
   8  14   4         59.34         95.19        45.22 o                         
   9  14   4         63.91         66.04        34.98 o                         
  -9  15   4         11.35         24.18        46.56 o                         
  -8  15   4        270.45        409.19       109.24 o                         
  -7  15   4        364.17        334.87       102.97 o                         
  -6  15   4       3468.71       3543.92       300.85 o                         
  -5  15   4       2179.14       2276.90       108.06 o                         
  -4  15   4         33.88         51.78        18.42 o                         
  -3  15   4        793.68        730.25        53.29 o                         
  -2  15   4          5.86        -11.65        13.13 o                         
  -1  15   4       1792.33       1736.14       181.76 o                         
   0  15   4          1.97         -6.64        18.07 o                         
   1  15   4        916.11        815.82        67.76 o                         
   2  15   4       1670.83       1546.46        93.71 o                         
   3  15   4        162.56         89.47        31.86 o                         
   4  15   4        352.99        392.02        59.71 o                         
   5  15   4        166.51        106.41        28.03 o                         
   6  15   4          5.48        -25.37        32.23 o                         
   7  15   4          2.26        -20.46        37.16 o                         
   8  15   4          8.46         11.57        32.68 o                         
  -8  16   4         14.07         86.85        58.20 o                         
  -7  16   4        422.33        516.64       126.25 o                         
  -6  16   4         28.89         15.22        34.02 o                         
  -5  16   4        200.39        119.09        65.36 o                         
  -4  16   4        345.57        334.46        47.09 o                         
  -3  16   4         49.97         34.15        14.95 o                         
  -2  16   4        171.62        193.46        66.71 o                         
  -1  16   4         23.74         12.95        17.85 o                         
   0  16   4        450.74        482.62        64.94 o                         
   1  16   4         82.69         48.48        23.02 o                         
   2  16   4        157.27        103.61        33.83 o                         
   3  16   4        462.83        483.51       103.86 o                         
   4  16   4         95.95        182.66        72.53 o                         
   5  16   4          6.12         -6.11        25.21 o                         
   6  16   4         70.30         17.43        23.83 o                         
   7  16   4        504.76        588.95        90.56 o                         
   8  16   4         14.85        -34.10        34.10 o                         
  -8  17   4         68.71         90.43        42.98 o                         
  -7  17   4        715.88        816.33        92.67 o                         
  -6  17   4        123.84         79.17        38.50 o                         
  -5  17   4       1052.91        892.70       157.59 o                         
  -4  17   4          1.03        -53.72        53.72 o                         
  -3  17   4         31.94         35.98        35.37 o                         
  -2  17   4         23.97         -4.30        17.84 o                         
  -1  17   4       1230.49       1250.11       162.96 o                         
   0  17   4         15.17         14.91        24.95 o                         
   1  17   4          2.21         19.70        57.30 o                         
   2  17   4        130.88        123.92        43.87 o                         
   3  17   4         12.35        -51.04        51.04 o                         
   4  17   4          7.42        -17.91        39.40 o                         
   5  17   4        950.16       1140.95       117.72 o                         
   6  17   4        648.61        708.76       111.48 o                         
   7  17   4        167.20         81.37       111.47 o                         
  -7  18   4         16.57        -26.86        51.93 o                         
  -6  18   4        125.20        202.78        50.76 o                         
  -5  18   4        648.73        678.70       145.05 o                         
  -4  18   4         11.92        -27.76        42.08 o                         
  -3  18   4        218.22        220.26        79.69 o                         
  -2  18   4         13.03          9.36        18.66 o                         
  -1  18   4        499.53        534.51        73.27 o                         
   0  18   4        940.44        805.89        89.24 o                         
   1  18   4       1188.58       1294.87       114.69 o                         
   2  18   4         19.18         -6.16        24.27 o                         
   3  18   4        135.99        126.25        60.89 o                         
   4  18   4         74.64        102.07        65.36 o                         
   5  18   4          3.34        -23.67        57.30 o                         
   6  18   4         16.79         75.69        79.24 o                         
  -6  19   4         16.53         93.78        38.07 o                         
  -5  19   4         25.95         12.54        46.56 o                         
  -4  19   4        116.79        158.48        78.79 o                         
  -3  19   4         44.28         25.25        23.73 o                         
  -2  19   4         86.17         69.36        30.71 o                         
  -1  19   4          0.50         11.58        25.81 o                         
   0  19   4          9.40         -9.47        26.86 o                         
   1  19   4         13.41         14.26        27.54 o                         
   2  19   4          2.54        -23.96        23.96 o                         
   3  19   4       1026.71       1167.58       169.23 o                         
   4  19   4         44.67         58.20        52.83 o                         
   5  19   4        122.69        132.35        59.10 o                         
   6  19   4        169.76        211.41        95.81 o                         
  -6  20   4          4.48        -21.49        52.83 o                         
  -5  20   4          4.11         -3.58        59.99 o                         
  -4  20   4          2.17          2.69        45.66 o                         
  -3  20   4         24.07         -2.52        44.32 o                         
  -2  20   4          9.27         32.11        23.68 o                         
  -1  20   4         23.91         41.95        22.91 o                         
   0  20   4        178.61        138.93        94.02 o                         
   1  20   4         55.50         36.02        32.27 o                         
   2  20   4         81.94         60.64        35.37 o                         
   3  20   4        676.76        769.13       144.16 o                         
   4  20   4        476.31        516.64       126.25 o                         
   5  20   4        119.99        199.07        83.27 o                         
  -4  21   4         28.62         68.94        49.25 o                         
  -3  21   4          4.00         -5.59        78.79 o                         
  -2  21   4         88.23         65.34        36.73 o                         
  -1  21   4         18.17        -22.38        27.22 o                         
   0  21   4         29.32         48.07        32.23 o                         
   1  21   4        171.30        173.97        46.63 o                         
   2  21   4        359.08        493.40        80.58 o                         
   3  21   4          5.39        -63.57        63.57 o                         
  -3  22   4          7.43         15.22        39.40 o                         
  -2  22   4          0.97         30.59        27.40 o                         
  -1  22   4          0.00         37.24        29.49 o                         
   0  22   4          1.94         16.77        21.84 o                         
   1  22   4          1.64        -23.73        27.84 o                         
   2  22   4         29.46         14.20        24.18 o                         
 -11   0   5        828.48        787.94       124.46 o                         
  -9   0   5        543.52        531.51        78.64 o                         
  -7   0   5        153.87        115.49        27.77 o                         
  -5   0   5         50.40         59.99        26.86 o                         
  -3   0   5        456.27        469.83        32.85 o                         
  -1   0   5       6461.49       6007.31        89.64 o                         
   1   0   5       1660.67       1571.39       104.76 o                         
   3   0   5       4156.38       4298.73       136.46 o                         
   5   0   5        130.22        221.00        41.10 o                         
   7   0   5        109.15         82.64        34.50 o                         
 -12   1   5        108.85        116.40        56.41 o                         
 -11   1   5        109.48         27.46        85.06 o                         
 -10   1   5          0.02         18.44        15.76 o                         
  -9   1   5        333.12        347.50        33.84 o                         
  -8   1   5        164.32        167.98        21.60 o                         
  -7   1   5        387.96        318.90        33.74 o                         
  -6   1   5        740.97        747.69        52.75 o                         
  -5   1   5        504.71        502.37        33.33 o                         
  -4   1   5        210.56        254.14        19.66 o                         
  -3   1   5        486.78        501.87        23.88 o                         
  -2   1   5      15071.69      14356.49        90.98 o                         
  -1   1   5      30866.80      29049.86       177.44 o                         
   0   1   5          2.36         -8.02         8.02 o                         
   1   1   5       3546.72       3127.44       103.40 o                         
   2   1   5        142.43        113.24        16.82 o                         
   3   1   5        318.88        257.02        32.91 o                         
   4   1   5        642.51        739.73        45.90 o                         
   5   1   5         40.63         28.30        11.59 o                         
   6   1   5          1.12          8.54        17.83 o                         
   7   1   5        172.23        148.35        41.08 o                         
 -12   2   5        141.93         83.29        78.35 o                         
 -11   2   5        195.70        201.30        41.23 o                         
 -10   2   5        920.50        908.92        57.50 o                         
  -9   2   5          1.71         -2.31        12.00 o                         
  -8   2   5        167.36        161.85        21.82 o                         
  -7   2   5         13.93         14.06        11.06 o                         
  -6   2   5        490.15        419.41        30.69 o                         
  -5   2   5        419.31        430.80        24.97 o                         
  -4   2   5       2822.14       2657.62        52.90 o                         
  -3   2   5       1317.85       1312.51        31.87 o                         
  -2   2   5      15888.12      15420.95       125.24 o                         
  -1   2   5        513.19        492.30        19.99 o                         
   0   2   5       5991.48       5434.32       101.26 o                         
   1   2   5       2682.58       2341.91        90.48 o                         
   2   2   5       2543.84       2482.12       317.86 o                         
   3   2   5          0.90          7.39        16.14 o                         
   4   2   5       2354.24       2590.35       128.41 o                         
   5   2   5        281.31        246.48        36.56 o                         
   6   2   5        123.07        152.03        26.73 o                         
   7   2   5       3240.93       3033.08       139.18 o                         
 -12   3   5        317.65        343.75        71.63 o                         
 -11   3   5        801.70        940.01        83.97 o                         
 -10   3   5        115.79        111.32        23.78 o                         
  -9   3   5          6.40         11.87        12.47 o                         
  -8   3   5          0.05        -11.54        12.33 o                         
  -7   3   5        107.91        107.74        16.78 o                         
  -6   3   5         37.37         45.01        12.79 o                         
  -5   3   5         35.82         68.05         9.94 o                         
  -4   3   5          6.87          6.90         7.64 o                         
  -3   3   5         18.16         16.39        10.86 o                         
  -2   3   5        381.33        374.66        36.37 o                         
  -1   3   5        445.91        410.07        25.59 o                         
   0   3   5       1319.46       1160.60        60.26 o                         
   1   3   5        378.95        291.31        35.10 o                         
   2   3   5       7329.89       7630.44       245.44 o                         
   3   3   5       3351.91       3374.15        99.84 o                         
   4   3   5       2915.21       3242.73        97.02 o                         
   5   3   5        177.12        138.37        26.35 o                         
   6   3   5        742.67        791.40        58.80 o                         
   7   3   5       1862.28       1898.52       110.32 o                         
   8   3   5       1136.64       1402.17       178.18 o                         
  11   3   5         29.19         66.26        40.29 o                         
 -12   4   5          4.24         42.25        38.27 o                         
 -11   4   5         18.78          6.37        20.27 o                         
 -10   4   5         66.80         36.03        23.58 o                         
  -9   4   5          8.55         17.52        13.72 o                         
  -8   4   5         22.15         20.16        11.80 o                         
  -7   4   5       1049.18       1004.49        48.92 o                         
  -6   4   5        814.54        892.39        39.44 o                         
  -5   4   5        397.61        441.38        29.29 o                         
  -4   4   5       1965.28       1990.51        48.52 o                         
  -3   4   5        190.65        177.20        31.64 o                         
  -2   4   5        311.28        240.17        22.35 o                         
  -1   4   5       2057.55       1886.57        72.87 o                         
   0   4   5        322.67        321.94        34.17 o                         
   1   4   5          4.26         -8.29        13.91 o                         
   2   4   5          3.80          5.37        24.18 o                         
   3   4   5       3767.19       4010.67       110.59 o                         
   4   4   5        514.75        540.81        46.61 o                         
   5   4   5         55.40         48.97        17.36 o                         
   6   4   5          2.32         -3.98        19.26 o                         
   7   4   5          9.00          7.58        23.05 o                         
   8   4   5        346.51        290.10        85.96 o                         
  10   4   5        292.69        225.64        76.11 o                         
  11   4   5          0.52        -25.07        62.68 o                         
 -12   5   5        144.08        162.11        54.00 o                         
 -11   5   5          6.31         -3.18        23.10 o                         
 -10   5   5       1070.00       1072.15        97.80 o                         
  -9   5   5         16.13         -5.40        11.22 o                         
  -8   5   5        349.81        350.95        41.54 o                         
  -7   5   5       2788.36       3034.98       118.36 o                         
  -6   5   5        310.76        298.08        27.55 o                         
  -5   5   5          7.59         10.54         6.93 o                         
  -4   5   5        176.93        190.52        28.66 o                         
  -3   5   5        575.23        690.34        81.48 o                         
  -2   5   5       8774.89       8698.63       269.51 o                         
  -1   5   5       5402.88       5366.92       206.83 o                         
   0   5   5       1946.89       1457.68       110.13 o                         
   1   5   5        126.79        111.92        32.23 o                         
   2   5   5        171.78        231.01        49.25 o                         
   3   5   5       3086.45       3239.49       209.52 o                         
   4   5   5       1912.00       2122.44       112.40 o                         
   5   5   5          1.83         17.59        16.73 o                         
   6   5   5        631.82        639.18        73.42 o                         
   7   5   5        102.55        115.04        26.28 o                         
   8   5   5        944.12       1078.93       159.38 o                         
   9   5   5        141.22        106.55        57.30 o                         
  10   5   5        141.23        142.37        59.99 o                         
  11   5   5         38.31         87.75        59.10 o                         
 -12   6   5        231.13        104.68        47.51 o                         
 -11   6   5        186.67        199.45        68.94 o                         
 -10   6   5        197.43        139.40        59.10 o                         
  -9   6   5         34.91          6.91        26.53 o                         
  -8   6   5          2.33          1.46        11.66 o                         
  -7   6   5         30.82         38.13        15.04 o                         
  -6   6   5       1003.44       1022.48        48.01 o                         
  -5   6   5         99.37        108.74         8.72 o                         
  -4   6   5         16.67          0.71         6.82 o                         
  -3   6   5         30.38         25.97        25.97 o                         
  -2   6   5        427.16        333.94        25.32 o                         
  -1   6   5        888.27        866.18        49.84 o                         
   0   6   5         15.05        -11.64        17.01 o                         
   1   6   5        115.01        104.76        36.71 o                         
   2   6   5       6406.12       7038.59       263.24 o                         
   3   6   5       1916.06       2148.28       110.66 o                         
   4   6   5       6797.79       7570.96       217.21 o                         
   5   6   5         22.15        -12.44        19.94 o                         
   6   6   5        203.51        248.02        71.63 o                         
   7   6   5          2.45        -21.76        21.76 o                         
   8   6   5        578.93        598.49        67.71 o                         
   9   6   5        105.24         81.19        37.86 o                         
  10   6   5        109.70        201.46        78.79 o                         
  11   6   5        200.88        209.52        85.06 o                         
 -11   7   5         36.52         67.51        38.06 o                         
 -10   7   5         15.29         54.36        23.49 o                         
  -9   7   5        144.84         79.38        22.98 o                         
  -8   7   5        135.28        155.66        29.06 o                         
  -7   7   5       3145.56       3079.26       199.22 o                         
  -6   7   5         38.14         23.69         8.34 o                         
  -5   7   5       1392.61       1574.84        56.94 o                         
  -4   7   5       3561.84       3984.49        99.94 o                         
  -3   7   5        389.96        325.92        64.47 o                         
  -2   7   5        612.87        551.21        39.40 o                         
  -1   7   5       1319.80       1402.03        77.90 o                         
   0   7   5       2098.91       2295.48       127.14 o                         
   1   7   5          4.12         20.30        15.04 o                         
   2   7   5       6024.24       6657.16       261.45 o                         
   3   7   5       2748.67       2741.66       177.29 o                         
   4   7   5        548.19        620.50        89.54 o                         
   5   7   5          3.02         15.71        16.72 o                         
   6   7   5          0.04         -2.69        34.02 o                         
   7   7   5         23.48         -5.70        19.24 o                         
   8   7   5        189.42        113.91        31.71 o                         
   9   7   5         58.99         92.23        33.55 o                         
  10   7   5         26.21        -58.95        77.45 o                         
 -11   8   5        262.78        233.15        64.11 o                         
 -10   8   5        213.97        149.25        54.74 o                         
  -9   8   5        759.66        829.53        63.64 o                         
  -8   8   5        837.83        852.98        57.75 o                         
  -7   8   5        328.06        369.75        26.80 o                         
  -6   8   5       1745.98       1816.99        39.14 o                         
  -5   8   5         60.69         94.37        16.24 o                         
  -4   8   5        163.63        174.60        56.41 o                         
  -3   8   5        165.91        128.00        16.08 o                         
  -2   8   5          3.76         13.74        11.25 o                         
  -1   8   5          0.03          9.11        12.54 o                         
   0   8   5        461.09        561.55        49.72 o                         
   1   8   5        269.25        285.72        31.86 o                         
   2   8   5       3213.89       3596.75       199.67 o                         
   3   8   5       1763.35       1651.98       139.68 o                         
   4   8   5       1123.50       1265.17       127.14 o                         
   5   8   5        390.39        449.86        49.56 o                         
   6   8   5          1.23          9.40        21.67 o                         
   7   8   5         72.88         40.21        29.99 o                         
   8   8   5         21.82         22.71        21.72 o                         
   9   8   5        151.47         91.60        51.64 o                         
  10   8   5        384.23        402.93        81.08 o                         
 -11   9   5        112.48        170.97        54.44 o                         
 -10   9   5        143.30        153.91        60.44 o                         
  -9   9   5        130.74        128.14        28.40 o                         
  -8   9   5        369.93        408.78        31.13 o                         
  -7   9   5          3.53         23.20        12.26 o                         
  -6   9   5          6.18          7.86        20.59 o                         
  -5   9   5         55.55         60.88        16.15 o                         
  -4   9   5         48.76         36.71        34.02 o                         
  -3   9   5        136.52        136.71        19.81 o                         
  -2   9   5        571.03        615.86        46.37 o                         
  -1   9   5       2392.66       2284.52        97.64 o                         
   0   9   5        379.81        337.56        41.43 o                         
   1   9   5        342.79        422.56        49.19 o                         
   2   9   5         40.93         53.72        29.55 o                         
   3   9   5         16.18         13.33        16.06 o                         
   4   9   5         60.52         38.92        17.01 o                         
   5   9   5        424.79        504.27        53.81 o                         
   6   9   5        811.38        837.15        68.12 o                         
   7   9   5       1109.23        846.71        76.92 o                         
   8   9   5        485.63        423.48        60.15 o                         
   9   9   5        901.53        845.98        86.84 o                         
  10   9   5         21.42        158.03        51.28 o                         
 -11  10   5         11.31         29.25        41.02 o                         
 -10  10   5        729.39        767.27       202.36 o                         
  -9  10   5        889.59        886.43       151.32 o                         
  -8  10   5         10.61         14.18        13.54 o                         
  -7  10   5       1183.11       1152.68        34.86 o                         
  -6  10   5         13.56         15.36        13.43 o                         
  -5  10   5        385.92        451.01        45.66 o                         
  -4  10   5         47.75         23.28        30.44 o                         
  -3  10   5       3391.16       3328.83       102.73 o                         
  -2  10   5        804.23        763.55       103.86 o                         
  -1  10   5       6939.13       7251.91       182.85 o                         
   0  10   5         20.68         29.44        26.41 o                         
   1  10   5       2257.33       2029.48       108.51 o                         
   2  10   5         71.08         89.54        36.71 o                         
   3  10   5         60.19         60.96        24.46 o                         
   4  10   5        460.95        410.94        45.84 o                         
   5  10   5        434.12        387.84        60.60 o                         
   6  10   5        193.05        166.38        52.59 o                         
   7  10   5        613.28        567.72        63.52 o                         
   8  10   5          1.34          2.14        21.79 o                         
   9  10   5         47.10         47.52        23.84 o                         
  10  10   5         45.42         41.19        31.29 o                         
 -10  11   5        195.28        311.89        73.74 o                         
  -9  11   5         41.68         82.38        55.51 o                         
  -8  11   5         16.48         17.35        15.85 o                         
  -7  11   5         24.15         40.17        24.62 o                         
  -6  11   5          4.63        -19.44        19.44 o                         
  -5  11   5       1784.13       1854.47        49.53 o                         
  -4  11   5        378.47        290.10        73.42 o                         
  -3  11   5        573.41        608.11        56.86 o                         
  -2  11   5        162.20        184.42        32.23 o                         
  -1  11   5       5409.69       5503.20       144.43 o                         
   0  11   5        831.71        774.57        67.27 o                         
   1  11   5        599.73        667.95        94.91 o                         
   2  11   5        219.40        205.46        38.56 o                         
   3  11   5         31.69         34.01        20.86 o                         
   4  11   5          0.02         15.65        16.58 o                         
   5  11   5          9.20         -3.61        19.59 o                         
   6  11   5          0.77         -6.04        18.03 o                         
   7  11   5        528.98        429.05        59.41 o                         
   8  11   5          3.34         -4.67        20.61 o                         
   9  11   5        156.71        184.64        41.43 o                         
 -10  12   5          1.34        -32.23        52.83 o                         
  -9  12   5          0.09         -6.27        35.82 o                         
  -8  12   5        113.86        105.26        27.86 o                         
  -7  12   5         17.30         19.23        40.29 o                         
  -6  12   5        272.86        291.82        42.57 o                         
  -5  12   5         16.19         15.64         7.88 o                         
  -4  12   5          1.14         10.36        20.59 o                         
  -3  12   5          6.26         10.16        10.83 o                         
  -2  12   5         32.38         25.85        14.59 o                         
  -1  12   5        275.65        279.38        34.84 o                         
   0  12   5         17.77         14.89        18.23 o                         
   1  12   5         13.85         34.88        19.94 o                         
   2  12   5         56.30         -5.36        14.79 o                         
   3  12   5        426.23        462.30        61.73 o                         
   4  12   5       1688.94       1615.53        95.37 o                         
   5  12   5        782.42        787.66        70.50 o                         
   6  12   5          0.35          8.04        19.18 o                         
   7  12   5        424.88        389.23        69.70 o                         
   8  12   5         38.37         45.87        57.57 o                         
   9  12   5         13.79         41.07        27.20 o                         
 -10  13   5          7.14        -15.22        42.08 o                         
  -9  13   5          5.91          8.95        54.62 o                         
  -8  13   5        161.69        144.55        46.56 o                         
  -7  13   5       1473.49       1470.72        99.29 o                         
  -6  13   5        117.35        132.79        32.89 o                         
  -5  13   5          8.19          8.06        10.74 o                         
  -4  13   5        243.61        269.24        34.21 o                         
  -3  13   5        294.72        354.33        55.96 o                         
  -2  13   5        836.95        884.49        73.05 o                         
  -1  13   5        137.68         66.95        20.74 o                         
   0  13   5       1017.84       1136.07        95.10 o                         
   1  13   5         67.48         68.27        27.28 o                         
   2  13   5          1.99         12.85        13.95 o                         
   3  13   5        103.99         87.45        30.07 o                         
   4  13   5        389.36        354.31        46.73 o                         
   5  13   5        236.32        168.46        35.21 o                         
   6  13   5         65.36         94.07        36.07 o                         
   7  13   5         92.55         86.85        40.55 o                         
   8  13   5          4.71        -41.17        46.00 o                         
   9  13   5          0.86         19.13        58.17 o                         
  -9  14   5          5.55         58.20        59.10 o                         
  -8  14   5        145.67        141.47        73.42 o                         
  -7  14   5          0.41         -9.06        22.69 o                         
  -6  14   5        541.04        612.26        67.35 o                         
  -5  14   5         91.57         86.35        37.61 o                         
  -4  14   5          1.34        -44.77        44.77 o                         
  -3  14   5       2187.55       2219.75       171.91 o                         
  -2  14   5          0.90        -14.21        20.73 o                         
  -1  14   5       1150.59       1185.49       148.63 o                         
   0  14   5        672.66        552.67        68.59 o                         
   1  14   5        658.41        556.99        55.17 o                         
   2  14   5       1870.67       2101.31       108.31 o                         
   3  14   5       1433.56       1385.95       109.62 o                         
   4  14   5        271.80        202.23        46.61 o                         
   5  14   5          0.19         33.21        28.65 o                         
   6  14   5         99.46         63.07        26.71 o                         
   7  14   5        279.07        260.82        57.99 o                         
   8  14   5         38.51         51.66        26.54 o                         
  -9  15   5          1.34         27.76        46.56 o                         
  -8  15   5        471.15        481.72       123.56 o                         
  -7  15   5        198.72        190.36        42.02 o                         
  -6  15   5         49.01        104.76        63.57 o                         
  -5  15   5         90.37        123.56        63.57 o                         
  -4  15   5          0.03          5.37        34.92 o                         
  -3  15   5         66.81        108.64        33.13 o                         
  -2  15   5         76.50        100.95        29.94 o                         
  -1  15   5         51.31        -40.29        40.29 o                         
   0  15   5          1.72        -15.53        24.30 o                         
   1  15   5         54.22         31.47        22.59 o                         
   2  15   5        291.43        270.11        54.44 o                         
   3  15   5        911.99       1111.17       147.74 o                         
   4  15   5          4.44         17.04        47.46 o                         
   5  15   5        307.16        322.04        61.71 o                         
   6  15   5        123.75        127.80        42.70 o                         
   7  15   5         32.86        -14.60        31.30 o                         
   8  15   5        522.15        620.86        77.47 o                         
  -8  16   5        417.57        702.87       152.21 o                         
  -7  16   5          3.91          8.95        37.61 o                         
  -6  16   5        610.42        663.48       140.57 o                         
  -5  16   5        139.13        107.45        55.51 o                         
  -4  16   5         29.84         23.28        43.87 o                         
  -3  16   5         59.04         74.62        26.02 o                         
  -2  16   5        263.55        164.75        72.53 o                         
  -1  16   5        200.98        245.33        71.63 o                         
   0  16   5          2.09         50.83        27.76 o                         
   1  16   5          0.00        -23.88        23.88 o                         
   2  16   5       1360.59       1207.49       108.51 o                         
   3  16   5        212.54        260.56        80.58 o                         
   4  16   5        266.09        184.97        56.41 o                         
   5  16   5        230.67        285.46        61.67 o                         
   6  16   5        213.38        232.05        62.23 o                         
   7  16   5        166.03        157.87        51.46 o                         
  -8  17   5         49.91        194.30        94.02 o                         
  -7  17   5        399.00        301.74        97.60 o                         
  -6  17   5        254.23        264.81        52.67 o                         
  -5  17   5        124.03        179.08        76.11 o                         
  -4  17   5          4.13         89.54        68.05 o                         
  -3  17   5          5.08         -8.69        21.27 o                         
  -2  17   5         48.60         91.33        52.83 o                         
  -1  17   5          0.15          7.46        16.82 o                         
   0  17   5         22.11         39.18        28.13 o                         
   1  17   5        190.61        161.03        42.45 o                         
   2  17   5          0.87        -18.11        21.73 o                         
   3  17   5         42.26         25.97        47.46 o                         
   4  17   5         30.92         18.93        25.94 o                         
   5  17   5        315.40        303.40        63.80 o                         
   6  17   5         11.82          8.95        27.22 o                         
   7  17   5        130.96         80.36        41.14 o                         
  -7  18   5          0.29          2.69        41.19 o                         
  -6  18   5         83.04         51.90        28.68 o                         
  -5  18   5         13.62         82.38        59.10 o                         
  -4  18   5         28.24         78.79        61.78 o                         
  -3  18   5         32.83         17.01        39.40 o                         
  -2  18   5          0.89        -27.93        27.93 o                         
  -1  18   5         27.59         39.07        25.38 o                         
   0  18   5         82.96        133.69        44.26 o                         
   1  18   5         24.80         -0.90        22.16 o                         
   2  18   5        224.39        191.95        51.24 o                         
   3  18   5          2.64        -25.07        44.77 o                         
   4  18   5          0.57        -45.66        49.25 o                         
   5  18   5        124.05        120.51        87.75 o                         
   6  18   5         65.50         56.53        41.03 o                         
  -6  19   5         10.55        -51.04        51.04 o                         
  -5  19   5          0.44        -17.01        44.77 o                         
  -4  19   5        530.84        494.25       119.98 o                         
  -3  19   5          5.62        -23.28        45.66 o                         
  -2  19   5        120.59         88.59        34.57 o                         
  -1  19   5        296.74        258.40        53.45 o                         
   0  19   5        175.71        113.93        46.56 o                         
   1  19   5         69.36         46.02        43.87 o                         
   2  19   5         54.13        -28.84        65.81 o                         
   3  19   5         45.19        105.66        45.66 o                         
   4  19   5        710.87        895.38       155.80 o                         
   5  19   5         13.37          8.04        32.61 o                         
  -5  20   5          6.60        -72.53        72.53 o                         
  -4  20   5          0.03         55.51        59.99 o                         
  -3  20   5        164.92        171.19        64.92 o                         
  -2  20   5        264.45        259.41        56.06 o                         
  -1  20   5        221.17        309.16        59.24 o                         
   0  20   5        226.40        194.74        83.27 o                         
   1  20   5          7.01          2.85        22.33 o                         
   2  20   5        411.69        394.41        72.14 o                         
   3  20   5       1183.74       1128.18       173.70 o                         
   4  20   5        140.91        135.20        73.42 o                         
  -4  21   5          1.47         -4.48        39.40 o                         
  -3  21   5          7.54         44.77        41.19 o                         
  -2  21   5         13.37          7.57        55.96 o                         
  -1  21   5         33.44         21.08        63.12 o                         
   0  21   5         11.60         11.65        39.40 o                         
   1  21   5        100.52         89.35        51.93 o                         
   2  21   5         73.82        145.95        71.63 o                         
   3  21   5       1275.09       1533.79       205.94 o                         
  -2  22   5          6.05        -59.99        59.99 o                         
  -1  22   5        250.75        373.48        69.60 o                         
   0  22   5         98.57          8.74        80.14 o                         
   1  22   5        587.74        775.78       102.83 o                         
 -12   0   6        174.43        137.89        58.20 o                         
 -10   0   6        629.34        604.05        70.70 o                         
  -8   0   6       1368.44       1537.29        86.48 o                         
  -6   0   6        197.71        188.03        44.77 o                         
  -4   0   6       4013.64       3943.13       107.63 o                         
  -2   0   6     305381.06     278256.16      3351.41 o                         
   0   0   6      18082.73      17527.99       320.55 o                         
   2   0   6       1885.09       1881.20       134.31 o                         
   4   0   6        154.57        128.36        29.67 o                         
   6   0   6          4.32          8.43        17.88 o                         
 -12   1   6        287.81        363.66       111.92 o                         
 -11   1   6       1931.61       2060.72       188.03 o                         
 -10   1   6        107.57         74.65        20.92 o                         
  -9   1   6         40.03         55.18        15.08 o                         
  -8   1   6        155.97        134.57        18.54 o                         
  -7   1   6          9.06          1.04        18.09 o                         
  -6   1   6        690.22        672.03        42.16 o                         
  -5   1   6        256.06        247.98        26.10 o                         
  -4   1   6        232.80        233.96        19.24 o                         
  -3   1   6       2072.58       2133.96        47.62 o                         
  -2   1   6      18042.01      16467.39       110.30 o                         
  -1   1   6       9247.79       8921.99        91.75 o                         
   0   1   6       5933.86       5361.44        91.37 o                         
   1   1   6        630.26        566.32        47.77 o                         
   2   1   6       3979.28       4111.74        96.53 o                         
   3   1   6         27.05          9.91        13.38 o                         
   4   1   6        656.64        773.24        48.13 o                         
   5   1   6        227.81        246.21        27.79 o                         
   6   1   6        359.04        329.45        38.74 o                         
   7   1   6       2338.11       2110.34       146.69 o                         
 -12   2   6        127.73        160.17        44.10 o                         
 -11   2   6        485.11        543.78        65.07 o                         
 -10   2   6        271.88        244.94        29.14 o                         
  -9   2   6       1202.80       1212.83        60.12 o                         
  -8   2   6         82.36         65.61        15.28 o                         
  -7   2   6        531.09        509.18        45.31 o                         
  -6   2   6       1359.22       1617.21        61.16 o                         
  -5   2   6        486.22        505.09        27.62 o                         
  -4   2   6        280.64        286.79        19.12 o                         
  -3   2   6         41.36         47.16         7.84 o                         
  -2   2   6       4927.60       4733.35        64.12 o                         
  -1   2   6      11020.01      10258.72       108.31 o                         
   0   2   6       1356.40       1247.28        53.06 o                         
   1   2   6         28.25          9.55        19.25 o                         
   2   2   6       3794.27       3796.97       135.91 o                         
   3   2   6       6487.10       6986.23       201.66 o                         
   4   2   6        835.30        966.45        81.58 o                         
   5   2   6        485.50        518.50        50.53 o                         
   6   2   6        724.25        685.45        56.21 o                         
   7   2   6       3307.22       3163.68       180.51 o                         
 -12   3   6          0.83        -15.49        42.53 o                         
 -11   3   6        991.52       1021.74        93.73 o                         
 -10   3   6         49.14         34.82        20.06 o                         
  -9   3   6       2884.19       3052.68        93.57 o                         
  -8   3   6        816.09        804.51        48.78 o                         
  -7   3   6        379.73        373.16        28.49 o                         
  -6   3   6         13.50         23.72         8.22 o                         
  -5   3   6       1080.61       1077.30        32.77 o                         
  -4   3   6        434.29        364.10        23.77 o                         
  -3   3   6         65.41         94.96         9.28 o                         
  -2   3   6       3022.09       3166.77        54.15 o                         
  -1   3   6       4033.48       3725.69        78.61 o                         
   0   3   6        346.37        378.09        30.59 o                         
   1   3   6          2.14         -0.62        14.52 o                         
   2   3   6         10.10         19.92        16.12 o                         
   3   3   6       1787.54       1994.09       109.74 o                         
   4   3   6       1598.76       1851.17       113.70 o                         
   5   3   6          3.14         20.69        18.34 o                         
   6   3   6         98.59         63.95        17.98 o                         
   7   3   6        145.58        184.50        47.55 o                         
   8   3   6        144.41        148.63        70.74 o                         
 -12   4   6         18.27         76.73        45.66 o                         
 -11   4   6        333.29        336.20        49.70 o                         
 -10   4   6         55.02         79.26        34.29 o                         
  -9   4   6        341.81        290.04        37.87 o                         
  -8   4   6         25.98         28.80        11.89 o                         
  -7   4   6        722.28        768.87        39.75 o                         
  -6   4   6        276.56        222.38        23.91 o                         
  -5   4   6        899.34        958.68        41.48 o                         
  -4   4   6        280.10        277.66        33.58 o                         
  -3   4   6       1083.20       1135.49        58.90 o                         
  -2   4   6       8344.88       8098.42       116.77 o                         
  -1   4   6         32.87         58.49        12.31 o                         
   0   4   6        338.58        257.31        46.56 o                         
   1   4   6       1609.40       1707.05        88.94 o                         
   2   4   6       1862.31       1927.13        72.95 o                         
   3   4   6       2392.34       2601.28        89.03 o                         
   4   4   6        623.61        672.51        51.42 o                         
   5   4   6        126.13        167.98        25.35 o                         
   6   4   6        212.72        231.03        38.43 o                         
   7   4   6       3409.92       3227.85       264.14 o                         
   8   4   6       2469.71       2249.20       233.69 o                         
   9   4   6        378.21        300.85        86.85 o                         
  11   4   6        122.49        191.61        71.63 o                         
 -12   5   6        140.56        129.77        76.56 o                         
 -11   5   6         30.00         25.84        37.60 o                         
 -10   5   6        152.36        106.04        25.34 o                         
  -9   5   6         76.46         59.44        21.39 o                         
  -8   5   6         90.80        118.50        24.73 o                         
  -7   5   6       1825.48       1949.56       102.07 o                         
  -6   5   6        155.89        152.76        18.90 o                         
  -5   5   6         20.01         18.91         9.05 o                         
  -4   5   6        145.08        173.79        28.38 o                         
  -3   5   6       1565.17       1723.76        93.06 o                         
  -2   5   6        124.53        123.48        21.01 o                         
  -1   5   6          1.69         -6.62        11.25 o                         
   0   5   6        154.03        128.88        24.72 o                         
   1   5   6        334.11        232.12        36.20 o                         
   2   5   6        474.56        463.21        53.51 o                         
   3   5   6        238.42        268.32        35.77 o                         
   4   5   6       1621.50       1586.33        79.25 o                         
   5   5   6        223.24        186.46        27.58 o                         
   6   5   6        420.47        405.42        62.07 o                         
   7   5   6       1211.59       1128.18       156.69 o                         
   8   5   6       1267.99       1317.11       178.18 o                         
   9   5   6        352.47        255.18        92.22 o                         
  10   5   6        234.87        214.00        85.96 o                         
 -12   6   6          1.10         16.83        41.72 o                         
 -11   6   6          0.55         16.23        33.48 o                         
 -10   6   6       1168.22       1095.98        80.44 o                         
  -9   6   6        174.91        123.99        26.54 o                         
  -8   6   6       5241.56       5693.74       153.10 o                         
  -7   6   6         43.26         51.61        16.24 o                         
  -6   6   6        100.08        104.92        15.90 o                         
  -5   6   6       1958.71       2032.57        97.98 o                         
  -4   6   6       1742.78       2101.47        93.48 o                         
  -3   6   6       3641.71       4003.25       205.94 o                         
  -2   6   6       1662.32       1581.55        56.94 o                         
  -1   6   6       3319.06       3372.01       179.97 o                         
   0   6   6        154.57        189.82        44.77 o                         
   1   6   6       3407.84       3539.44       188.93 o                         
   2   6   6         79.01        101.05        27.10 o                         
   3   6   6       6510.56       6833.02       214.80 o                         
   4   6   6         17.60          6.00        19.70 o                         
   5   6   6          2.45        -16.67        21.23 o                         
   6   6   6         43.94         37.61        37.61 o                         
   7   6   6        346.78        426.70        67.11 o                         
   8   6   6         10.25         21.49        38.50 o                         
   9   6   6          0.04         -2.32        41.64 o                         
  10   6   6          0.02        -17.91        55.51 o                         
 -11   7   6          2.64        -13.29       105.66 o                         
 -10   7   6        590.11        622.17        59.55 o                         
  -9   7   6         29.92         56.98        26.46 o                         
  -8   7   6       1708.35       1883.50        90.36 o                         
  -7   7   6        165.81        121.30        25.97 o                         
  -6   7   6         73.34         74.33        24.65 o                         
  -5   7   6         23.69          6.05        16.21 o                         
  -4   7   6        578.29        630.18        35.68 o                         
  -3   7   6        728.60        797.78        97.60 o                         
  -2   7   6        166.94        139.87        24.62 o                         
  -1   7   6         24.61         11.94        12.81 o                         
   0   7   6        227.72        191.61        51.04 o                         
   1   7   6       1133.17       1444.25       126.25 o                         
   2   7   6       6333.49       6531.81       271.30 o                         
   3   7   6       1971.72       1924.17       154.01 o                         
   4   7   6        292.19        353.50        43.84 o                         
   5   7   6        243.04        243.99        69.39 o                         
   6   7   6          1.41          2.69        34.92 o                         
   7   7   6        942.73        973.43        96.92 o                         
   8   7   6        417.07        299.75        72.34 o                         
   9   7   6        113.95         43.86        86.85 o                         
  10   7   6         14.55          4.88        49.69 o                         
 -11   8   6         42.61         41.43        53.72 o                         
 -10   8   6         11.05         27.17        32.23 o                         
  -9   8   6        629.02        633.67        51.64 o                         
  -8   8   6        824.72        845.61        41.51 o                         
  -7   8   6       2140.45       1957.18       127.71 o                         
  -6   8   6        672.30        693.73        48.13 o                         
  -5   8   6         46.26         25.40        16.41 o                         
  -4   8   6       2385.02       2116.68       171.02 o                         
  -3   8   6       3239.51       3500.05       209.52 o                         
  -2   8   6       2976.53       2995.89       135.65 o                         
  -1   8   6       1820.75       1919.14        86.42 o                         
   0   8   6        417.17        598.04        53.91 o                         
   1   8   6          6.21         14.14        15.16 o                         
   2   8   6          2.94         34.02        27.76 o                         
   3   8   6        778.87        737.79        99.39 o                         
   4   8   6       1385.83       1439.54        88.06 o                         
   5   8   6        116.24         58.96        20.12 o                         
   6   8   6        514.88        507.62        57.54 o                         
   7   8   6       1111.74        990.29        83.78 o                         
   8   8   6          0.50         20.24        24.33 o                         
   9   8   6          4.75          8.55        25.81 o                         
  10   8   6        120.32        117.01        48.35 o                         
 -11   9   6        294.52        230.27        63.86 o                         
 -10   9   6         14.94         14.33        33.98 o                         
  -9   9   6         20.31          5.29        18.36 o                         
  -8   9   6         10.88          3.11        10.30 o                         
  -7   9   6       4868.42       5162.77       320.55 o                         
  -6   9   6        949.49        952.99        55.45 o                         
  -5   9   6        458.68        416.12        34.36 o                         
  -4   9   6      11446.43      13092.27       438.74 o                         
  -3   9   6      23936.59      24778.04      1213.69 o                         
  -2   9   6       8529.18       8695.76       188.03 o                         
  -1   9   6      11914.91      12000.02       226.67 o                         
   0   9   6        197.36        152.90        29.44 o                         
   1   9   6        496.78        500.72        54.54 o                         
   2   9   6       1439.94       1625.12       145.05 o                         
   3   9   6        909.01        926.82        66.59 o                         
   4   9   6        168.11        161.40        30.01 o                         
   5   9   6         57.06         28.60        21.54 o                         
   6   9   6        505.04        434.46        54.76 o                         
   7   9   6          6.41          8.75        20.22 o                         
   8   9   6          6.47         23.10        34.92 o                         
   9   9   6         18.21         10.50        30.03 o                         
  10   9   6         35.72        100.56        45.26 o                         
 -11  10   6        227.06        389.52        97.60 o                         
 -10  10   6         17.79         23.60        35.37 o                         
  -9  10   6        507.40        425.31       102.07 o                         
  -8  10   6        129.66        111.92        61.78 o                         
  -7  10   6        386.02        443.87        42.89 o                         
  -6  10   6         17.30         16.90        11.59 o                         
  -5  10   6         37.30         27.99        14.87 o                         
  -4  10   6          3.68         -1.06        20.14 o                         
  -3  10   6         12.86         31.92        10.68 o                         
  -2  10   6        427.13        424.79        41.58 o                         
  -1  10   6         77.58         95.37        22.38 o                         
   0  10   6        112.04         84.84        25.11 o                         
   1  10   6        155.11        116.40        44.77 o                         
   2  10   6        649.86        498.73        84.17 o                         
   3  10   6        310.74        276.84        38.47 o                         
   4  10   6         36.85        -12.91        16.68 o                         
   5  10   6         31.93         69.13        25.17 o                         
   6  10   6       4292.45       4098.61       175.48 o                         
   7  10   6        285.66        245.95        52.06 o                         
   8  10   6        694.25        687.88        75.61 o                         
   9  10   6        207.88        307.31        53.71 o                         
  10  10   6        160.58        244.60        52.87 o                         
 -10  11   6        584.59        679.88       107.71 o                         
  -9  11   6        433.92        563.19       127.14 o                         
  -8  11   6         53.95        116.40        59.10 o                         
  -7  11   6       1922.58       2109.72       110.58 o                         
  -6  11   6        180.32        187.45        36.26 o                         
  -5  11   6        117.42        120.26        24.62 o                         
  -4  11   6        745.72        619.60       107.45 o                         
  -3  11   6          0.00         -9.25         9.25 o                         
  -2  11   6        401.65        396.62        43.54 o                         
  -1  11   6        702.02        711.81        53.08 o                         
   0  11   6        143.60        140.23        26.72 o                         
   1  11   6         47.38         32.18        34.47 o                         
   2  11   6          7.44         17.31        15.41 o                         
   3  11   6        821.57        772.10        83.01 o                         
   4  11   6        865.09        863.72        70.31 o                         
   5  11   6        506.66        477.20        58.45 o                         
   6  11   6        463.16        441.78        71.54 o                         
   7  11   6        193.48        178.47        39.47 o                         
   8  11   6        485.05        442.35        62.87 o                         
   9  11   6        176.90        156.00        40.26 o                         
 -10  12   6        436.09        384.12       115.50 o                         
  -9  12   6        135.60         73.42        59.10 o                         
  -8  12   6        179.10         82.38        60.89 o                         
  -7  12   6        303.02        390.38        56.86 o                         
  -6  12   6         41.25         45.54        21.94 o                         
  -5  12   6        268.30        325.02        86.85 o                         
  -4  12   6          0.95         17.01        43.87 o                         
  -3  12   6        703.74        808.05        58.75 o                         
  -2  12   6       1722.97       1693.09        81.44 o                         
  -1  12   6        115.99         66.49        20.83 o                         
   0  12   6        168.85        183.48        40.23 o                         
   1  12   6        368.85        342.57        51.63 o                         
   2  12   6         17.86          7.60        15.14 o                         
   3  12   6        265.69        246.10        47.03 o                         
   4  12   6        195.20        157.99        33.22 o                         
   5  12   6         57.34         30.12        63.57 o                         
   6  12   6         73.99         17.85        32.68 o                         
   7  12   6         55.13         38.56        22.52 o                         
   8  12   6          2.41         19.16        32.80 o                         
   9  12   6          0.85        -23.81        23.81 o                         
 -10  13   6         77.49         81.48        62.68 o                         
  -9  13   6         36.72         42.08        62.68 o                         
  -8  13   6         15.37          3.11        55.51 o                         
  -7  13   6          1.55         31.99        18.66 o                         
  -6  13   6         26.10         32.71        21.57 o                         
  -5  13   6        135.41        166.54        66.26 o                         
  -4  13   6        202.03        173.70        65.36 o                         
  -3  13   6         23.59         10.11        11.72 o                         
  -2  13   6          1.50         10.81        15.65 o                         
  -1  13   6          0.00          2.18        13.94 o                         
   0  13   6       1025.83       1011.26       113.71 o                         
   1  13   6         89.06         82.72        23.59 o                         
   2  13   6       1081.75       1196.70        81.26 o                         
   3  13   6        399.10        415.65        60.77 o                         
   4  13   6          3.18         15.86        21.80 o                         
   5  13   6         22.11         28.98        57.75 o                         
   6  13   6       1254.59       1285.52       125.76 o                         
   7  13   6        260.28        352.18        57.52 o                         
   8  13   6        531.09        611.43        74.93 o                         
   9  13   6         11.38        -24.12        24.12 o                         
  -9  14   6        204.92        281.15       100.28 o                         
  -8  14   6        980.67       1061.92       176.39 o                         
  -7  14   6        675.58        628.44        64.19 o                         
  -6  14   6         13.66          5.29        19.25 o                         
  -5  14   6          4.54         31.34        48.35 o                         
  -4  14   6         39.35          9.85        30.44 o                         
  -3  14   6       3081.92       3273.10       263.69 o                         
  -2  14   6         12.19         39.00        25.21 o                         
  -1  14   6       1019.08        953.58       136.10 o                         
   0  14   6         24.34         33.13        35.82 o                         
   1  14   6        262.08        308.34        53.17 o                         
   2  14   6        113.56        135.18        45.22 o                         
   3  14   6         81.28         27.76        34.02 o                         
   4  14   6       1572.07       1429.34       121.54 o                         
   5  14   6        135.65        138.34        45.59 o                         
   6  14   6         51.17         87.05        55.51 o                         
   7  14   6        317.08        431.44        77.12 o                         
   8  14   6          0.01         16.91        23.74 o                         
  -9  15   6         67.31        251.60       102.97 o                         
  -8  15   6         30.34         85.06        59.99 o                         
  -7  15   6       1454.82       1360.08        98.26 o                         
  -6  15   6        621.54        634.00        79.24 o                         
  -5  15   6        325.25        306.22        94.91 o                         
  -4  15   6         14.27         18.80        51.04 o                         
  -3  15   6       4603.44       4875.56       173.41 o                         
  -2  15   6        455.29        474.59        58.93 o                         
  -1  15   6       3898.50       3889.54       282.94 o                         
   0  15   6        887.16        886.66        94.02 o                         
   1  15   6       1050.04       1016.70        95.84 o                         
   2  15   6          2.63         -3.40        18.61 o                         
   3  15   6       1918.97       1873.14       194.30 o                         
   4  15   6          9.97         -0.05        21.28 o                         
   5  15   6         36.32         -7.23        50.14 o                         
   6  15   6         55.48         72.68        38.90 o                         
   7  15   6          7.48         -4.63        33.96 o                         
   8  15   6          3.63         38.77        44.04 o                         
  -8  16   6          0.32        -18.80        43.87 o                         
  -7  16   6        377.85        278.46        91.33 o                         
  -6  16   6       1414.79       1334.12       194.30 o                         
  -5  16   6        465.42        571.25       126.25 o                         
  -4  16   6          0.02        -18.09        68.05 o                         
  -3  16   6          6.11          2.49        16.90 o                         
  -2  16   6        547.56        603.49       119.09 o                         
  -1  16   6        967.36       1042.22       152.21 o                         
   0  16   6        407.35        443.68        64.88 o                         
   1  16   6         35.60         46.08        26.63 o                         
   2  16   6       2655.99       2755.62       196.98 o                         
   3  16   6       1578.47       1519.46       179.08 o                         
   4  16   6          2.61         11.94        26.50 o                         
   5  16   6        830.27        757.24        98.67 o                         
   6  16   6        217.82        232.86        59.07 o                         
   7  16   6        371.05        428.94        94.91 o                         
  -8  17   6         37.20         35.82        48.35 o                         
  -7  17   6         34.61         12.54        48.35 o                         
  -6  17   6         29.71        -33.13        47.46 o                         
  -5  17   6        135.52        136.99        74.32 o                         
  -4  17   6        184.97        189.48        36.73 o                         
  -3  17   6          0.03         -4.17        14.49 o                         
  -2  17   6        826.49        845.24       145.95 o                         
  -1  17   6          1.87          2.31        18.85 o                         
   0  17   6         54.10         50.20        31.64 o                         
   1  17   6        238.69        251.07        69.39 o                         
   2  17   6        148.50        138.41        44.47 o                         
   3  17   6          0.82        -27.76        39.40 o                         
   4  17   6          0.05         -9.99        28.79 o                         
   5  17   6        742.68        775.48       134.31 o                         
   6  17   6        151.53        180.29        52.39 o                         
   7  17   6         44.81          3.69        67.15 o                         
  -7  18   6       1497.70       1814.94       245.33 o                         
  -6  18   6         18.09        -27.16        27.16 o                         
  -5  18   6         34.14         34.92        70.74 o                         
  -4  18   6         97.63         74.08       100.73 o                         
  -3  18   6        510.96        458.44       115.50 o                         
  -2  18   6       4429.56       4447.02       199.95 o                         
  -1  18   6        199.17        251.63        51.85 o                         
   0  18   6        145.67        124.47        66.71 o                         
   1  18   6         67.02         78.64        69.84 o                         
   2  18   6        109.32         86.77        75.21 o                         
   3  18   6         32.74         25.97        33.13 o                         
   4  18   6         87.94         66.27        95.81 o                         
   5  18   6        311.11        312.60        67.31 o                         
   6  18   6         17.67         55.67        34.42 o                         
  -6  19   6          3.32         21.49        56.41 o                         
  -5  19   6         40.05        174.60        85.06 o                         
  -4  19   6         12.08        -17.01        59.99 o                         
  -3  19   6         33.27         58.20        51.93 o                         
  -2  19   6          0.00        -30.00        30.00 o                         
  -1  19   6        318.60        359.37       109.24 o                         
   0  19   6         31.30         23.11        30.21 o                         
   1  19   6         19.60         13.43        46.56 o                         
   2  19   6         80.22         89.39        44.32 o                         
   3  19   6        415.14        466.49       112.82 o                         
   4  19   6         12.29         78.17        63.12 o                         
   5  19   6        110.08        194.30        78.79 o                         
  -5  20   6         43.58         67.15        70.74 o                         
  -4  20   6         40.32         92.22        61.78 o                         
  -3  20   6        246.57        212.12        45.52 o                         
  -2  20   6        305.46        259.71        53.27 o                         
  -1  20   6          0.01         19.63        29.55 o                         
   0  20   6         10.81         -9.95        38.05 o                         
   1  20   6         17.74         57.94        34.62 o                         
   2  20   6         13.00         73.87        36.84 o                         
   3  20   6        229.79        285.63        94.91 o                         
   4  20   6        284.64        240.03        59.99 o                         
  -4  21   6          4.11         24.18        57.30 o                         
  -3  21   6          7.13        -64.47        64.47 o                         
  -2  21   6        271.98        175.92        45.51 o                         
  -1  21   6        140.92        115.08        45.90 o                         
   0  21   6        387.36        377.22        65.62 o                         
   1  21   6        126.88         85.33        39.57 o                         
   2  21   6        623.95        644.25        91.90 o                         
   3  21   6        124.11        143.26        69.84 o                         
  -2  22   6         86.87         10.74        42.98 o                         
  -1  22   6         83.01        131.16        44.08 o                         
   0  22   6        110.88         79.51        56.86 o                         
   1  22   6         81.38         78.47        93.57 o                         
 -11   0   7       1471.73       1651.98       174.60 o                         
  -9   0   7          0.27        -18.37        18.37 o                         
  -7   0   7         37.71        196.22        41.35 o                         
  -5   0   7        108.07         89.90        30.44 o                         
  -3   0   7        739.38        756.71        46.53 o                         
  -1   0   7      23066.66      21557.85       251.79 o                         
   1   0   7       1887.30       2051.32       132.52 o                         
   3   0   7        991.87       1044.28        70.52 o                         
   5   0   7        261.01        252.00        37.39 o                         
   7   0   7         39.57          2.69        25.97 o                         
 -12   1   7          3.37         -1.00        23.83 o                         
 -11   1   7         97.96         73.83        24.15 o                         
 -10   1   7        800.71        835.97        53.19 o                         
  -9   1   7         12.55         -3.78        11.79 o                         
  -8   1   7        711.09        682.64        39.61 o                         
  -7   1   7         26.39         28.06        12.18 o                         
  -6   1   7       1127.45       1192.38        54.93 o                         
  -5   1   7       1352.97       1307.45        45.91 o                         
  -4   1   7          5.76         -1.64         7.71 o                         
  -3   1   7       1760.56       1733.73        45.50 o                         
  -2   1   7      11018.38      10635.00       112.80 o                         
  -1   1   7      23509.30      21858.13       146.57 o                         
   0   1   7       2270.94       2215.58        63.43 o                         
   1   1   7       1948.12       2124.26       132.52 o                         
   2   1   7          1.53          8.68         9.64 o                         
   3   1   7       2440.35       2520.35       127.44 o                         
   4   1   7         16.82          8.07        10.27 o                         
   5   1   7         65.14         81.81        17.61 o                         
   6   1   7        230.78        245.75        34.23 o                         
   7   1   7        683.84        592.33        80.07 o                         
 -12   2   7        348.01        414.95        65.65 o                         
 -11   2   7          3.86         40.88        25.87 o                         
 -10   2   7         49.26         18.79        12.39 o                         
  -9   2   7       1542.64       1633.87        68.13 o                         
  -8   2   7        729.77        736.55        46.91 o                         
  -7   2   7        101.37         96.20        19.66 o                         
  -6   2   7       2365.85       2357.48        62.19 o                         
  -5   2   7       2070.71       2232.00        52.74 o                         
  -4   2   7        741.26        664.88        29.27 o                         
  -3   2   7       6521.43       6479.23        69.44 o                         
  -2   2   7          6.40         -1.29         5.57 o                         
  -1   2   7        803.92        851.91        33.63 o                         
   0   2   7        173.04        129.18        19.73 o                         
   1   2   7        284.64        304.45        40.74 o                         
   2   2   7        132.83        165.45        20.08 o                         
   3   2   7         25.83         32.81        18.04 o                         
   4   2   7        193.89        132.54        31.97 o                         
   5   2   7        122.18        118.54        25.38 o                         
   6   2   7       1086.35       1137.34        83.66 o                         
   7   2   7         21.42         -5.12        21.20 o                         
 -12   3   7         11.74          8.52        38.95 o                         
 -11   3   7         22.93         31.00        23.16 o                         
 -10   3   7         27.45          1.39        13.37 o                         
  -9   3   7        236.66        200.28        25.11 o                         
  -8   3   7         87.86         89.97        19.00 o                         
  -7   3   7        110.87         89.74        15.51 o                         
  -6   3   7         17.44         14.13         7.05 o                         
  -5   3   7         61.25         44.89        10.69 o                         
  -4   3   7          8.72         19.24         6.59 o                         
  -3   3   7        294.30        316.97        20.11 o                         
  -2   3   7        773.88        813.23        26.01 o                         
  -1   3   7        697.39        688.51        38.55 o                         
   0   3   7        665.25        615.87        41.00 o                         
   1   3   7       2907.67       2694.34        94.06 o                         
   2   3   7        170.59        229.60        37.83 o                         
   3   3   7        128.28        210.25        38.72 o                         
   4   3   7       1360.70       1420.15       102.18 o                         
   5   3   7        109.19         72.02        27.13 o                         
   6   3   7        159.70        164.30        31.54 o                         
   7   3   7       5381.60       5596.13       358.15 o                         
   8   3   7         81.44         10.74        31.34 o                         
 -12   4   7         31.94         33.09        49.25 o                         
 -11   4   7         67.07         52.84        27.43 o                         
 -10   4   7        511.15        545.00        58.41 o                         
  -9   4   7          7.16         10.45         9.67 o                         
  -8   4   7        882.15        913.50        46.01 o                         
  -7   4   7       1479.56       1544.46        55.29 o                         
  -6   4   7          0.42          3.01         8.33 o                         
  -5   4   7       3095.08       3468.33        77.05 o                         
  -4   4   7        618.62        673.32        50.14 o                         
  -3   4   7          2.94          6.64         4.93 o                         
  -2   4   7       9234.28       9268.43       133.24 o                         
  -1   4   7        898.61        861.50        41.68 o                         
   0   4   7       2106.96       2033.36       145.95 o                         
   1   4   7       1028.68       1114.24        75.97 o                         
   2   4   7        152.31        178.42        32.35 o                         
   3   4   7       2387.27       2598.70       131.17 o                         
   4   4   7        118.65        110.07        28.98 o                         
   5   4   7        197.01        176.49        33.51 o                         
   6   4   7         11.71        -10.89        28.10 o                         
   7   4   7        661.02        758.39       131.62 o                         
   8   4   7        164.64        172.81        69.84 o                         
   9   4   7         38.57        121.77        72.53 o                         
 -12   5   7         74.77        117.22        46.27 o                         
 -11   5   7          3.96        -33.75        33.75 o                         
 -10   5   7         93.04         55.69        24.86 o                         
  -9   5   7        212.34        196.33        32.12 o                         
  -8   5   7        102.02        108.48        22.51 o                         
  -7   5   7       1798.30       1875.55        75.39 o                         
  -6   5   7        219.25        202.80        27.66 o                         
  -5   5   7        661.81        747.51        57.47 o                         
  -4   5   7       1946.97       2052.84        89.39 o                         
  -3   5   7       8079.73       8317.88       168.51 o                         
  -2   5   7       2472.23       2747.09        88.02 o                         
  -1   5   7        413.19        461.94        43.66 o                         
   0   5   7         32.75         31.32        21.04 o                         
   1   5   7       1068.29       1094.62        77.56 o                         
   2   5   7        759.26        921.57        46.40 o                         
   3   5   7       3031.14       3099.04       114.36 o                         
   4   5   7         61.14         57.62        17.62 o                         
   5   5   7        863.63        949.01        60.21 o                         
   6   5   7          2.16          6.27        35.82 o                         
   7   5   7       1647.78       1739.73       200.57 o                         
   8   5   7        355.87        411.88       106.55 o                         
   9   5   7        361.99        350.99       104.76 o                         
 -12   6   7          7.59         29.25        84.17 o                         
 -11   6   7          5.45         30.89        32.40 o                         
 -10   6   7         11.73         21.10        17.29 o                         
  -9   6   7         49.94         58.75        19.31 o                         
  -8   6   7        139.89        118.08        24.95 o                         
  -7   6   7         39.13         33.31        13.46 o                         
  -6   6   7         10.96        -14.74        20.78 o                         
  -5   6   7         37.45         47.70        16.85 o                         
  -4   6   7          3.44         10.58        13.95 o                         
  -3   6   7       1349.57       1333.90        52.12 o                         
  -2   6   7         11.49         25.97        22.38 o                         
  -1   6   7        262.54        278.54        52.83 o                         
   0   6   7        117.15         96.95        25.30 o                         
   1   6   7        351.77        271.58        41.81 o                         
   2   6   7       2500.79       2661.16       130.87 o                         
   3   6   7         26.15          1.98        12.45 o                         
   4   6   7       3707.89       3546.10       123.72 o                         
   5   6   7        549.65        536.31        63.07 o                         
   6   6   7        718.90        847.93       132.52 o                         
   7   6   7       1911.04       2093.40       222.95 o                         
   8   6   7        158.87        233.69        83.27 o                         
   9   6   7          6.52        -31.34        52.83 o                         
  10   6   7        159.73        186.78        72.08 o                         
 -11   7   7        295.22        350.01       126.25 o                         
 -10   7   7        297.78        236.10        59.63 o                         
  -9   7   7        756.18        857.25        84.93 o                         
  -8   7   7          1.03          8.27        10.27 o                         
  -7   7   7        837.47        888.22       126.25 o                         
  -6   7   7         31.47         49.58        20.31 o                         
  -5   7   7        454.35        422.33        47.47 o                         
  -4   7   7        321.87        340.13        40.67 o                         
  -3   7   7       5992.27       6505.84       281.15 o                         
  -2   7   7        433.10        530.70        38.72 o                         
  -1   7   7        333.05        333.08        64.47 o                         
   0   7   7       1011.20       1051.18       111.92 o                         
   1   7   7         51.24         85.96        37.61 o                         
   2   7   7        854.32        957.87        80.57 o                         
   3   7   7        397.02        358.82        50.17 o                         
   4   7   7       2526.18       2439.26        92.41 o                         
   5   7   7        302.33        242.73        36.71 o                         
   6   7   7          3.36        -36.71        51.93 o                         
   7   7   7        105.44         74.52        45.22 o                         
   8   7   7         18.00        -17.91        33.13 o                         
   9   7   7         11.45         16.11        32.04 o                         
  10   7   7        115.43         68.32        29.55 o                         
 -11   8   7        105.27        157.45        50.01 o                         
 -10   8   7        112.43        132.88        49.37 o                         
  -9   8   7         44.90         58.16        16.99 o                         
  -8   8   7       1285.03       1166.41        46.93 o                         
  -7   8   7        223.12        187.13        60.89 o                         
  -6   8   7        258.88        204.90        58.20 o                         
  -5   8   7       1404.67       1496.16        90.15 o                         
  -4   8   7       3610.73       3535.86       222.95 o                         
  -3   8   7       2205.35       2556.31       181.76 o                         
  -2   8   7       1299.13       1207.46        62.08 o                         
  -1   8   7        379.87        352.04        52.83 o                         
   0   8   7        123.70        124.54        26.33 o                         
   1   8   7       1493.27       1506.93       139.68 o                         
   2   8   7        246.56        225.64        57.30 o                         
   3   8   7        617.78        682.23        59.11 o                         
   4   8   7        605.95        682.89        62.76 o                         
   5   8   7        319.34        303.89        40.70 o                         
   6   8   7        423.95        421.72        94.91 o                         
   7   8   7        538.64        525.43        74.00 o                         
   8   8   7         16.86        -13.30        31.84 o                         
   9   8   7         74.61         13.35        89.09 o                         
  10   8   7          2.14         -2.09        56.86 o                         
 -11   9   7          1.14         36.71        73.87 o                         
 -10   9   7         22.29         85.31        50.82 o                         
  -9   9   7         22.53         88.64        57.30 o                         
  -8   9   7          2.09        -35.82        49.25 o                         
  -7   9   7        147.31        161.17        71.63 o                         
  -6   9   7         13.74         25.07        36.71 o                         
  -5   9   7         20.16         25.87         8.36 o                         
  -4   9   7       1087.02       1255.32       136.99 o                         
  -3   9   7       1397.77       1479.17       145.95 o                         
  -2   9   7       3845.18       3592.26       113.23 o                         
  -1   9   7       1307.03       1352.76        79.00 o                         
   0   9   7         58.75         34.61        18.07 o                         
   1   9   7          0.53         -7.51        16.54 o                         
   2   9   7        755.89        715.41       100.28 o                         
   3   9   7          0.05          3.28        12.92 o                         
   4   9   7        287.97        276.74        40.50 o                         
   5   9   7       1173.02       1111.42        68.37 o                         
   6   9   7         82.40         80.23        37.97 o                         
   7   9   7       1000.60       1066.60        87.26 o                         
   8   9   7         82.37         39.23        26.35 o                         
   9   9   7        429.20        507.14        69.41 o                         
  10   9   7        103.74         28.74        82.38 o                         
 -11  10   7          8.06         52.57       118.64 o                         
 -10  10   7         22.72          9.67        38.58 o                         
  -9  10   7        199.20        159.38        71.63 o                         
  -8  10   7       1392.61       1514.99       188.93 o                         
  -7  10   7        631.42        769.13       130.73 o                         
  -6  10   7         42.11        167.44        66.26 o                         
  -5  10   7        795.72        850.84        55.51 o                         
  -4  10   7       1599.70       1767.01       121.21 o                         
  -3  10   7       1055.23        852.11        48.78 o                         
  -2  10   7      14732.72      14460.54       333.98 o                         
  -1  10   7        284.65        314.55        40.55 o                         
   0  10   7         72.04         52.37        18.61 o                         
   1  10   7        156.66        120.63        32.27 o                         
   2  10   7       2039.95       2145.21       122.70 o                         
   3  10   7       1599.73       1806.54        96.80 o                         
   4  10   7         65.24         37.45        20.07 o                         
   5  10   7        709.05        701.38        67.56 o                         
   6  10   7       1563.20       1609.42       133.90 o                         
   7  10   7          0.12        -23.17        25.88 o                         
   8  10   7        103.52         52.51        24.42 o                         
   9  10   7          1.11         -3.10        26.01 o                         
 -10  11   7        231.56        257.87        92.22 o                         
  -9  11   7         65.02         48.35        54.62 o                         
  -8  11   7        229.67        188.93        71.63 o                         
  -7  11   7       2017.33       2399.62       233.69 o                         
  -6  11   7        184.92        166.93        25.99 o                         
  -5  11   7          1.12         -2.69        39.40 o                         
  -4  11   7        514.09        582.89       105.66 o                         
  -3  11   7        335.06        401.28        34.43 o                         
  -2  11   7        314.27        345.91        40.38 o                         
  -1  11   7       1324.71       1239.94        71.03 o                         
   0  11   7         31.25          9.70        15.53 o                         
   1  11   7        101.10         59.51        27.20 o                         
   2  11   7          1.63        -16.55        23.69 o                         
   3  11   7        208.19        181.23        33.55 o                         
   4  11   7          4.17          6.99        17.64 o                         
   5  11   7        484.16        423.74        68.38 o                         
   6  11   7          7.55         13.89        21.21 o                         
   7  11   7          3.77         17.80        26.54 o                         
   8  11   7        108.05        100.93        43.32 o                         
   9  11   7          0.05         25.64        34.06 o                         
 -10  12   7          0.03         52.83        42.08 o                         
  -9  12   7        295.06        327.71       105.66 o                         
  -8  12   7        440.71        451.27       112.82 o                         
  -7  12   7        672.63        686.28       186.69 o                         
  -6  12   7         40.91         50.94        25.97 o                         
  -5  12   7          4.54        -13.43        39.40 o                         
  -4  12   7         14.86         -6.27        40.29 o                         
  -3  12   7         32.22         24.43        28.65 o                         
  -2  12   7         14.28         -9.94        16.17 o                         
  -1  12   7        883.18        873.05        62.25 o                         
   0  12   7         44.26         15.06        18.55 o                         
   1  12   7       1029.16       1144.00        97.15 o                         
   2  12   7       2322.13       2293.47       170.12 o                         
   3  12   7         40.70         36.97        18.84 o                         
   4  12   7          4.15        -28.91        29.39 o                         
   5  12   7        115.25        109.71        42.31 o                         
   6  12   7        226.90        175.02        47.92 o                         
   7  12   7          0.00         13.36        22.73 o                         
   8  12   7        164.35         78.13        29.45 o                         
   9  12   7          0.73         -5.27        21.64 o                         
 -10  13   7          0.43         42.98        54.62 o                         
  -9  13   7        941.49       1368.14       201.46 o                         
  -8  13   7        186.72        150.42        66.26 o                         
  -7  13   7        285.73        248.02        85.96 o                         
  -6  13   7        158.04        153.91        29.70 o                         
  -5  13   7         43.43         52.83        42.08 o                         
  -4  13   7       1523.88       1378.89       169.23 o                         
  -3  13   7         84.66         78.42        20.82 o                         
  -2  13   7       1873.81       2059.91       109.27 o                         
  -1  13   7        635.07        624.77        64.32 o                         
   0  13   7         65.72         45.66        33.13 o                         
   1  13   7       1740.25       1759.95        97.31 o                         
   2  13   7        610.30        672.29       105.21 o                         
   3  13   7       2181.16       2229.10       144.64 o                         
   4  13   7        576.42        519.72        73.71 o                         
   5  13   7         20.57        -31.34        31.34 o                         
   6  13   7          3.58         16.62        32.47 o                         
   7  13   7          1.14        -23.03        23.03 o                         
   8  13   7         13.31         42.56        39.38 o                         
  -9  14   7          6.99         71.63        49.25 o                         
  -8  14   7        113.37         71.63        55.51 o                         
  -7  14   7        205.43        223.89        37.19 o                         
  -6  14   7        187.71        162.11        33.55 o                         
  -5  14   7          2.68        -29.55        50.14 o                         
  -4  14   7        157.39        175.49        70.74 o                         
  -3  14   7         30.14         28.42        20.15 o                         
  -2  14   7        687.31        635.93        65.09 o                         
  -1  14   7         20.31         68.94        47.46 o                         
   0  14   7         52.60         72.53        46.56 o                         
   1  14   7        411.46        371.50        56.60 o                         
   2  14   7         87.29         57.61        39.84 o                         
   3  14   7        188.60        125.35        58.20 o                         
   4  14   7          8.35        -22.36        67.15 o                         
   5  14   7         18.17         46.23        48.80 o                         
   6  14   7         30.60         30.01        62.68 o                         
   7  14   7          0.97        -21.34        26.88 o                         
   8  14   7          0.72         10.60        26.42 o                         
  -9  15   7        115.31        181.76        84.17 o                         
  -8  15   7         67.74         68.94        54.62 o                         
  -7  15   7        107.82         37.61        42.98 o                         
  -6  15   7          5.22         14.92        33.13 o                         
  -5  15   7          7.53         -6.27        34.02 o                         
  -4  15   7         16.36          0.00        42.98 o                         
  -3  15   7        577.07        612.43        61.39 o                         
  -2  15   7        130.71        165.35        49.69 o                         
  -1  15   7         68.50         59.10        42.08 o                         
   0  15   7        433.99        526.33        71.63 o                         
   1  15   7       4075.72       4114.03       191.71 o                         
   2  15   7          9.15          0.44        24.09 o                         
   3  15   7       1199.96       1431.71       171.02 o                         
   4  15   7        619.58        624.91        87.04 o                         
   5  15   7        360.18        466.17        75.72 o                         
   6  15   7        807.35        906.49       111.68 o                         
   7  15   7         58.43         37.23        29.90 o                         
  -8  16   7        454.99        537.23       131.62 o                         
  -7  16   7          6.74        -33.13        60.89 o                         
  -6  16   7        897.50        889.88        81.99 o                         
  -5  16   7        390.92        372.48       106.55 o                         
  -4  16   7         13.41         12.75        17.46 o                         
  -3  16   7       2844.64       2825.26       263.69 o                         
  -2  16   7         11.66          9.85        34.02 o                         
  -1  16   7        268.89        300.85        86.85 o                         
   0  16   7         83.98         31.94        24.48 o                         
   1  16   7        581.17        659.00        82.48 o                         
   2  16   7         30.55         52.34        33.66 o                         
   3  16   7         28.48          9.85        29.55 o                         
   4  16   7        110.46         61.78        45.66 o                         
   5  16   7         39.53         50.51        38.05 o                         
   6  16   7          1.34          7.52        35.82 o                         
   7  16   7         27.42         96.70        47.81 o                         
  -8  17   7         22.97        -69.84        69.84 o                         
  -7  17   7         23.29         -0.90        39.40 o                         
  -6  17   7        152.10        339.35       115.50 o                         
  -5  17   7        152.92        151.32        74.32 o                         
  -4  17   7         39.02        102.07        64.47 o                         
  -3  17   7         18.78         46.48        33.13 o                         
  -2  17   7         28.31         -7.16        49.25 o                         
  -1  17   7        767.08        845.41        87.61 o                         
   0  17   7          2.88         17.77        20.15 o                         
   1  17   7         31.69         17.95        22.91 o                         
   2  17   7        951.32        902.86       100.64 o                         
   3  17   7          4.70        -42.08        47.46 o                         
   4  17   7         71.58         16.42        33.02 o                         
   5  17   7        315.94        363.98        74.64 o                         
   6  17   7         24.32        -15.35        29.44 o                         
  -7  18   7          0.75         28.65        53.72 o                         
  -6  18   7          1.87         38.50        52.83 o                         
  -5  18   7          3.68         18.80        49.25 o                         
  -4  18   7          8.05         15.22        17.77 o                         
  -3  18   7         23.70         23.79        19.05 o                         
  -2  18   7        256.97        324.13        94.91 o                         
  -1  18   7        272.57        177.41        53.72 o                         
   0  18   7        510.63        578.39        78.52 o                         
   1  18   7          0.55         17.43        25.36 o                         
   2  18   7         11.87         -3.42        24.48 o                         
   3  18   7        111.46         16.12        36.71 o                         
   4  18   7          0.10         -2.96        30.75 o                         
   5  18   7          0.73         -6.25        39.75 o                         
   6  18   7       1374.79       1391.71       145.47 o                         
  -6  19   7        151.55        280.25       110.13 o                         
  -5  19   7         71.71        -15.22        42.98 o                         
  -4  19   7         23.46        146.84        84.17 o                         
  -3  19   7          9.55        -29.55        50.14 o                         
  -2  19   7         32.79         12.12        22.52 o                         
  -1  19   7          1.48        -26.15        26.15 o                         
   0  19   7          0.28          0.82        23.73 o                         
   1  19   7         33.85         31.02        59.54 o                         
   2  19   7         92.92        127.27        98.94 o                         
   3  19   7          0.26         21.49        36.71 o                         
   4  19   7          1.20        -26.04        44.77 o                         
   5  19   7         32.34        126.99        58.77 o                         
  -5  20   7         10.20          9.85        42.98 o                         
  -4  20   7        149.75         85.06        48.35 o                         
  -3  20   7        299.15        294.58        93.12 o                         
  -2  20   7          0.56         -0.71        25.87 o                         
  -1  20   7         40.98         40.24        27.76 o                         
   0  20   7         12.08         -1.77        33.58 o                         
   1  20   7        108.16        137.27        41.18 o                         
   2  20   7         30.17        -30.24        30.85 o                         
   3  20   7         20.51        -58.20        58.20 o                         
   4  20   7        197.87        128.10        48.55 o                         
  -4  21   7          8.65        -32.23        66.26 o                         
  -3  21   7        181.43        156.69        59.99 o                         
  -2  21   7         71.76         45.66        68.94 o                         
  -1  21   7         61.78         25.75        55.07 o                         
   0  21   7         15.85         14.65        23.99 o                         
   1  21   7         82.24         10.23        39.84 o                         
   2  21   7         60.95         28.65        52.83 o                         
 -12   0   8        602.03        753.91       123.56 o                         
 -10   0   8         15.73          7.81        12.26 o                         
  -8   0   8        122.46        164.87        29.80 o                         
  -6   0   8        156.50        165.21        26.18 o                         
  -4   0   8      31842.93      32426.85       293.79 o                         
  -2   0   8       6811.13       6342.46       114.06 o                         
   0   0   8        276.65        372.18        41.19 o                         
   2   0   8       2855.03       2875.97       183.55 o                         
   4   0   8          9.38          4.75        16.56 o                         
   6   0   8        575.26        463.94        67.12 o                         
 -12   1   8        153.58         72.14        29.47 o                         
 -11   1   8        108.21        118.63        42.10 o                         
 -10   1   8        162.31        194.86        26.27 o                         
  -9   1   8        230.15        225.56        25.26 o                         
  -8   1   8        247.97        198.51        24.56 o                         
  -7   1   8         23.24         12.75         8.60 o                         
  -6   1   8        370.16        416.47        31.27 o                         
  -5   1   8         82.76        119.87        14.78 o                         
  -4   1   8       2548.69       2602.94        61.67 o                         
  -3   1   8        439.00        382.96        19.80 o                         
  -2   1   8       2427.34       2378.79        60.98 o                         
  -1   1   8        752.04        665.23        30.47 o                         
   0   1   8          0.02         12.90         9.58 o                         
   1   1   8        577.46        728.39        59.83 o                         
   2   1   8       4955.32       5581.44       179.16 o                         
   3   1   8        320.76        270.08        31.37 o                         
   4   1   8       1287.06       1413.85        66.21 o                         
   5   1   8        214.95        176.89        23.25 o                         
   6   1   8       3168.88       3145.12       134.03 o                         
   7   1   8        796.09        730.90        89.10 o                         
 -12   2   8          0.68         -5.99        26.97 o                         
 -11   2   8        295.40        288.80        44.97 o                         
 -10   2   8         67.53         86.33        22.34 o                         
  -9   2   8         72.88         77.85        18.03 o                         
  -8   2   8        399.99        395.82        31.33 o                         
  -7   2   8        196.00        198.87        21.47 o                         
  -6   2   8         68.03         73.93        13.64 o                         
  -5   2   8        436.62        501.23        38.43 o                         
  -4   2   8       3829.25       3942.75        57.55 o                         
  -3   2   8       1407.32       1343.19        35.50 o                         
  -2   2   8        177.71        170.18        15.87 o                         
  -1   2   8        196.67        215.95        16.07 o                         
   0   2   8         77.63         71.10        15.23 o                         
   1   2   8        439.53        470.81        41.46 o                         
   2   2   8         11.27          3.84         7.35 o                         
   3   2   8        366.75        371.43        35.59 o                         
   4   2   8        100.59        136.03        35.77 o                         
   5   2   8       1962.36       2064.94        93.84 o                         
   6   2   8       1032.91       1145.02       104.32 o                         
   7   2   8       4791.33       4911.85       231.69 o                         
   8   2   8         62.50        144.16        72.53 o                         
 -12   3   8         80.96         83.97       108.34 o                         
 -11   3   8         56.09         32.92        19.22 o                         
 -10   3   8         84.93         71.61        20.50 o                         
  -9   3   8        200.73        205.52        24.85 o                         
  -8   3   8        186.88        155.23        20.36 o                         
  -7   3   8        324.00        368.20        30.69 o                         
  -6   3   8         27.84         29.98        11.64 o                         
  -5   3   8         37.15         19.23         9.24 o                         
  -4   3   8       1011.95        860.85        32.12 o                         
  -3   3   8        369.22        368.20        20.46 o                         
  -2   3   8       6491.05       6685.95        84.42 o                         
  -1   3   8        109.34        141.10        28.40 o                         
   0   3   8       4430.95       4432.95       115.22 o                         
   1   3   8        103.71         83.44        19.19 o                         
   2   3   8         11.53          1.14        17.20 o                         
   3   3   8        168.77        176.16        37.00 o                         
   4   3   8         98.67         88.69        29.19 o                         
   5   3   8         16.83         16.44        15.58 o                         
   6   3   8          0.33        -12.50        23.02 o                         
   7   3   8         28.27         71.63        55.51 o                         
   8   3   8          1.48         52.83        49.25 o                         
 -12   4   8        383.04        470.19        87.26 o                         
 -11   4   8        167.31        147.63        34.69 o                         
 -10   4   8        554.40        583.87        77.65 o                         
  -9   4   8        303.92        297.59        27.87 o                         
  -8   4   8        398.90        383.20        41.85 o                         
  -7   4   8        413.05        414.37        37.46 o                         
  -6   4   8        679.32        581.79        46.40 o                         
  -5   4   8        626.18        701.52        34.99 o                         
  -4   4   8         21.92         24.85         9.21 o                         
  -3   4   8        928.96        984.34        39.16 o                         
  -2   4   8        685.23        682.01        41.09 o                         
  -1   4   8       1058.92       1050.69        47.20 o                         
   0   4   8        373.71        420.15        46.27 o                         
   1   4   8       5402.66       5443.02       173.77 o                         
   2   4   8         63.02         74.18        30.89 o                         
   3   4   8        560.32        586.39        65.47 o                         
   4   4   8        257.65        263.96        38.86 o                         
   5   4   8          1.08          8.49        21.03 o                         
   6   4   8         97.63         66.26        55.51 o                         
   7   4   8        989.29       1036.85       161.17 o                         
   8   4   8         91.58        111.03        65.36 o                         
   9   4   8          0.00          0.90        37.61 o                         
 -12   5   8        356.08        432.44        86.41 o                         
 -11   5   8          1.53          1.23        60.44 o                         
 -10   5   8        107.63         55.91        47.18 o                         
  -9   5   8        445.21        419.40        45.81 o                         
  -8   5   8         86.66        105.64        21.61 o                         
  -7   5   8         49.48         28.66        12.54 o                         
  -6   5   8       1305.65       1361.41        50.53 o                         
  -5   5   8        137.29        206.40        32.66 o                         
  -4   5   8       1030.08       1096.20        66.82 o                         
  -3   5   8        232.20        243.59        15.21 o                         
  -2   5   8        390.56        372.98        31.56 o                         
  -1   5   8         15.51         24.45        12.60 o                         
   0   5   8        307.51        276.93        22.54 o                         
   1   5   8        910.18        919.28        73.74 o                         
   2   5   8       2827.47       2851.09       121.73 o                         
   3   5   8        310.94        354.57        38.10 o                         
   4   5   8        225.28        249.15        50.07 o                         
   5   5   8       1201.53       1305.52       108.63 o                         
   6   5   8        845.46        859.57       137.89 o                         
   7   5   8       2561.62       2573.33       253.39 o                         
   8   5   8          0.13        -42.98        50.14 o                         
   9   5   8        879.61        847.93       161.17 o                         
 -12   6   8         47.52        -21.07        36.25 o                         
 -11   6   8         37.52        -19.79        54.62 o                         
 -10   6   8        524.25        522.31        52.74 o                         
  -9   6   8       1156.18       1274.16        74.25 o                         
  -8   6   8         56.93         59.70        16.67 o                         
  -7   6   8       1077.61       1172.29        66.85 o                         
  -6   6   8       1263.91       1278.04        83.03 o                         
  -5   6   8        814.14        824.88        63.27 o                         
  -4   6   8        402.31        450.66        54.80 o                         
  -3   6   8         26.96         24.44         9.58 o                         
  -2   6   8       4851.76       5204.32       117.93 o                         
  -1   6   8       3115.38       3102.12       121.87 o                         
   0   6   8       1561.75       1725.94        97.74 o                         
   1   6   8       2080.51       2256.63       187.58 o                         
   2   6   8        124.12        206.98        23.46 o                         
   3   6   8        150.79        174.83        37.62 o                         
   4   6   8        105.97         90.94        20.86 o                         
   5   6   8        217.78        195.95        40.02 o                         
   6   6   8         14.72         48.35        49.25 o                         
   7   6   8         30.19        -13.43        43.87 o                         
   8   6   8          0.55        -55.51        55.51 o                         
   9   6   8          5.08        -51.04        51.04 o                         
  10   6   8         14.93        -65.36        65.36 o                         
 -11   7   8        348.73        311.95        72.67 o                         
 -10   7   8          1.65        -13.52        31.79 o                         
  -9   7   8        357.34        364.67        65.58 o                         
  -8   7   8         63.17         26.86        38.50 o                         
  -7   7   8        585.68        480.82        95.81 o                         
  -6   7   8         12.54          8.60        14.86 o                         
  -5   7   8          2.16         15.04        14.87 o                         
  -4   7   8        919.44        960.55        67.60 o                         
  -3   7   8        467.72        576.18        40.63 o                         
  -2   7   8       3029.36       3442.82       123.45 o                         
  -1   7   8        413.38        401.20        47.27 o                         
   0   7   8         54.94         42.36        18.55 o                         
   1   7   8       7524.25       7826.61       225.33 o                         
   2   7   8        593.86        510.97        76.11 o                         
   3   7   8        235.76        221.85        26.10 o                         
   4   7   8        291.79        265.69        31.12 o                         
   5   7   8       1882.84       1818.44        96.24 o                         
   6   7   8        511.72        557.82       109.24 o                         
   7   7   8         46.57         29.55        40.29 o                         
   8   7   8         11.50        -16.12        40.29 o                         
   9   7   8          0.07        -67.15        67.15 o                         
  10   7   8        196.46        296.25        97.15 o                         
 -11   8   8         17.17        -26.93        41.47 o                         
 -10   8   8        171.10        218.62        59.26 o                         
  -9   8   8        337.75        394.86        95.81 o                         
  -8   8   8        756.61        824.65       133.41 o                         
  -7   8   8        329.20        313.38        81.48 o                         
  -6   8   8         35.03         -7.63        23.23 o                         
  -5   8   8       1676.93       1700.48        97.57 o                         
  -4   8   8       1420.33       1637.77        56.55 o                         
  -3   8   8       3500.15       3544.25       217.13 o                         
  -2   8   8        379.96        367.18        36.32 o                         
  -1   8   8        449.52        454.85        45.97 o                         
   0   8   8       1446.49       1717.34       152.21 o                         
   1   8   8        232.92        217.04        40.52 o                         
   2   8   8        939.19        897.92        82.86 o                         
   3   8   8         11.06         13.08        22.24 o                         
   4   8   8       1650.76       1885.43        91.52 o                         
   5   8   8         20.70          2.46        18.29 o                         
   6   8   8       1332.56       1440.67       181.76 o                         
   7   8   8          8.59         18.15        27.64 o                         
   8   8   8         36.36         66.00        40.02 o                         
   9   8   8         79.68         51.84        35.91 o                         
 -11   9   8        242.62        244.42        68.70 o                         
 -10   9   8        870.45        844.50       115.96 o                         
  -9   9   8        174.93        265.03        86.85 o                         
  -8   9   8       1249.13       1347.55       174.60 o                         
  -7   9   8        302.86        319.65        84.17 o                         
  -6   9   8          0.66        -24.18        37.61 o                         
  -5   9   8         77.07         80.75        26.86 o                         
  -4   9   8       1265.20       1536.67       111.41 o                         
  -3   9   8        501.29        439.59        34.92 o                         
  -2   9   8       1224.86       1173.25       120.43 o                         
  -1   9   8        329.22        358.02        42.04 o                         
   0   9   8       2024.53       2275.61       112.73 o                         
   1   9   8        515.49        543.36        65.21 o                         
   2   9   8       2443.89       2376.51       133.59 o                         
   3   9   8         18.39         13.09        15.27 o                         
   4   9   8        334.27        345.43        57.80 o                         
   5   9   8        366.46        363.96        55.50 o                         
   6   9   8         66.39         59.10        56.41 o                         
   7   9   8         20.53         -3.13        21.58 o                         
   8   9   8          0.59        -21.20        21.20 o                         
   9   9   8          0.63        -42.10        42.10 o                         
 -11  10   8          0.77         67.52        42.81 o                         
 -10  10   8        221.54        231.33        65.98 o                         
  -9  10   8         21.63         -2.69        37.61 o                         
  -8  10   8          7.11        131.62        64.47 o                         
  -7  10   8        132.86        214.89        82.38 o                         
  -6  10   8          1.06          1.79        25.07 o                         
  -5  10   8        246.29        239.85        54.90 o                         
  -4  10   8        104.58        101.18        45.66 o                         
  -3  10   8        274.71        311.17        32.23 o                         
  -2  10   8          0.78         10.54        15.29 o                         
  -1  10   8          0.00         11.97        19.70 o                         
   0  10   8        703.58        781.24        58.91 o                         
   1  10   8         94.79         51.11        28.65 o                         
   2  10   8       3427.20       3751.35       166.27 o                         
   3  10   8        172.32        212.68        37.89 o                         
   4  10   8        221.41        211.55        36.96 o                         
   5  10   8       1085.38       1103.32        80.72 o                         
   6  10   8       1306.52       1485.52       132.01 o                         
   7  10   8        162.67        194.94        42.53 o                         
   8  10   8        189.13        215.21        46.50 o                         
   9  10   8         26.29         29.60        31.99 o                         
 -10  11   8        668.62        912.39       164.75 o                         
  -9  11   8        818.84       1062.82       170.12 o                         
  -8  11   8       1866.61       2043.26       226.53 o                         
  -7  11   8         33.07         25.07        40.29 o                         
  -6  11   8          0.09          8.06        34.92 o                         
  -5  11   8         20.03        -17.01        33.13 o                         
  -4  11   8        241.66        197.88        61.78 o                         
  -3  11   8       2025.49       1969.96        80.84 o                         
  -2  11   8        920.07        955.93        60.06 o                         
  -1  11   8         45.01         19.90        11.70 o                         
   0  11   8        143.13        197.75        31.77 o                         
   1  11   8         67.08        103.73        33.11 o                         
   2  11   8       3910.65       3997.40       176.30 o                         
   3  11   8        484.67        525.79        56.21 o                         
   4  11   8         33.60         28.79        23.02 o                         
   5  11   8       1054.49        911.37       100.64 o                         
   6  11   8          5.45         -4.63        57.75 o                         
   7  11   8         22.41        -19.22        23.21 o                         
   8  11   8         53.77        -24.63        25.13 o                         
   9  11   8         34.76         36.53        32.54 o                         
 -10  12   8        308.56        393.97       116.40 o                         
  -9  12   8         40.62         63.57        60.89 o                         
  -8  12   8         46.54         50.14        51.93 o                         
  -7  12   8       4099.00       4621.96       334.87 o                         
  -6  12   8        153.91        122.64        21.36 o                         
  -5  12   8         84.69         63.57        59.99 o                         
  -4  12   8        454.90        607.07       111.92 o                         
  -3  12   8          4.17         16.49        23.73 o                         
  -2  12   8         84.59         47.46        18.14 o                         
  -1  12   8         44.93         37.27        18.43 o                         
   0  12   8        484.27        611.39        98.04 o                         
   1  12   8         19.97         20.85        15.35 o                         
   2  12   8       1138.87       1193.54       137.89 o                         
   3  12   8        359.17        332.48        57.17 o                         
   4  12   8         13.89         38.93        67.15 o                         
   5  12   8        142.61        120.18        56.41 o                         
   6  12   8        227.18        193.24        40.28 o                         
   7  12   8          0.45         18.42        27.77 o                         
   8  12   8         11.80        -12.62        32.73 o                         
 -10  13   8         25.21        120.88        77.90 o                         
  -9  13   8         76.56         11.64        35.82 o                         
  -8  13   8        446.05        433.36       119.09 o                         
  -7  13   8         48.40         76.11        55.51 o                         
  -6  13   8        266.59        237.90        33.41 o                         
  -5  13   8         20.20          8.95        34.92 o                         
  -4  13   8        131.57        159.38        63.57 o                         
  -3  13   8          7.87          6.71        13.94 o                         
  -2  13   8         19.88         20.22        24.62 o                         
  -1  13   8         31.17         20.98        17.84 o                         
   0  13   8         60.45         40.29        37.61 o                         
   1  13   8        286.75        205.04        45.82 o                         
   2  13   8        647.97        784.35       115.50 o                         
   3  13   8          6.17        -16.26        25.87 o                         
   4  13   8        189.61        153.20        42.36 o                         
   5  13   8          4.98         17.83        32.23 o                         
   6  13   8          2.06         -4.61        16.52 o                         
   7  13   8         46.65         56.95        28.83 o                         
   8  13   8         38.98         18.57        26.22 o                         
  -9  14   8        111.84        227.43        84.17 o                         
  -8  14   8         18.16        107.45        66.26 o                         
  -7  14   8         31.53        -30.44        36.71 o                         
  -6  14   8         11.92         12.64        15.29 o                         
  -5  14   8        443.17        494.25       114.61 o                         
  -4  14   8        151.81        156.69        65.36 o                         
  -3  14   8        625.52        700.34        61.86 o                         
  -2  14   8        274.59        263.77        42.96 o                         
  -1  14   8        275.41        291.00        79.69 o                         
   0  14   8          5.21         -0.16        19.14 o                         
   1  14   8         10.10          8.76        22.15 o                         
   2  14   8        918.66        893.59       126.25 o                         
   3  14   8        269.84        268.65        55.33 o                         
   4  14   8        352.24        326.38        62.37 o                         
   5  14   8        168.53         94.73        37.25 o                         
   6  14   8          1.96        -36.20        36.20 o                         
   7  14   8        367.07        378.47        83.43 o                         
   8  14   8          5.07         55.21       121.77 o                         
  -9  15   8        166.74         95.81        59.99 o                         
  -8  15   8         32.55         99.39        51.04 o                         
  -7  15   8         97.64        156.69        81.48 o                         
  -6  15   8         91.36         70.99        21.05 o                         
  -5  15   8        184.31        205.94        77.90 o                         
  -4  15   8          0.11        -22.38        36.71 o                         
  -3  15   8        131.10        141.39        29.42 o                         
  -2  15   8        923.27       1072.43        87.54 o                         
  -1  15   8        402.08        452.17       102.97 o                         
   0  15   8         53.24         53.72        27.11 o                         
   1  15   8       2585.37       2672.82       157.95 o                         
   2  15   8        112.38        114.98        35.66 o                         
   3  15   8        161.64        129.64        43.56 o                         
   4  15   8         18.65         51.93        31.29 o                         
   5  15   8         52.65        -11.78        59.99 o                         
   6  15   8        104.62        113.87        51.48 o                         
   7  15   8         16.16          7.66        20.97 o                         
  -8  16   8        127.06        224.74        88.64 o                         
  -7  16   8        194.34        253.39       101.18 o                         
  -6  16   8          0.76         18.98        20.59 o                         
  -5  16   8         75.17         19.70        41.19 o                         
  -4  16   8          6.93          6.47        10.45 o                         
  -3  16   8        233.60        227.51        38.67 o                         
  -2  16   8        206.86        189.07        40.00 o                         
  -1  16   8          6.20         25.07        33.13 o                         
   0  16   8         44.49         56.55        25.76 o                         
   1  16   8       2893.79       2799.08       166.53 o                         
   2  16   8        702.84        621.27        83.01 o                         
   3  16   8        863.42       1032.37       152.21 o                         
   4  16   8         20.50         12.92        34.47 o                         
   5  16   8         32.02         14.75        28.04 o                         
   6  16   8          1.38        -33.31        47.01 o                         
   7  16   8         65.62        140.98        52.92 o                         
  -8  17   8         18.92          2.69        39.40 o                         
  -7  17   8         44.57         49.25        55.51 o                         
  -6  17   8          2.82         26.86        52.83 o                         
  -5  17   8          4.50         63.57        67.15 o                         
  -4  17   8         27.01        -61.78        61.78 o                         
  -3  17   8         18.96        -21.31        25.33 o                         
  -2  17   8          7.50         29.55        50.14 o                         
  -1  17   8        207.41        223.45        48.31 o                         
   0  17   8         69.74         59.42        31.44 o                         
   1  17   8          0.81         16.56        37.16 o                         
   2  17   8        128.62         67.98        54.62 o                         
   3  17   8          9.80         -2.69        34.02 o                         
   4  17   8        114.64          8.91        31.34 o                         
   5  17   8        289.91        305.33        69.98 o                         
   6  17   8         46.17         90.26        51.11 o                         
  -7  18   8        367.09        267.72        94.91 o                         
  -6  18   8          6.11         51.93        47.46 o                         
  -5  18   8        111.37        122.67        77.00 o                         
  -4  18   8          3.84         72.53        61.78 o                         
  -3  18   8          5.27        -13.51        53.28 o                         
  -2  18   8         73.56         55.51        44.77 o                         
  -1  18   8         14.50          5.33        24.98 o                         
   0  18   8        456.48        480.36        79.24 o                         
   1  18   8          5.61         13.78        40.29 o                         
   2  18   8        280.19        169.76        54.17 o                         
   3  18   8        113.71        210.41        79.69 o                         
   4  18   8         76.76         71.92        47.46 o                         
   5  18   8         88.67         25.29        67.60 o                         
  -6  19   8         43.87         -2.69        35.82 o                         
  -5  19   8         48.18        119.98        64.47 o                         
  -4  19   8         16.49         13.43        49.25 o                         
  -3  19   8        305.86        367.11       114.61 o                         
  -2  19   8        160.75        166.40        44.23 o                         
  -1  19   8        236.63        288.23        55.82 o                         
   0  19   8         11.83         66.82        38.23 o                         
   1  19   8        245.10        266.96        65.36 o                         
   2  19   8        138.57        219.71        79.24 o                         
   3  19   8         55.64         56.41        46.56 o                         
   4  19   8         28.22         65.34        65.81 o                         
  -5  20   8         92.50        171.91        85.06 o                         
  -4  20   8        271.88        408.29       119.09 o                         
  -3  20   8          0.02         34.92        59.10 o                         
  -2  20   8         47.55         52.85        31.34 o                         
  -1  20   8        101.51        105.60        39.32 o                         
   0  20   8          4.26         31.66        27.51 o                         
   1  20   8         10.51        -22.32        95.81 o                         
   2  20   8          2.47        -32.11        32.11 o                         
   3  20   8         68.72          2.69        43.87 o                         
  -3  21   8         42.05         25.97        58.20 o                         
  -2  21   8        594.56        685.86       150.42 o                         
  -1  21   8        178.63        155.68        51.04 o                         
   0  21   8        195.62        179.22        78.79 o                         
   1  21   8         80.63         57.63        47.01 o                         
   2  21   8         10.34         63.57        50.14 o                         
 -11   0   9          0.36          5.37        23.28 o                         
  -9   0   9         95.57         80.06        24.65 o                         
  -7   0   9         56.65         65.14        27.33 o                         
  -5   0   9        989.36        980.05        56.20 o                         
  -3   0   9       3929.14       3944.51       118.70 o                         
  -1   0   9       1280.02       1135.78       143.26 o                         
   1   0   9         93.58        102.07        36.71 o                         
   3   0   9         16.63        157.59        52.83 o                         
   5   0   9       5422.41       5423.86       174.07 o                         
   7   0   9       1629.59       1325.16       156.69 o                         
 -12   1   9         10.70         52.03        27.14 o                         
 -11   1   9         82.96         88.41        27.33 o                         
 -10   1   9        132.36        111.37        23.55 o                         
  -9   1   9       1422.12       1467.09        60.29 o                         
  -8   1   9        181.88        184.56        24.45 o                         
  -7   1   9        380.14        371.89        36.74 o                         
  -6   1   9         61.76         46.13        11.11 o                         
  -5   1   9       1221.29       1167.02        42.95 o                         
  -4   1   9       6060.61       6124.67        97.63 o                         
  -3   1   9       4494.82       4266.89        73.14 o                         
  -2   1   9      11006.87      10634.06       123.44 o                         
  -1   1   9       1965.36       1924.40        55.31 o                         
   0   1   9          0.37          0.01         9.95 o                         
   1   1   9          0.00         11.34        13.54 o                         
   2   1   9        935.67       1107.56        88.20 o                         
   3   1   9        392.45        408.11        38.95 o                         
   4   1   9          1.19         14.38        13.19 o                         
   5   1   9       1502.18       1502.96        70.28 o                         
   6   1   9       2546.89       2692.86       125.25 o                         
   7   1   9         20.52         -2.28        60.89 o                         
 -12   2   9         37.24         59.35        37.54 o                         
 -11   2   9        433.79        432.20        56.08 o                         
 -10   2   9          0.14         -7.85        18.03 o                         
  -9   2   9        279.42        309.24        32.08 o                         
  -8   2   9       2325.09       2438.94        75.88 o                         
  -7   2   9        544.67        509.72        34.93 o                         
  -6   2   9       1278.98       1283.46        42.72 o                         
  -5   2   9        364.32        366.47        24.79 o                         
  -4   2   9        395.41        334.81        18.69 o                         
  -3   2   9       1657.99       1526.65        45.46 o                         
  -2   2   9         26.81         13.29         8.22 o                         
  -1   2   9        167.84        249.99        19.93 o                         
   0   2   9       3525.24       3427.24        72.61 o                         
   1   2   9       6037.03       6378.13       153.60 o                         
   2   2   9       4668.76       5218.62       105.78 o                         
   3   2   9         21.79         23.16        12.65 o                         
   4   2   9        117.75        106.64        35.30 o                         
   5   2   9        796.03        758.23        65.85 o                         
   6   2   9         95.85        128.89        36.20 o                         
   7   2   9       1952.39       1847.66       145.21 o                         
   8   2   9          0.77         45.66        45.66 o                         
 -12   3   9        277.17        433.77       141.47 o                         
 -11   3   9        235.14        192.55        38.58 o                         
 -10   3   9         59.53         52.72        20.67 o                         
  -9   3   9         60.92         58.95        15.17 o                         
  -8   3   9        465.97        479.35        31.73 o                         
  -7   3   9         65.32         89.85        19.90 o                         
  -6   3   9        160.03        246.49        26.00 o                         
  -5   3   9         65.20         85.81        12.54 o                         
  -4   3   9         17.33         35.61         9.08 o                         
  -3   3   9        584.02        671.05        30.39 o                         
  -2   3   9        102.80        136.18        13.40 o                         
  -1   3   9        448.28        463.85        37.00 o                         
   0   3   9       2557.03       2695.45        95.28 o                         
   1   3   9       1336.05       1398.85        74.71 o                         
   2   3   9      14920.50      16048.45       320.04 o                         
   3   3   9       3003.27       3657.38       163.68 o                         
   4   3   9        101.23        176.01        41.38 o                         
   5   3   9        683.57        628.56       116.40 o                         
   6   3   9        514.00        595.05        78.79 o                         
   7   3   9        768.55        865.83       149.53 o                         
   8   3   9       1254.41       1332.33       196.09 o                         
 -12   4   9        465.27        584.93        97.63 o                         
 -11   4   9        497.44        536.48        85.76 o                         
 -10   4   9       1421.72       1648.04        96.67 o                         
  -9   4   9        551.57        575.10        54.29 o                         
  -8   4   9        656.52        617.85        50.61 o                         
  -7   4   9        406.12        379.84        35.68 o                         
  -6   4   9         96.62         85.97        16.96 o                         
  -5   4   9         19.83          1.49         8.31 o                         
  -4   4   9       2715.36       2636.84        67.10 o                         
  -3   4   9        312.93        217.81        20.79 o                         
  -2   4   9        487.99        577.96        40.09 o                         
  -1   4   9       1453.39       1303.16        61.86 o                         
   0   4   9         17.59          7.44        14.47 o                         
   1   4   9       1890.63       1943.49       108.89 o                         
   2   4   9        215.71        267.23        45.75 o                         
   3   4   9        182.70        175.71        37.85 o                         
   4   4   9          2.90          4.12        23.93 o                         
   5   4   9         67.68         59.10        43.87 o                         
   6   4   9         17.58          4.48        34.02 o                         
   7   4   9          0.98         60.89        51.04 o                         
   8   4   9          4.34          7.16        51.04 o                         
   9   4   9         94.89         34.92        59.10 o                         
 -12   5   9        685.36        719.73       108.22 o                         
 -11   5   9          1.36        -56.86        56.86 o                         
 -10   5   9        840.88        885.90        76.70 o                         
  -9   5   9        955.67        932.59        71.87 o                         
  -8   5   9       1482.39       1542.07        75.27 o                         
  -7   5   9        725.54        770.08        45.29 o                         
  -6   5   9       2811.13       2935.96        92.40 o                         
  -5   5   9         23.37          5.61        14.81 o                         
  -4   5   9         18.50         19.62        14.01 o                         
  -3   5   9         68.13         39.85         8.64 o                         
  -2   5   9        119.16        130.89        19.98 o                         
  -1   5   9        431.90        425.68        32.26 o                         
   0   5   9        905.58        950.58        73.04 o                         
   1   5   9       2163.85       2332.48       121.54 o                         
   2   5   9        213.51        203.82        43.43 o                         
   3   5   9        163.47        200.89        43.63 o                         
   4   5   9        744.56        720.21       111.03 o                         
   5   5   9        517.19        500.52       104.76 o                         
   6   5   9        175.77        261.45        87.75 o                         
   7   5   9        239.37        313.38        93.12 o                         
   8   5   9         47.08        107.45        81.48 o                         
   9   5   9         49.49         51.04        50.14 o                         
 -11   6   9          0.70         36.82        31.62 o                         
 -10   6   9         11.42          6.69        53.28 o                         
  -9   6   9          6.28         15.22        15.20 o                         
  -8   6   9        175.42        249.81        71.63 o                         
  -7   6   9          4.29         30.44        42.98 o                         
  -6   6   9        119.34         88.89        22.37 o                         
  -5   6   9          4.25          5.61        13.63 o                         
  -4   6   9         18.14         27.71        15.52 o                         
  -3   6   9        366.74        471.29        24.01 o                         
  -2   6   9          6.01         -5.39        11.57 o                         
  -1   6   9        327.31        326.00        30.35 o                         
   0   6   9       1224.80       1285.59        51.88 o                         
   1   6   9          0.26         11.00        16.77 o                         
   2   6   9         67.93         56.89        14.46 o                         
   3   6   9         33.62         17.58        37.61 o                         
   4   6   9       1216.83       1345.65       118.64 o                         
   5   6   9        129.17         59.10        44.77 o                         
   6   6   9       5572.71       5085.77       342.04 o                         
   7   6   9        134.55        119.09        71.63 o                         
   8   6   9        729.01        426.20       113.71 o                         
   9   6   9          0.08        -57.30        57.30 o                         
  10   6   9        620.89        840.76       177.29 o                         
 -11   7   9        434.58        518.07        86.92 o                         
 -10   7   9        454.67        530.79        86.80 o                         
  -9   7   9          1.35         13.47        28.18 o                         
  -8   7   9          2.62         42.98        47.46 o                         
  -7   7   9         15.21         34.92        40.29 o                         
  -6   7   9        164.33        159.66        32.43 o                         
  -5   7   9       1531.34       1543.59       107.64 o                         
  -4   7   9         80.16         65.61        19.99 o                         
  -3   7   9       6546.72       6604.61        81.33 o                         
  -2   7   9         35.78         14.08        14.41 o                         
  -1   7   9        115.78        107.91        27.40 o                         
   0   7   9          0.09          3.52        29.10 o                         
   1   7   9        333.47        270.50        43.92 o                         
   2   7   9          7.00         17.37        17.74 o                         
   3   7   9         38.26         47.34        14.47 o                         
   4   7   9          2.24          1.43        11.83 o                         
   5   7   9        208.72        199.81        41.91 o                         
   6   7   9         82.71        130.73        67.15 o                         
   7   7   9        209.57        373.37       100.28 o                         
   8   7   9         36.85        111.92        63.57 o                         
   9   7   9        109.83        223.85        89.54 o                         
 -11   8   9       1165.24       1292.84       200.12 o                         
 -10   8   9         50.50         73.50        36.30 o                         
  -9   8   9        794.38        899.86       147.74 o                         
  -8   8   9         52.31         51.93        43.87 o                         
  -7   8   9        136.14        208.62        68.94 o                         
  -6   8   9        446.83        488.42        72.60 o                         
  -5   8   9        174.70        195.13        34.26 o                         
  -4   8   9       1986.96       2166.19        68.37 o                         
  -3   8   9         25.60         12.51         6.08 o                         
  -2   8   9       2244.25       2317.24        77.64 o                         
  -1   8   9        310.32        317.14        45.47 o                         
   0   8   9       1017.48       1202.37        90.75 o                         
   1   8   9        318.72        330.91        72.08 o                         
   2   8   9        311.37        351.38        55.33 o                         
   3   8   9        219.69        198.62        25.45 o                         
   4   8   9         69.07         70.92        20.98 o                         
   5   8   9        812.75        765.82        74.84 o                         
   6   8   9        249.68        149.88        40.87 o                         
   7   8   9        649.48        591.85       128.04 o                         
   8   8   9         10.02        -17.01        40.29 o                         
   9   8   9        149.85         67.34        70.74 o                         
 -11   9   9          3.75         40.93        37.18 o                         
 -10   9   9         29.97         15.28        35.88 o                         
  -9   9   9         12.86         11.64        39.40 o                         
  -8   9   9          3.20        100.28        55.51 o                         
  -7   9   9         20.70         34.92        40.29 o                         
  -6   9   9         82.43         22.38        45.66 o                         
  -5   9   9        249.84        380.37       242.65 o                         
  -4   9   9         13.72         28.57        12.56 o                         
  -3   9   9        109.55        100.77        14.52 o                         
  -2   9   9        342.51        333.70        31.06 o                         
  -1   9   9        280.20        274.71        32.34 o                         
   0   9   9         67.75         48.10        19.99 o                         
   1   9   9       1221.67       1368.41       103.81 o                         
   2   9   9         31.83         79.57        25.68 o                         
   3   9   9         75.58         78.17        29.43 o                         
   4   9   9         18.80         12.38        19.25 o                         
   5   9   9       2826.56       3060.21       150.32 o                         
   6   9   9         61.53         76.11        53.72 o                         
   7   9   9       1093.27       1270.71       114.66 o                         
   8   9   9        513.79        559.41        92.27 o                         
   9   9   9          8.22          5.76        28.80 o                         
 -11  10   9          2.57         -5.52        33.54 o                         
 -10  10   9         45.79         28.65        43.87 o                         
  -9  10   9        197.50        202.36        79.69 o                         
  -8  10   9          7.22         -0.90        31.34 o                         
  -7  10   9        448.30        406.50        97.60 o                         
  -6  10   9         25.35         31.34        40.29 o                         
  -5  10   9        295.81        230.88        33.16 o                         
  -4  10   9         31.86         37.26        16.36 o                         
  -3  10   9        421.93        429.14        32.89 o                         
  -2  10   9        534.98        506.07        49.08 o                         
  -1  10   9        192.64        155.61        30.64 o                         
   0  10   9        225.03        231.86        37.37 o                         
   1  10   9        121.17        116.32        37.83 o                         
   2  10   9        175.17        223.60        44.26 o                         
   3  10   9        530.95        676.91       114.61 o                         
   4  10   9         76.07        109.24        57.30 o                         
   5  10   9          2.72        -24.84        24.84 o                         
   6  10   9        236.77        266.22        61.70 o                         
   7  10   9          2.57        -19.54        21.51 o                         
   8  10   9          0.01          4.21        47.90 o                         
   9  10   9          3.07        -37.35        37.35 o                         
 -10  11   9       2071.12       2663.76       279.36 o                         
  -9  11   9       1248.78       1089.68       177.29 o                         
  -8  11   9        790.28        836.29       145.95 o                         
  -7  11   9        398.86        265.03        83.27 o                         
  -6  11   9         71.26         -6.27        43.87 o                         
  -5  11   9        131.68        119.50        20.09 o                         
  -4  11   9         25.13         30.44        32.23 o                         
  -3  11   9       2992.58       3149.51       103.70 o                         
  -2  11   9          0.65          3.65        11.80 o                         
  -1  11   9         13.51         15.36        14.26 o                         
   0  11   9        387.55        446.98        72.53 o                         
   1  11   9         43.52         26.27        15.57 o                         
   2  11   9         15.21          3.89        18.71 o                         
   3  11   9         30.63         43.25        26.13 o                         
   4  11   9        219.50        227.41        50.61 o                         
   5  11   9        402.94        400.50        49.98 o                         
   6  11   9          0.04         -2.10        25.84 o                         
   7  11   9         75.99         72.82        55.44 o                         
   8  11   9          0.14        -33.58        33.58 o                         
 -10  12   9        312.29        435.16       127.14 o                         
  -9  12   9        183.99        291.00       102.07 o                         
  -8  12   9          2.83        -10.74        42.98 o                         
  -7  12   9         72.89        124.46        65.36 o                         
  -6  12   9          1.41         95.81        55.51 o                         
  -5  12   9        262.60        249.81        81.48 o                         
  -4  12   9        153.70        121.77        57.30 o                         
  -3  12   9         89.05        150.52        26.26 o                         
  -2  12   9         80.24         81.38        24.57 o                         
  -1  12   9         14.18         30.16        17.36 o                         
   0  12   9        456.96        469.18        94.91 o                         
   1  12   9         17.24        -12.25        22.13 o                         
   2  12   9        663.03        607.07       101.18 o                         
   3  12   9         75.23         84.62        34.50 o                         
   4  12   9        393.14        356.10        90.43 o                         
   5  12   9        584.00        581.21        85.11 o                         
   6  12   9        118.64         94.87        43.19 o                         
   7  12   9         43.15          7.25        20.41 o                         
   8  12   9         61.22         51.48        25.90 o                         
 -10  13   9         29.11        167.44        77.90 o                         
  -9  13   9         87.47        114.61        57.30 o                         
  -8  13   9        359.09        564.09       132.52 o                         
  -7  13   9        139.06         72.53        50.14 o                         
  -6  13   9         19.43         18.37        53.28 o                         
  -5  13   9       1869.68       1913.43       212.21 o                         
  -4  13   9        563.75        488.88       111.92 o                         
  -3  13   9       5710.00       5911.17       163.01 o                         
  -2  13   9        120.42         94.16        27.76 o                         
  -1  13   9        144.78        119.19        35.37 o                         
   0  13   9          4.90         45.66        39.40 o                         
   1  13   9         46.57         34.47        50.14 o                         
   2  13   9        821.22        788.83       118.19 o                         
   3  13   9        174.27        144.34        42.36 o                         
   4  13   9         10.75          1.93        24.29 o                         
   5  13   9         27.97         17.89        24.95 o                         
   6  13   9         92.27         68.42        26.03 o                         
   7  13   9         40.62         18.70        25.59 o                         
   8  13   9          0.99         97.07        50.61 o                         
  -9  14   9         55.35        200.57        86.85 o                         
  -8  14   9        415.50        516.64       128.93 o                         
  -7  14   9        643.16        593.64       132.52 o                         
  -6  14   9        315.05        301.21        37.28 o                         
  -5  14   9       1653.70       1691.38       206.83 o                         
  -4  14   9         90.07        147.74        73.42 o                         
  -3  14   9         53.47         54.80        21.94 o                         
  -2  14   9          3.02         14.56        13.83 o                         
  -1  14   9       1072.31       1287.56       166.54 o                         
   0  14   9       1366.44       1447.16       200.57 o                         
   1  14   9        298.34        267.26        62.23 o                         
   2  14   9       1121.61       1273.23       152.21 o                         
   3  14   9        557.08        513.68        77.12 o                         
   4  14   9        476.84        459.17        74.95 o                         
   5  14   9        842.68        737.26        99.07 o                         
   6  14   9        157.91        136.53        46.54 o                         
   7  14   9        926.57        921.31       119.34 o                         
  -9  15   9         17.52        100.28        58.20 o                         
  -8  15   9        318.51        258.77        91.33 o                         
  -7  15   9          2.30         42.08        48.35 o                         
  -6  15   9         57.96         42.49        17.04 o                         
  -5  15   9        573.89        536.33       119.98 o                         
  -4  15   9         23.31         26.73        13.43 o                         
  -3  15   9        240.38        267.13        42.53 o                         
  -2  15   9        267.83        249.76        45.88 o                         
  -1  15   9        343.20        431.57       101.18 o                         
   0  15   9        881.46        908.98        90.62 o                         
   1  15   9        162.01        108.92        44.77 o                         
   2  15   9        456.84        438.74        94.91 o                         
   3  15   9        171.81        166.17        47.01 o                         
   4  15   9        207.65        174.69        86.40 o                         
   5  15   9         35.89          3.28        25.59 o                         
   6  15   9       2210.23       2369.98       183.88 o                         
   7  15   9        227.49        295.06        71.77 o                         
  -8  16   9        433.09        363.52       116.40 o                         
  -7  16   9         51.33         48.35        62.68 o                         
  -6  16   9        569.26        624.98       138.78 o                         
  -5  16   9        740.58        684.97       142.37 o                         
  -4  16   9        252.13        284.61        38.50 o                         
  -3  16   9         28.48         15.46        15.72 o                         
  -2  16   9       1823.37       2054.43       125.55 o                         
  -1  16   9         34.16         59.43        27.64 o                         
   0  16   9          0.82         -9.91        20.74 o                         
   1  16   9         82.75         41.44        21.15 o                         
   2  16   9        788.83        618.71       113.71 o                         
   3  16   9        245.43        256.21        57.60 o                         
   4  16   9         43.99         20.52        30.70 o                         
   5  16   9         18.69         51.00        43.67 o                         
   6  16   9          6.05         -8.69        61.78 o                         
  -7  17   9         45.06          8.06        50.14 o                         
  -6  17   9         16.86        -31.34        51.93 o                         
  -5  17   9        218.67        132.52        76.11 o                         
  -4  17   9         59.30         63.57        53.72 o                         
  -3  17   9        109.47        114.09        32.40 o                         
  -2  17   9       1842.74       2299.34       246.23 o                         
  -1  17   9        264.95        350.09        59.57 o                         
   0  17   9        168.10        131.85        64.92 o                         
   1  17   9       1144.36       1222.08       115.51 o                         
   2  17   9        320.40        330.40        85.06 o                         
   3  17   9        521.41        413.63        72.78 o                         
   4  17   9         16.74         25.55        27.74 o                         
   5  17   9        327.57        428.32        80.92 o                         
   6  17   9          7.79        -24.18        49.25 o                         
  -7  18   9         57.44         29.55        61.78 o                         
  -6  18   9         21.24        100.28        68.94 o                         
  -5  18   9         57.96         34.92        50.14 o                         
  -4  18   9        243.15         95.81        49.25 o                         
  -3  18   9        611.42        497.87        60.93 o                         
  -2  18   9        106.34         36.71        53.72 o                         
  -1  18   9          7.71          7.78        30.44 o                         
   0  18   9          8.68         22.07        26.77 o                         
   1  18   9        560.36        542.65        79.81 o                         
   2  18   9        934.86       1225.78       166.54 o                         
   3  18   9        567.56        509.04        84.39 o                         
   4  18   9        140.34        112.44        42.98 o                         
   5  18   9         41.47         63.84       115.50 o                         
  -6  19   9          0.70         58.20        53.72 o                         
  -5  19   9        753.65        687.65       156.69 o                         
  -4  19   9       1145.48        900.75       171.91 o                         
  -3  19   9       2658.41       2832.09       291.89 o                         
  -2  19   9        284.73        318.44        58.21 o                         
  -1  19   9        843.12        827.53        93.57 o                         
   0  19   9         46.34         85.00        31.86 o                         
   1  19   9        330.15        320.20        88.20 o                         
   2  19   9        168.17         12.54        36.71 o                         
   3  19   9        275.06        286.25        64.98 o                         
   4  19   9          9.41         49.58        34.57 o                         
  -5  20   9         56.64         52.83        43.87 o                         
  -4  20   9        552.74        479.03       126.25 o                         
  -3  20   9       1220.95       1067.29       188.03 o                         
  -2  20   9       1252.80       1571.39       218.47 o                         
  -1  20   9        717.67        947.47       102.18 o                         
   0  20   9        250.73        259.55        76.11 o                         
   1  20   9        178.15        205.22        75.21 o                         
   3  20   9        267.01        378.16        75.85 o                         
  -3  21   9         72.26        141.47        80.58 o                         
  -2  21   9         39.61        100.28        76.11 o                         
  -1  21   9         57.57         92.99        38.72 o                         
   0  21   9          0.52          1.05        41.19 o                         
   1  21   9          1.00          1.21        24.86 o                         
 -10   0  10         13.25          8.99        22.86 o                         
  -8   0  10        481.84        475.08        64.72 o                         
  -6   0  10        370.78        322.11        35.42 o                         
  -4   0  10      17435.13      19581.44       244.06 o                         
  -2   0  10      29993.08      29415.73       340.57 o                         
   0   0  10        635.69        735.92        62.64 o                         
   2   0  10          6.26         12.54        24.18 o                         
   4   0  10          5.23         28.83        16.56 o                         
   6   0  10        127.51        100.97        36.40 o                         
 -12   1  10          1.55         51.93        51.93 o                         
 -11   1  10        184.71        205.11        39.21 o                         
 -10   1  10         11.34         15.38        20.83 o                         
  -9   1  10          7.54         18.85        12.89 o                         
  -8   1  10        300.11        264.92        26.89 o                         
  -7   1  10        470.74        574.79        39.86 o                         
  -6   1  10          0.44          2.64         8.35 o                         
  -5   1  10       1176.31       1143.66        43.43 o                         
  -4   1  10      22830.73      23602.37       180.53 o                         
  -3   1  10       1286.34       1229.96        40.55 o                         
  -2   1  10       9656.20       9726.42       126.48 o                         
  -1   1  10        936.14        982.85        42.37 o                         
   0   1  10         70.49         43.78        12.47 o                         
   1   1  10       1844.65       2020.59        89.53 o                         
   2   1  10       1249.68       1442.83        99.98 o                         
   3   1  10        928.45       1001.84        60.14 o                         
   4   1  10        288.73        284.12        36.85 o                         
   5   1  10       1230.08       1146.17        67.89 o                         
   6   1  10       9817.62       9714.93       214.27 o                         
   7   1  10        877.58        888.40       101.97 o                         
 -12   2  10         31.51         53.95        35.03 o                         
 -11   2  10          0.61         -0.10        20.03 o                         
 -10   2  10          0.11         -9.91        18.16 o                         
  -9   2  10        212.07        234.45        27.27 o                         
  -8   2  10        299.44        322.68        27.48 o                         
  -7   2  10         35.25         39.50         9.98 o                         
  -6   2  10         78.05         76.74        12.82 o                         
  -5   2  10        135.62        155.97        13.92 o                         
  -4   2  10         80.63         96.37        12.04 o                         
  -3   2  10        237.44        228.59        20.04 o                         
  -2   2  10         32.99         40.24        10.49 o                         
  -1   2  10        705.99        779.24        34.99 o                         
   0   2  10       2807.10       2826.23        92.00 o                         
   1   2  10        168.72        144.49        26.10 o                         
   2   2  10         58.48         68.82        13.22 o                         
   3   2  10       3080.03       3084.74       105.49 o                         
   4   2  10       1001.65        983.88        77.42 o                         
   5   2  10         84.42         63.93        23.65 o                         
   6   2  10        835.57        836.17       154.45 o                         
   7   2  10       1460.46       1512.78       132.30 o                         
   8   2  10          0.01         66.26        61.78 o                         
 -12   3  10         84.53        130.98        52.92 o                         
 -11   3  10        160.09        117.11        52.23 o                         
 -10   3  10       1700.52       1935.42       106.86 o                         
  -9   3  10        859.86        878.13        44.72 o                         
  -8   3  10       3227.15       3333.84       121.29 o                         
  -7   3  10          4.76          9.69        11.47 o                         
  -6   3  10        446.29        560.98        40.06 o                         
  -5   3  10        304.75        329.74        23.10 o                         
  -4   3  10        114.31         80.48        16.73 o                         
  -3   3  10          7.13          9.72         8.47 o                         
  -2   3  10          6.17          1.52         8.05 o                         
  -1   3  10         26.35          7.19        11.60 o                         
   0   3  10       2723.39       2951.77        90.90 o                         
   1   3  10       1542.78       1706.69        85.85 o                         
   2   3  10        872.24       1062.58        72.14 o                         
   3   3  10         13.27         -4.91        22.59 o                         
   4   3  10         34.91          7.41        18.43 o                         
   5   3  10         74.28         11.64        35.82 o                         
   6   3  10          1.76         16.92        60.89 o                         
   7   3  10         51.01        157.59        76.11 o                         
   8   3  10         19.37        -36.71        47.46 o                         
   9   3  10         16.73        -34.92        65.36 o                         
 -12   4  10          0.41         16.51        27.79 o                         
 -11   4  10         99.58         51.31        37.67 o                         
 -10   4  10        195.29        146.20        40.46 o                         
  -9   4  10         49.37         35.42        17.19 o                         
  -8   4  10        178.94        222.07        30.38 o                         
  -7   4  10        149.34        137.43        29.87 o                         
  -6   4  10         36.74         32.45        11.24 o                         
  -5   4  10        539.77        561.28        36.56 o                         
  -4   4  10       1078.88       1090.75        51.09 o                         
  -3   4  10        346.05        384.09        32.57 o                         
  -2   4  10         10.85         28.37        11.13 o                         
  -1   4  10       1315.42       1252.91        83.43 o                         
   0   4  10        854.65        847.53        58.06 o                         
   1   4  10          4.14          8.49        13.08 o                         
   2   4  10       1285.51       1326.01       154.45 o                         
   3   4  10       2085.81       2299.04       135.68 o                         
   4   4  10        341.05        360.81        56.35 o                         
   5   4  10        376.24        487.09       106.55 o                         
   6   4  10        869.32       1152.36       171.91 o                         
   7   4  10         96.62        202.36        68.05 o                         
   8   4  10          0.27        -24.18        65.36 o                         
   9   4  10        140.19        325.92       101.18 o                         
 -12   5  10         15.16          4.48        48.35 o                         
 -11   5  10         68.55        148.04        53.14 o                         
 -10   5  10         39.91         76.08        39.99 o                         
  -9   5  10       1194.53       1253.99        72.84 o                         
  -8   5  10          5.69         24.91        26.03 o                         
  -7   5  10          3.58         38.78        23.10 o                         
  -6   5  10        131.96        125.30        28.37 o                         
  -5   5  10        131.33        184.11        30.95 o                         
  -4   5  10         15.94         18.78         7.63 o                         
  -3   5  10         27.80          8.32         8.34 o                         
  -2   5  10        723.45        671.39        39.08 o                         
  -1   5  10        433.30        383.38        72.53 o                         
   0   5  10        110.16        110.74        30.70 o                         
   1   5  10        961.92       1102.98        87.04 o                         
   2   5  10        552.00        549.47        65.07 o                         
   3   5  10          2.62        186.04       271.30 o                         
   4   5  10       1588.77       1825.68       189.82 o                         
   5   5  10        427.01        377.85        92.22 o                         
   6   5  10         31.05         75.21        54.62 o                         
   7   5  10         37.95         86.85        60.89 o                         
   8   5  10         20.57          1.79        40.29 o                         
   9   5  10         64.54         97.60        68.05 o                         
 -11   6  10         54.57         43.49        38.68 o                         
 -10   6  10        703.26        670.79        97.46 o                         
  -9   6  10        926.62        940.82        55.15 o                         
  -8   6  10       2109.18       2163.24       203.25 o                         
  -7   6  10        881.98       1020.73       134.31 o                         
  -6   6  10          6.95        -17.80        24.08 o                         
  -5   6  10       1215.27       1349.13       100.93 o                         
  -4   6  10        267.41        264.86        36.76 o                         
  -3   6  10         67.69        103.54        12.38 o                         
  -2   6  10        629.61        572.56        41.82 o                         
  -1   6  10        251.94        342.26        31.01 o                         
   0   6  10       1607.25       1642.65       102.13 o                         
   1   6  10       4184.32       4399.81       176.63 o                         
   2   6  10         13.05         24.05        19.53 o                         
   3   6  10         21.35         27.23        18.48 o                         
   4   6  10         36.60         52.83        39.40 o                         
   5   6  10          3.96         -9.85        34.02 o                         
   6   6  10         15.55         31.34        43.87 o                         
   7   6  10         27.75         32.23        38.50 o                         
   8   6  10          0.07        -26.86        52.83 o                         
   9   6  10          8.42         -7.16        33.13 o                         
 -11   7  10         25.85         70.99        75.21 o                         
 -10   7  10         10.52         51.40        30.37 o                         
  -9   7  10        889.08        992.98       149.53 o                         
  -8   7  10          1.37         33.13        36.71 o                         
  -7   7  10         10.56         65.36        46.56 o                         
  -6   7  10          9.60         15.24        26.03 o                         
  -5   7  10        130.01        140.95        29.27 o                         
  -4   7  10        245.26        224.42        34.27 o                         
  -3   7  10        570.20        636.70        31.21 o                         
  -2   7  10       1387.66       1261.87        63.85 o                         
  -1   7  10       1379.81       1453.18        66.53 o                         
   0   7  10        253.25        237.00        24.22 o                         
   1   7  10       2355.16       2377.30       133.57 o                         
   2   7  10         46.25         64.05        28.94 o                         
   3   7  10       1065.90       1053.79        84.22 o                         
   4   7  10         36.70        -38.50        44.77 o                         
   5   7  10       4311.53       4378.42       316.97 o                         
   6   7  10          0.35         22.38        34.92 o                         
   7   7  10        143.78        249.81        85.06 o                         
   8   7  10          1.23        179.97        81.48 o                         
   9   7  10        416.51        426.20       123.56 o                         
 -11   8  10        229.03        264.28        93.12 o                         
 -10   8  10         75.58         52.99        33.49 o                         
  -9   8  10        174.66        177.29        70.74 o                         
  -8   8  10        779.07        790.62       132.52 o                         
  -7   8  10          2.25         -8.06        33.13 o                         
  -6   8  10        281.67        326.39        56.77 o                         
  -5   8  10        200.79        159.74        50.78 o                         
  -4   8  10        210.96        220.85        21.01 o                         
  -3   8  10        214.41        204.19        18.25 o                         
  -2   8  10       1150.08       1218.02        66.21 o                         
  -1   8  10          5.97         41.55        20.23 o                         
   0   8  10       1311.54       1419.28       101.50 o                         
   1   8  10        204.05        271.46        47.17 o                         
   2   8  10        430.41        440.24        51.65 o                         
   3   8  10         13.72          9.42         9.38 o                         
   4   8  10        259.29        239.20        37.64 o                         
   5   8  10        113.97        127.14        67.15 o                         
   6   8  10          0.01          1.79        35.82 o                         
   7   8  10        864.17        752.12       151.32 o                         
   8   8  10         28.40        -20.59        66.26 o                         
   9   8  10        132.21         75.21        63.57 o                         
 -11   9  10        289.29        411.15        88.20 o                         
 -10   9  10         79.52        114.77        50.22 o                         
  -9   9  10        712.60        672.43       131.62 o                         
  -8   9  10          2.30         -9.85        41.19 o                         
  -7   9  10        431.07        425.31        98.49 o                         
  -6   9  10       1227.42       1441.56       169.23 o                         
  -5   9  10        185.99        259.13        85.51 o                         
  -4   9  10        916.26        789.23        48.51 o                         
  -3   9  10        206.90        204.84        20.26 o                         
  -2   9  10        139.28        160.13        22.83 o                         
  -1   9  10         20.67         23.18        16.14 o                         
   0   9  10        344.52        405.81        57.30 o                         
   1   9  10        142.80        119.28        33.73 o                         
   2   9  10         98.07        112.47        28.25 o                         
   3   9  10          5.89          2.95        14.33 o                         
   4   9  10         30.13         36.61        20.27 o                         
   5   9  10          9.65          2.65        25.52 o                         
   6   9  10         28.15         19.70        29.55 o                         
   7   9  10          0.12         -8.06        34.92 o                         
   8   9  10         21.93         -2.69        41.19 o                         
   9   9  10         22.98        -43.28        43.67 o                         
 -11  10  10         36.13         28.37        72.97 o                         
 -10  10  10         14.50        100.28        69.84 o                         
  -9  10  10         28.12         68.05        48.35 o                         
  -8  10  10         16.03         91.33        53.72 o                         
  -7  10  10          0.64         52.83        48.35 o                         
  -6  10  10        147.50        129.83        60.89 o                         
  -5  10  10          0.19         18.69        30.00 o                         
  -4  10  10        183.52        163.06        25.06 o                         
  -3  10  10         17.11          0.62         7.68 o                         
  -2  10  10        388.71        337.89        31.65 o                         
  -1  10  10         44.64         79.99        17.59 o                         
   0  10  10       2613.35       2578.79       119.98 o                         
   1  10  10          0.10        -28.13        64.47 o                         
   2  10  10        256.73        316.16        56.72 o                         
   3  10  10         50.29         56.41        45.66 o                         
   4  10  10       3127.42       3144.79       139.90 o                         
   5  10  10        408.68        381.30        54.36 o                         
   6  10  10       3396.97       3470.20       174.33 o                         
   7  10  10        762.90        666.18        98.14 o                         
   8  10  10        115.11        167.61        60.39 o                         
 -10  11  10         39.69         69.84        51.93 o                         
  -9  11  10         76.58        131.62        68.05 o                         
  -8  11  10        220.97        208.62        77.00 o                         
  -7  11  10          0.61         83.27        51.04 o                         
  -6  11  10        565.50        528.28       112.82 o                         
  -5  11  10       1433.56       1363.46        87.84 o                         
  -4  11  10       1040.92       1059.98        66.04 o                         
  -3  11  10         49.51         20.88        16.39 o                         
  -2  11  10        417.68        465.01        81.48 o                         
  -1  11  10         17.85         37.84        19.79 o                         
   0  11  10        161.37        167.81        42.37 o                         
   1  11  10        291.74        319.54        48.57 o                         
   2  11  10       2565.75       2617.25       150.56 o                         
   3  11  10          5.25         -9.17        28.65 o                         
   4  11  10          3.36         -2.47        20.84 o                         
   5  11  10         76.33         34.36        21.56 o                         
   6  11  10          1.02         56.86        36.99 o                         
   7  11  10          1.56        -27.76        34.19 o                         
   8  11  10          3.41        -26.97        29.10 o                         
 -10  12  10          7.24          7.16        34.92 o                         
  -9  12  10          9.77         35.82        44.77 o                         
  -8  12  10        132.09         31.34        30.44 o                         
  -7  12  10        100.14        166.54        67.15 o                         
  -6  12  10        368.37        372.48        97.60 o                         
  -5  12  10       3894.73       3870.69       128.96 o                         
  -4  12  10        303.64        309.80        85.96 o                         
  -3  12  10       1460.62       1391.55        75.52 o                         
  -2  12  10         56.29         38.61        19.92 o                         
  -1  12  10        212.55        220.93        50.59 o                         
   0  12  10        253.37        226.53        68.05 o                         
   1  12  10       1216.92       1362.40       108.94 o                         
   2  12  10         41.73         66.29        30.47 o                         
   3  12  10          1.23          0.30        20.86 o                         
   4  12  10         19.76         56.10        32.76 o                         
   5  12  10          0.12          1.02        16.75 o                         
   6  12  10          0.58        -39.83        39.83 o                         
   7  12  10          2.08        -36.16        36.64 o                         
   8  12  10          0.47         -9.82        74.32 o                         
  -9  13  10          2.54        -16.12        39.40 o                         
  -8  13  10          6.74        -14.33        42.98 o                         
  -7  13  10        149.98         92.22        51.04 o                         
  -6  13  10         97.81        100.28        57.30 o                         
  -5  13  10        198.04        173.51        49.69 o                         
  -4  13  10        440.66        465.60       111.92 o                         
  -3  13  10         25.35         17.34        37.16 o                         
  -2  13  10        257.60        291.65        45.28 o                         
  -1  13  10        202.44        240.86        71.63 o                         
   0  13  10        897.04        909.48        87.54 o                         
   1  13  10        132.20        133.81        40.22 o                         
   2  13  10        926.95       1067.29       139.68 o                         
   3  13  10        239.44        253.55        55.90 o                         
   4  13  10        618.25        590.47        89.09 o                         
   5  13  10         17.82         23.77        36.71 o                         
   6  13  10       2551.48       2538.84       188.56 o                         
   7  13  10         36.07         26.86        25.96 o                         
  -9  14  10        418.70        261.45       100.28 o                         
  -8  14  10        343.91        242.65        96.70 o                         
  -7  14  10         17.75         59.10        45.66 o                         
  -6  14  10         73.21         70.63        26.41 o                         
  -5  14  10       2673.28       2592.13       258.77 o                         
  -4  14  10        920.47       1002.83       159.38 o                         
  -3  14  10       3977.57       4149.07       145.18 o                         
  -2  14  10         24.74         10.39        43.87 o                         
  -1  14  10        362.16        189.82        66.26 o                         
   0  14  10        136.54         80.29        40.29 o                         
   1  14  10       2311.96       2320.96       148.35 o                         
   2  14  10        141.14        162.96        59.99 o                         
   3  14  10         30.28         47.74        31.34 o                         
   4  14  10        992.42       1038.65       113.20 o                         
   5  14  10        504.88        395.13        74.78 o                         
   6  14  10        282.46        295.46        49.77 o                         
   7  14  10        890.54        832.56       117.16 o                         
  -9  15  10         21.47        -69.84        69.84 o                         
  -8  15  10       1043.56       1364.56       206.83 o                         
  -7  15  10        866.90        951.79       166.54 o                         
  -6  15  10        283.87        248.02        91.33 o                         
  -5  15  10        643.15        590.06       133.41 o                         
  -4  15  10       1255.99       1206.97       179.08 o                         
  -3  15  10       1572.68       1695.28        97.54 o                         
  -2  15  10        250.44        200.35        40.08 o                         
  -1  15  10        330.37        240.86        77.00 o                         
   0  15  10       1418.25       1369.17       111.55 o                         
   1  15  10        121.95        155.38        45.87 o                         
   2  15  10        495.41        435.16        94.91 o                         
   3  15  10        224.23        231.92        56.36 o                         
   4  15  10         61.07        129.52        44.31 o                         
   5  15  10          1.09        -10.46        34.40 o                         
   6  15  10         10.98         28.33        32.49 o                         
  -8  16  10         20.19        -42.08        49.25 o                         
  -7  16  10        194.71        223.85        88.64 o                         
  -6  16  10        155.25        162.06        67.15 o                         
  -5  16  10         52.77        -50.14        50.14 o                         
  -4  16  10        546.18        597.22       129.83 o                         
  -3  16  10         26.48        -23.62        42.98 o                         
  -2  16  10       1484.25       1626.01       205.04 o                         
  -1  16  10         46.89         31.21        22.34 o                         
   0  16  10        332.78        345.54       150.87 o                         
   1  16  10       1791.13       1945.16       143.89 o                         
   2  16  10        101.32        172.81        63.57 o                         
   3  16  10        532.41        568.78        84.94 o                         
   4  16  10         70.20        135.19        46.56 o                         
   5  16  10        182.88        218.04        61.09 o                         
   6  16  10         78.33         35.49       112.82 o                         
  -7  17  10         94.39        148.63        77.00 o                         
  -6  17  10          3.62        -17.01        51.93 o                         
  -5  17  10          1.00         26.86        47.46 o                         
  -4  17  10        695.97        564.99       133.41 o                         
  -3  17  10          4.78          6.45        21.49 o                         
  -2  17  10       1869.00       1802.40       221.16 o                         
  -1  17  10        103.88        131.74        40.63 o                         
   0  17  10        438.18        443.78        66.89 o                         
   1  17  10        141.84         98.86        35.45 o                         
   2  17  10          1.01         30.44        28.65 o                         
   3  17  10        303.59        299.39        65.40 o                         
   4  17  10          2.29         33.24        32.68 o                         
   5  17  10         15.75        113.95        47.92 o                         
  -6  18  10          0.93         43.87        54.62 o                         
  -5  18  10         26.24        -17.91        62.68 o                         
  -4  18  10          0.53         -7.16        52.83 o                         
  -3  18  10        376.64        405.73        57.58 o                         
  -2  18  10        619.08        797.78       152.21 o                         
  -1  18  10        185.76        197.65        46.54 o                         
   0  18  10        194.96         65.84        93.57 o                         
   1  18  10        252.39        274.94        60.24 o                         
   2  18  10        106.56         91.33        48.35 o                         
   3  18  10        138.52        110.51        39.24 o                         
   4  18  10         49.41         58.62        41.03 o                         
  -5  19  10          5.51        -23.28        62.68 o                         
  -4  19  10         57.86         76.11        68.94 o                         
  -3  19  10        812.52        634.83       142.37 o                         
  -2  19  10        416.40        416.82       102.52 o                         
  -1  19  10        435.15        485.74        73.42 o                         
   0  19  10        199.34        193.96        50.61 o                         
   1  19  10         85.20         74.86        53.72 o                         
   2  19  10       1233.51       1560.65       189.82 o                         
   3  19  10        279.30        374.15        74.06 o                         
  -4  20  10        483.49        604.38       147.74 o                         
  -3  20  10         77.08        -34.92        68.05 o                         
  -2  20  10        415.81        247.13        89.54 o                         
  -1  20  10         19.64         39.48        21.57 o                         
   0  20  10         59.53          2.20        29.56 o                         
   1  20  10        228.50        211.56        54.70 o                         
   2  20  10          8.74         51.93        51.04 o                         
  -2  21  10         41.12         39.40        48.35 o                         
  -1  21  10         57.16        166.54        86.85 o                         
   0  21  10         18.12         45.68        33.79 o                         
 -11   0  11         84.18         98.62       103.86 o                         
  -9   0  11          0.40          8.91        16.98 o                         
  -7   0  11        373.08        439.00        44.45 o                         
  -5   0  11        100.84        127.53        22.84 o                         
  -3   0  11        166.65        146.92        21.79 o                         
  -1   0  11        612.35        591.20        56.60 o                         
   1   0  11        170.02        231.59        42.73 o                         
   3   0  11        288.39        259.66        68.94 o                         
   5   0  11       8266.79       7636.80       250.88 o                         
   7   0  11        548.53        630.28        85.92 o                         
 -12   1  11         57.27         75.20        54.17 o                         
 -11   1  11        338.04        323.34        49.68 o                         
 -10   1  11          6.00          4.25        19.31 o                         
  -9   1  11         37.61         60.70        15.42 o                         
  -8   1  11         19.39         22.64         9.99 o                         
  -7   1  11        653.92        647.09        37.77 o                         
  -6   1  11        435.54        446.39        29.95 o                         
  -5   1  11       1169.53       1312.00        42.68 o                         
  -4   1  11       4357.33       4651.41        81.08 o                         
  -3   1  11        769.47        842.43        35.28 o                         
  -2   1  11         40.21         31.97        10.82 o                         
  -1   1  11       1168.56       1213.21        49.71 o                         
   0   1  11       3681.00       4134.98        97.82 o                         
   1   1  11       2155.55       2449.34        90.33 o                         
   2   1  11         75.47         66.55        24.28 o                         
   3   1  11         45.36         71.36        18.11 o                         
   4   1  11         23.91         28.75        18.15 o                         
   5   1  11        421.10        393.08        40.84 o                         
   6   1  11       1334.45       1357.57       100.25 o                         
   7   1  11         87.70         80.56        31.56 o                         
 -12   2  11        100.78        145.48        48.96 o                         
 -11   2  11        124.90        141.79        31.74 o                         
 -10   2  11         91.96         89.64        24.67 o                         
  -9   2  11        385.06        412.87        32.40 o                         
  -8   2  11        490.84        428.54        28.21 o                         
  -7   2  11         21.74         14.67         7.52 o                         
  -6   2  11        187.05        133.16        13.65 o                         
  -5   2  11       1199.26       1224.03        39.55 o                         
  -4   2  11      12723.12      12892.18       145.12 o                         
  -3   2  11        148.78        141.12        16.98 o                         
  -2   2  11        917.08        820.76        35.63 o                         
  -1   2  11       2282.49       2486.95        65.23 o                         
   0   2  11        742.16        704.35        46.96 o                         
   1   2  11       2077.13       2280.62       100.19 o                         
   2   2  11          5.75         11.87        15.64 o                         
   3   2  11        273.05        257.59        28.06 o                         
   4   2  11       1277.56       1203.58       112.85 o                         
   5   2  11        232.81        179.12        46.21 o                         
   6   2  11        499.48        485.77        72.93 o                         
   7   2  11          1.20        -13.97        29.80 o                         
   8   2  11          4.37         36.71        59.99 o                         
 -12   3  11          1.01         26.65        45.22 o                         
 -11   3  11         12.14         20.42        25.59 o                         
 -10   3  11          2.49         -9.47        22.67 o                         
  -9   3  11         24.43         -8.31        19.34 o                         
  -8   3  11         70.90         79.38        19.06 o                         
  -7   3  11          0.07        -11.07        11.19 o                         
  -6   3  11         81.51         63.00        12.17 o                         
  -5   3  11        639.24        629.95        49.45 o                         
  -4   3  11       1751.20       1743.89        51.88 o                         
  -3   3  11       1732.21       1950.64        57.93 o                         
  -2   3  11        935.30        899.94        36.26 o                         
  -1   3  11        422.04        542.54        30.45 o                         
   0   3  11       1925.86       2011.10        78.76 o                         
   1   3  11        220.98        203.40        39.43 o                         
   2   3  11       1429.52       1479.73        87.71 o                         
   3   3  11         21.68         18.33        17.89 o                         
   4   3  11        157.32        198.73        50.60 o                         
   5   3  11         62.62         94.02        58.20 o                         
   6   3  11         49.66         13.76        24.72 o                         
   7   3  11       1032.43        985.81       171.02 o                         
   8   3  11          1.13         79.69        61.78 o                         
   9   3  11        275.12        156.69        82.38 o                         
 -12   4  11         21.22         -6.70        40.54 o                         
 -11   4  11         26.26         61.07        37.74 o                         
 -10   4  11         14.16         -2.69        15.19 o                         
  -9   4  11          0.36          8.62        13.41 o                         
  -8   4  11       1835.06       1819.28        76.67 o                         
  -7   4  11         19.34          4.30         8.75 o                         
  -6   4  11        258.05        272.01        28.69 o                         
  -5   4  11       1215.44       1432.54        61.61 o                         
  -4   4  11         17.57         16.58        10.98 o                         
  -3   4  11        554.62        597.93        35.35 o                         
  -2   4  11        482.36        487.82        30.35 o                         
  -1   4  11         45.95         42.72        12.86 o                         
   0   4  11        151.67        168.35        27.79 o                         
   1   4  11        185.63        178.56        30.88 o                         
   2   4  11        448.55        531.97        54.97 o                         
   3   4  11         65.19         60.19        30.89 o                         
   4   4  11         20.11        -34.02        50.14 o                         
   5   4  11         69.15         75.21        54.62 o                         
   6   4  11         55.42        -49.25        49.25 o                         
   7   4  11         35.57         74.32        37.61 o                         
   8   4  11         13.53         25.07        42.08 o                         
   9   4  11          0.98         17.91        42.08 o                         
 -11   5  11        301.25        404.21        83.18 o                         
 -10   5  11        219.58        296.29        68.33 o                         
  -9   5  11        141.95        171.67        43.11 o                         
  -8   5  11         24.08         30.74        13.35 o                         
  -7   5  11         13.88         -5.12        16.56 o                         
  -6   5  11        418.21        446.64        58.89 o                         
  -5   5  11        236.25        271.46        28.95 o                         
  -4   5  11        303.11        402.36        32.18 o                         
  -3   5  11        102.63        159.69        18.57 o                         
  -2   5  11         63.68         46.72        16.95 o                         
  -1   5  11        907.76        916.45        73.04 o                         
   0   5  11         80.08         38.12        38.50 o                         
   1   5  11       1147.77       1184.86        98.49 o                         
   2   5  11        642.85        620.71        72.49 o                         
   3   5  11        160.56        153.20        34.13 o                         
   4   5  11       1741.43       1707.49       192.51 o                         
   5   5  11          2.22         -6.27        38.50 o                         
   6   5  11        380.18        365.32       101.18 o                         
   7   5  11         31.40         25.07        51.04 o                         
   8   5  11         11.09        -68.05        68.05 o                         
   9   5  11          7.47         89.54        72.53 o                         
 -11   6  11          2.13         61.40        77.00 o                         
 -10   6  11          8.61         32.62        39.40 o                         
  -9   6  11         23.89         35.48        32.69 o                         
  -8   6  11        238.57        262.35        70.74 o                         
  -7   6  11         10.52         36.71        35.82 o                         
  -6   6  11         29.66          5.92        21.19 o                         
  -5   6  11        234.47        274.75        38.83 o                         
  -4   6  11        140.28        145.06        29.73 o                         
  -3   6  11         26.29         24.31        12.55 o                         
  -2   6  11        115.85        115.24        17.25 o                         
  -1   6  11        852.96        904.91        74.38 o                         
   0   6  11        591.14        663.97        68.16 o                         
   1   6  11          0.09          2.97        19.94 o                         
   2   6  11        187.70        178.38        39.65 o                         
   3   6  11          4.64         17.94        25.21 o                         
   4   6  11         15.75         24.18        40.29 o                         
   5   6  11          0.56        -34.02        44.77 o                         
   6   6  11         35.68         63.57        40.29 o                         
   7   6  11         68.64        117.29        81.48 o                         
   8   6  11        231.61        134.31        72.53 o                         
   9   6  11          5.42        -68.94        68.94 o                         
 -11   7  11        364.26        428.88        85.30 o                         
 -10   7  11        445.77        462.20        83.46 o                         
  -9   7  11       1487.93       1683.32       196.09 o                         
  -8   7  11        766.80        793.31       131.62 o                         
  -7   7  11        345.51        479.92        99.39 o                         
  -6   7  11          7.58         44.32        28.49 o                         
  -5   7  11       1702.44       1998.47       105.21 o                         
  -4   7  11        117.76        106.33        18.67 o                         
  -3   7  11        311.28        349.24        24.54 o                         
  -2   7  11        659.68        689.31        48.34 o                         
  -1   7  11        666.19        669.77        45.70 o                         
   0   7  11          1.48         16.72        36.71 o                         
   1   7  11          1.66         -8.97        24.95 o                         
   2   7  11        670.76        739.25        65.70 o                         
   3   7  11        174.87         62.68        35.82 o                         
   4   7  11         38.89         30.44        34.02 o                         
   5   7  11        231.85        305.33        91.33 o                         
   6   7  11         40.97        100.28        58.20 o                         
   7   7  11          3.43         17.01        41.19 o                         
   8   7  11          6.40         85.96        63.57 o                         
   9   7  11        184.41        209.52        90.43 o                         
 -11   8  11          0.00         25.97        27.38 o                         
 -10   8  11         20.09         23.20        34.27 o                         
  -9   8  11         10.10         77.90        51.93 o                         
  -8   8  11        301.83        216.68        76.11 o                         
  -7   8  11         98.21        111.03        48.35 o                         
  -6   8  11         41.41          6.25        25.00 o                         
  -5   8  11       1047.38        967.33        93.35 o                         
  -4   8  11       1596.43       1670.38        59.92 o                         
  -3   8  11        618.61        704.99        44.71 o                         
  -2   8  11        313.47        341.63        35.72 o                         
  -1   8  11        624.36        624.38        48.40 o                         
   0   8  11        115.49        128.78        35.00 o                         
   1   8  11          5.86          7.63        15.24 o                         
   2   8  11          1.29        -15.66        70.74 o                         
   3   8  11        130.08        111.03        53.72 o                         
   4   8  11          0.02          9.85        32.23 o                         
   5   8  11        121.73        134.31        59.99 o                         
   6   8  11          0.89        -19.70        44.77 o                         
   7   8  11         18.45         98.49        66.26 o                         
   8   8  11         70.54        -24.18        42.98 o                         
   9   8  11         73.58        201.46        90.43 o                         
 -11   9  11          3.30        -21.49        37.61 o                         
 -10   9  11         66.23        -15.62        33.34 o                         
  -9   9  11        225.21        274.88        82.38 o                         
  -8   9  11          4.13        -51.93        51.93 o                         
  -7   9  11          4.35         51.04        56.41 o                         
  -6   9  11         18.37         26.86        42.08 o                         
  -5   9  11        380.57        410.56        64.15 o                         
  -4   9  11        231.97        196.08        25.75 o                         
  -3   9  11         73.51         63.70        13.38 o                         
  -2   9  11        525.52        527.73        41.75 o                         
  -1   9  11        967.50       1073.40        88.67 o                         
   0   9  11         60.40         47.25        19.84 o                         
   1   9  11        153.60        145.62        39.24 o                         
   2   9  11        250.75        232.94        33.31 o                         
   3   9  11        556.44        512.16       108.34 o                         
   4   9  11          5.33          8.07        15.05 o                         
   5   9  11        514.28        512.16       113.71 o                         
   6   9  11         48.56         -0.90        50.14 o                         
   7   9  11        328.33        310.70       108.34 o                         
   8   9  11        204.19         57.30        56.41 o                         
 -10  10  11         84.56        138.78        71.63 o                         
  -9  10  11        410.54        388.60       108.34 o                         
  -8  10  11        191.16        221.16        82.38 o                         
  -7  10  11         39.81        -22.38        46.56 o                         
  -6  10  11        187.83        148.63        60.89 o                         
  -5  10  11        287.17        273.16        55.90 o                         
  -4  10  11         46.68         21.57        15.21 o                         
  -3  10  11        133.09        133.61        18.19 o                         
  -2  10  11         30.17         40.62        17.44 o                         
  -1  10  11        271.15        281.42        34.37 o                         
   0  10  11         47.21         75.92        32.05 o                         
   1  10  11        149.15        151.68        38.84 o                         
   2  10  11        287.98        323.23        82.38 o                         
   3  10  11        279.49        279.42        37.61 o                         
   4  10  11        174.62        114.15        28.77 o                         
   5  10  11        392.83        390.95        54.09 o                         
   6  10  11         76.60        120.88        69.84 o                         
   7  10  11        151.85        189.82        81.48 o                         
   8  10  11         12.20          0.25        67.15 o                         
 -10  11  11          0.73         41.19        46.56 o                         
  -9  11  11          9.03        -59.10        59.10 o                         
  -8  11  11         51.62         -2.69        33.13 o                         
  -7  11  11         24.57         71.63        56.41 o                         
  -6  11  11        242.31        250.71        83.27 o                         
  -5  11  11        284.14        275.08        41.11 o                         
  -4  11  11        487.09        459.06        44.11 o                         
  -3  11  11         42.27         44.02        29.85 o                         
  -2  11  11        664.78        706.46        52.91 o                         
  -1  11  11         31.24         12.61        15.21 o                         
   0  11  11       1056.70       1226.37       107.45 o                         
   1  11  11        622.05        784.89        79.86 o                         
   2  11  11        124.41        179.08        66.26 o                         
   3  11  11          6.69         12.54        39.40 o                         
   4  11  11        448.34        432.53        52.75 o                         
   5  11  11         70.55         32.14        22.88 o                         
   6  11  11         71.41         80.19        27.10 o                         
   7  11  11         36.34          8.74        29.47 o                         
   8  11  11          7.77        -29.34       127.14 o                         
 -10  12  11         80.45         35.82        38.50 o                         
  -9  12  11          2.50          3.58        44.77 o                         
  -8  12  11        184.21        194.30        78.79 o                         
  -7  12  11          6.86         28.65        42.98 o                         
  -6  12  11        166.41        179.08        72.53 o                         
  -5  12  11        492.09        493.77        44.15 o                         
  -4  12  11        792.02        863.39        63.13 o                         
  -3  12  11        605.98        639.87        45.50 o                         
  -2  12  11          3.21          4.53        14.57 o                         
  -1  12  11         86.11         48.14        24.32 o                         
   0  12  11        910.51        816.71       131.17 o                         
   1  12  11       1326.05       1351.13       142.37 o                         
   2  12  11        867.02        816.65        89.98 o                         
   3  12  11       2309.82       2231.58       154.76 o                         
   4  12  11          0.44        -21.58        21.58 o                         
   5  12  11          2.38         -6.28        17.76 o                         
   6  12  11          6.22         40.56        23.59 o                         
   7  12  11        184.03        105.88        90.43 o                         
  -9  13  11       1546.61       1471.11       213.10 o                         
  -8  13  11         66.47         68.94        58.20 o                         
  -7  13  11        165.22        188.93        71.63 o                         
  -6  13  11        395.59        350.09       100.28 o                         
  -5  13  11        586.18        589.16        54.69 o                         
  -4  13  11        844.14        853.42       110.58 o                         
  -3  13  11        102.77         85.17        18.24 o                         
  -2  13  11        285.77        289.16        38.14 o                         
  -1  13  11          8.79         -1.19        22.91 o                         
   0  13  11         40.34         53.30        20.23 o                         
   1  13  11        278.83        279.19        53.33 o                         
   2  13  11         85.48        110.59        52.38 o                         
   3  13  11        253.67        198.31        55.96 o                         
   4  13  11         10.13        -32.12        51.04 o                         
   5  13  11         18.90          5.45        17.44 o                         
   6  13  11        276.94        267.63        66.97 o                         
   7  13  11          0.59         14.66        31.22 o                         
  -9  14  11         57.40        109.24        75.21 o                         
  -8  14  11         70.53        128.04        68.94 o                         
  -7  14  11          1.73        -27.76        51.93 o                         
  -6  14  11          0.35        -38.50        53.72 o                         
  -5  14  11        285.68        195.10        80.58 o                         
  -4  14  11          8.55         25.68        24.91 o                         
  -3  14  11          6.00         10.86        13.95 o                         
  -2  14  11        372.46        381.33        53.49 o                         
  -1  14  11        390.56        325.02        95.81 o                         
   0  14  11       2470.50       2591.06       153.39 o                         
   1  14  11        411.76        444.99       108.79 o                         
   2  14  11         10.30         19.37        26.16 o                         
   3  14  11        165.81        233.15        53.64 o                         
   4  14  11        249.44        245.55        58.50 o                         
   5  14  11        181.95        172.37        36.46 o                         
   6  14  11         20.14          9.04        26.50 o                         
   7  14  11         28.20         24.75        34.39 o                         
  -8  15  11         46.38         12.54        37.61 o                         
  -7  15  11         44.18        -33.13        49.25 o                         
  -6  15  11         50.54         53.72        53.72 o                         
  -5  15  11        251.70        172.81        74.32 o                         
  -4  15  11          8.47        -55.51        55.51 o                         
  -3  15  11        755.96        641.18        85.96 o                         
  -2  15  11         73.85         63.14        42.08 o                         
  -1  15  11         12.81        -15.22        33.13 o                         
   0  15  11       1346.93       1542.24       207.28 o                         
   1  15  11       3043.58       3422.32       188.45 o                         
   2  15  11        134.17        153.83        46.23 o                         
   3  15  11        810.70        919.16       106.70 o                         
   4  15  11         20.98         45.89        31.64 o                         
   5  15  11         34.87        -15.20        54.17 o                         
   6  15  11         27.21         79.94        56.86 o                         
  -8  16  11         25.70         11.64        39.40 o                         
  -7  16  11        257.28        362.63       113.71 o                         
  -6  16  11          1.19         22.38        36.71 o                         
  -5  16  11        113.40         63.57        51.93 o                         
  -4  16  11        100.39         98.49        65.36 o                         
  -3  16  11        729.31        660.30        63.73 o                         
  -2  16  11        255.69        291.89        88.64 o                         
  -1  16  11         74.66        118.65        35.41 o                         
   0  16  11       1681.68       1667.03       129.17 o                         
   1  16  11         35.56         39.13        35.82 o                         
   2  16  11        429.50        389.49        93.12 o                         
   3  16  11          8.76         20.65        39.40 o                         
   4  16  11         14.81         -0.59        64.47 o                         
   5  16  11         95.43         60.90        40.29 o                         
  -6  17  11        229.08        168.33        82.38 o                         
  -5  17  11        265.86        184.45        85.96 o                         
  -4  17  11         27.51         -6.27        45.66 o                         
  -3  17  11        260.55        275.67        70.29 o                         
  -2  17  11        425.62        272.20        92.22 o                         
  -1  17  11         70.05         78.20        55.07 o                         
   0  17  11         71.32        129.14        44.77 o                         
   1  17  11        465.94        433.03        73.12 o                         
   2  17  11        182.46        181.76        65.36 o                         
   3  17  11          8.53         84.57        44.61 o                         
   4  17  11         52.72         72.60        37.92 o                         
   5  17  11         51.59         45.66        47.46 o                         
  -6  18  11          0.77         46.56        56.41 o                         
  -5  18  11         21.67         25.07        36.71 o                         
  -4  18  11        425.11        545.29       138.78 o                         
  -3  18  11          6.35         19.70        35.82 o                         
  -2  18  11       1115.96       1298.30       195.19 o                         
  -1  18  11         57.21         13.43        26.86 o                         
   0  18  11        167.46        167.18        48.31 o                         
   1  18  11        249.48        270.32        61.40 o                         
   2  18  11       1255.44       1213.24       166.54 o                         
   3  18  11         61.09        109.28        45.26 o                         
   4  18  11          7.30         75.99        37.61 o                         
  -5  19  11         23.73        -15.22        48.35 o                         
  -4  19  11          0.31         13.43        38.50 o                         
  -3  19  11         37.66        -22.38        37.61 o                         
  -2  19  11          8.91          8.06        39.40 o                         
  -1  19  11          0.00        -16.84        59.54 o                         
   0  19  11         67.08         88.37        44.77 o                         
   1  19  11          2.66         -7.33        54.17 o                         
   2  19  11         66.23          8.95        40.29 o                         
   3  19  11          0.18         19.22        46.56 o                         
  -4  20  11          2.58         30.44        51.93 o                         
  -3  20  11         25.24         55.51        61.78 o                         
  -2  20  11        261.70        146.84        77.00 o                         
  -1  20  11         20.76         18.68        28.20 o                         
   0  20  11          0.28         80.74        42.04 o                         
   1  20  11         11.58         -9.68        40.29 o                         
 -10   0  12       1433.73       1745.87       135.49 o                         
  -8   0  12        617.16        716.78        79.24 o                         
  -6   0  12          7.30        170.77        33.50 o                         
  -4   0  12      32030.93      32195.10       362.18 o                         
  -2   0  12       3752.44       4103.43       144.20 o                         
   0   0  12        561.60        865.35        75.50 o                         
   2   0  12          3.04         43.17        25.62 o                         
   4   0  12         61.85         70.70        48.35 o                         
   6   0  12         20.45        -13.48        42.98 o                         
 -12   1  12         33.87        -95.81        95.81 o                         
 -11   1  12        121.26         28.16        27.49 o                         
 -10   1  12          1.77          1.63        18.22 o                         
  -9   1  12          2.82          1.18        10.35 o                         
  -8   1  12        187.76        186.63        25.52 o                         
  -7   1  12         12.71         11.75        11.42 o                         
  -6   1  12        242.14        271.09        24.50 o                         
  -5   1  12        939.49        988.37        39.00 o                         
  -4   1  12       3395.72       3210.40        71.33 o                         
  -3   1  12       1391.92       1621.44        51.36 o                         
  -2   1  12       5205.99       5376.57       116.85 o                         
  -1   1  12       1140.45       1349.95        55.15 o                         
   0   1  12       3992.89       4012.88       126.26 o                         
   1   1  12        592.51        720.41        51.21 o                         
   2   1  12       5489.48       5771.34       238.44 o                         
   3   1  12       1853.17       1941.70        72.71 o                         
   4   1  12          1.41        -13.26        13.45 o                         
   5   1  12       8453.30       8626.63       189.49 o                         
   6   1  12        720.42        714.10        73.43 o                         
   7   1  12         38.18         44.36        27.96 o                         
 -12   2  12         14.15         51.22        66.71 o                         
 -11   2  12        102.02        124.31        84.61 o                         
 -10   2  12        469.54        506.20        55.59 o                         
  -9   2  12        353.76        328.60        27.09 o                         
  -8   2  12        283.57        272.93        21.61 o                         
  -7   2  12          0.47         -0.99         5.16 o                         
  -6   2  12         85.49         77.07        11.43 o                         
  -5   2  12          0.46          7.11         6.94 o                         
  -4   2  12       3045.93       3107.27        75.39 o                         
  -3   2  12       3066.69       2986.50        69.69 o                         
  -2   2  12        126.72        136.30        18.42 o                         
  -1   2  12       4642.12       4890.61        95.04 o                         
   0   2  12       8292.42       8746.58       169.24 o                         
   1   2  12        400.48        345.41        34.00 o                         
   2   2  12       1153.11       1281.24        49.22 o                         
   3   2  12        575.25        626.99        39.69 o                         
   4   2  12        410.96        417.97        70.54 o                         
   5   2  12       1503.49       1572.91       103.49 o                         
   6   2  12       1563.99       1577.36       130.04 o                         
   7   2  12         45.72          3.34        21.37 o                         
   8   2  12         19.24         86.85        73.42 o                         
 -12   3  12        266.01        299.11        68.37 o                         
 -11   3  12         40.95         24.46        61.33 o                         
 -10   3  12         14.04        -11.72        23.62 o                         
  -9   3  12        131.56        103.10        26.77 o                         
  -8   3  12         15.16         22.97        19.64 o                         
  -7   3  12         61.05         17.34        11.40 o                         
  -6   3  12       1121.18       1214.28        49.32 o                         
  -5   3  12         30.69          7.49         7.74 o                         
  -4   3  12        160.19        110.94        15.04 o                         
  -3   3  12        489.11        454.14        30.04 o                         
  -2   3  12         51.11         61.02        10.64 o                         
  -1   3  12        693.79        784.73        37.52 o                         
   0   3  12          4.00         14.39        12.83 o                         
   1   3  12        718.72        774.90        54.92 o                         
   2   3  12        322.86        398.95        48.02 o                         
   3   3  12         35.38         32.73        21.64 o                         
   4   3  12          0.81          7.50        31.11 o                         
   5   3  12         89.16         36.71        58.20 o                         
   6   3  12        157.12        121.62        36.71 o                         
   7   3  12        107.80         92.22        61.78 o                         
   8   3  12          1.77        -48.35        55.51 o                         
   9   3  12         13.56         14.33        45.66 o                         
 -11   4  12          0.06         11.64        32.78 o                         
 -10   4  12         81.74         45.55        32.25 o                         
  -9   4  12        238.00        218.06        32.91 o                         
  -8   4  12         12.86         22.79        14.16 o                         
  -7   4  12          0.39          1.54        10.70 o                         
  -6   4  12         59.66         74.97        15.85 o                         
  -5   4  12         13.77         27.73        17.72 o                         
  -4   4  12        464.24        444.68        29.82 o                         
  -3   4  12        140.51        132.44        18.82 o                         
  -2   4  12          0.19         -8.13         8.74 o                         
  -1   4  12        325.67        264.32        29.25 o                         
   0   4  12       1887.48       1909.71        81.21 o                         
   1   4  12       1921.61       2276.22        94.29 o                         
   2   4  12       1342.29       1407.03        90.87 o                         
   3   4  12       1112.45        995.48        98.83 o                         
   4   4  12         37.83        133.41        70.74 o                         
   5   4  12       4571.11       4683.74       341.14 o                         
   6   4  12         20.09         24.18        45.66 o                         
   7   4  12        449.48        444.11       114.61 o                         
   8   4  12          8.31        -77.00        77.00 o                         
   9   4  12         38.91         63.57        61.78 o                         
 -11   5  12         12.95        -25.97        36.71 o                         
 -10   5  12        881.82       1014.61       118.74 o                         
  -9   5  12         43.93         27.04        14.81 o                         
  -8   5  12          0.66        -19.70        19.70 o                         
  -7   5  12          0.24         10.21        23.68 o                         
  -6   5  12        901.13       1057.99        91.74 o                         
  -5   5  12        101.93        110.13        18.69 o                         
  -4   5  12        412.36        334.69        32.44 o                         
  -3   5  12        475.92        464.57        32.34 o                         
  -2   5  12        378.89        368.88        39.27 o                         
  -1   5  12        206.61        242.64        33.90 o                         
   0   5  12        130.42        114.76        25.13 o                         
   1   5  12        138.40        128.77        37.61 o                         
   2   5  12        139.07        149.05        35.34 o                         
   3   5  12         75.67         79.69        42.98 o                         
   4   5  12       3085.55       3424.83       277.57 o                         
   5   5  12         40.45         36.71        36.71 o                         
   6   5  12        900.45        730.63       145.05 o                         
   7   5  12        298.79        473.66       123.56 o                         
   8   5  12        221.59        202.36       102.07 o                         
   9   5  12         57.02         77.00        69.84 o                         
 -11   6  12        341.14        433.49        84.17 o                         
 -10   6  12         43.73        111.21        45.38 o                         
  -9   6  12        279.52        277.78        63.90 o                         
  -8   6  12        600.31        385.91        91.33 o                         
  -7   6  12        828.97        856.88       127.14 o                         
  -6   6  12         16.98         19.68        25.75 o                         
  -5   6  12         33.26         25.58         9.59 o                         
  -4   6  12         94.94        138.37        20.13 o                         
  -3   6  12        253.14        241.08        23.49 o                         
  -2   6  12        235.39        239.41        32.12 o                         
  -1   6  12        236.30        334.54        47.80 o                         
   0   6  12         14.60         21.25        15.61 o                         
   1   6  12        227.32        246.10        37.75 o                         
   2   6  12         97.90         59.61        83.72 o                         
   3   6  12         65.17         85.96        50.14 o                         
   4   6  12        121.11         53.72        54.62 o                         
   5   6  12         34.24         -4.48        43.87 o                         
   6   6  12        118.74        115.50        72.53 o                         
   7   6  12          1.56         37.61        38.50 o                         
   8   6  12         10.73        -43.87        55.51 o                         
   9   6  12         10.70         79.69        67.15 o                         
 -11   7  12          0.33        -21.57        30.03 o                         
 -10   7  12        458.41        556.73        93.66 o                         
  -9   7  12        407.95        433.36       102.97 o                         
  -8   7  12        990.23        851.51       136.99 o                         
  -7   7  12        231.74        231.01        73.42 o                         
  -6   7  12         26.32          3.81        31.79 o                         
  -5   7  12         10.90         -1.51        23.66 o                         
  -4   7  12       1439.27       1465.46        54.62 o                         
  -3   7  12         41.44         49.80        11.89 o                         
  -2   7  12          8.88         13.59         9.69 o                         
  -1   7  12        273.61        402.04        54.43 o                         
   0   7  12       1522.93       1583.62        90.46 o                         
   1   7  12        536.01        554.62        57.10 o                         
   2   7  12         64.06         70.14        30.31 o                         
   3   7  12        141.19         98.49        45.66 o                         
   4   7  12         52.65         79.69        59.10 o                         
   5   7  12        874.28        857.78       151.32 o                         
   6   7  12         18.03         77.00        53.72 o                         
   7   7  12        120.22         66.26        51.04 o                         
   8   7  12         26.50        -35.82        44.77 o                         
 -11   8  12         77.21        114.09        64.92 o                         
 -10   8  12         23.65         32.31        31.96 o                         
  -9   8  12        193.55        120.88        62.68 o                         
  -8   8  12          9.98         -5.37        36.71 o                         
  -7   8  12        201.53        194.30        73.42 o                         
  -6   8  12        468.05        565.08        77.88 o                         
  -5   8  12          9.33        109.40       142.81 o                         
  -4   8  12         76.55         62.53         7.37 o                         
  -3   8  12         48.98         60.64        12.32 o                         
  -2   8  12         16.76         15.58        13.53 o                         
  -1   8  12         91.60         89.80        18.48 o                         
   0   8  12        101.57         88.07        27.23 o                         
   1   8  12        475.25        489.49        68.06 o                         
   2   8  12         29.09          0.24        33.13 o                         
   3   8  12         47.46         -8.06        36.71 o                         
   4   8  12        201.92        196.98        75.21 o                         
   5   8  12       1551.21       1632.28       205.94 o                         
   6   8  12          3.06        -61.78        61.78 o                         
   7   8  12         23.91        -36.71        49.25 o                         
   8   8  12         20.77         58.20        57.30 o                         
 -11   9  12        153.72        116.70       107.45 o                         
 -10   9  12        334.45        379.64       106.55 o                         
  -9   9  12         79.43         12.54        31.34 o                         
  -8   9  12         94.30         94.91        63.57 o                         
  -7   9  12        156.73        116.40        56.41 o                         
  -6   9  12       1184.13       1348.44       172.81 o                         
  -5   9  12       2272.99       2210.49       146.30 o                         
  -4   9  12        218.71        202.74        25.78 o                         
  -3   9  12       2556.32       2775.96        78.80 o                         
  -2   9  12         51.73         32.37        14.22 o                         
  -1   9  12         22.46         43.34        15.38 o                         
   0   9  12          3.50         18.83        11.79 o                         
   1   9  12         57.48         29.36        20.18 o                         
   2   9  12          7.49        -17.91        31.34 o                         
   3   9  12          0.95        -11.64        31.34 o                         
   4   9  12        165.77         56.41        55.51 o                         
   5   9  12         53.31        149.53        67.15 o                         
   6   9  12         58.54         13.43        45.66 o                         
   7   9  12         78.27        146.84        72.53 o                         
   8   9  12          5.29        235.49       114.61 o                         
 -10  10  12        253.27        285.63        96.70 o                         
  -9  10  12        923.95        924.03       155.80 o                         
  -8  10  12          9.20        -42.98        42.98 o                         
  -7  10  12        108.48        123.56        57.30 o                         
  -6  10  12        571.88        409.19        99.39 o                         
  -5  10  12        835.99        809.76        91.14 o                         
  -4  10  12        912.15        864.99        56.56 o                         
  -3  10  12        481.05        462.08        40.43 o                         
  -2  10  12        511.02        509.41        38.78 o                         
  -1  10  12         85.26         81.03        24.59 o                         
   0  10  12       1967.84       2015.80       136.91 o                         
   1  10  12       1031.91       1116.40       117.74 o                         
   2  10  12         32.88         30.44        37.61 o                         
   3  10  12        347.88        294.58        88.64 o                         
   4  10  12        440.84        372.48       103.86 o                         
   5  10  12       3145.33       3192.93       294.58 o                         
   6  10  12         19.18          3.58        46.56 o                         
   7  10  12        961.01       1246.37       204.15 o                         
   8  10  12         60.75        118.84        47.97 o                         
 -10  11  12        143.10         30.44        31.34 o                         
  -9  11  12        403.83        418.14       116.40 o                         
  -8  11  12          2.08        -53.72        59.10 o                         
  -7  11  12          1.56        -12.54        49.25 o                         
  -6  11  12          0.03        -48.35        48.35 o                         
  -5  11  12        654.92        695.67        92.22 o                         
  -4  11  12        378.82        400.36        42.60 o                         
  -3  11  12        455.72        427.47        45.47 o                         
  -2  11  12          0.19         12.21        10.18 o                         
  -1  11  12        524.12        557.01        53.03 o                         
   0  11  12         70.10         48.11        23.86 o                         
   1  11  12          8.75         53.72        46.56 o                         
   2  11  12        160.83        208.62        73.42 o                         
   3  11  12        541.18        582.00       120.88 o                         
   4  11  12        531.53        572.30        61.78 o                         
   5  11  12         99.94        107.45        68.05 o                         
   6  11  12        275.43        291.00       103.86 o                         
   7  11  12         33.05        141.61        56.94 o                         
 -10  12  12        257.72        259.66        98.49 o                         
  -9  12  12          2.08         22.38        43.87 o                         
  -8  12  12         20.50         36.71        43.87 o                         
  -7  12  12        656.74        676.01       137.89 o                         
  -6  12  12        110.50        136.10        67.15 o                         
  -5  12  12          3.94         17.04        12.19 o                         
  -4  12  12       1161.65       1243.34        75.91 o                         
  -3  12  12        199.17        208.40        25.14 o                         
  -2  12  12         86.65         66.79        18.52 o                         
  -1  12  12       1374.00       1431.99       119.20 o                         
   0  12  12         75.19         75.44        25.34 o                         
   1  12  12        149.26        126.25        51.93 o                         
   2  12  12          2.27         10.33        18.93 o                         
   3  12  12          0.94          4.06        44.77 o                         
   4  12  12         16.28        -28.37        28.37 o                         
   5  12  12          3.12         19.03        42.53 o                         
   6  12  12          3.91          1.09        31.73 o                         
   7  12  12          1.48        -44.53        44.53 o                         
  -9  13  12         57.35         74.32        36.71 o                         
  -8  13  12         56.33          0.90        60.89 o                         
  -7  13  12          4.94         33.13        42.08 o                         
  -6  13  12          6.88          5.37        35.82 o                         
  -5  13  12         11.72         -4.43        25.52 o                         
  -4  13  12        207.41        274.56        39.98 o                         
  -3  13  12        332.45        368.69        37.05 o                         
  -2  13  12        635.98        625.49        54.77 o                         
  -1  13  12       1576.48       1643.84       129.87 o                         
   0  13  12       2079.24       1989.42       111.17 o                         
   1  13  12       1376.08       1551.70       162.06 o                         
   2  13  12        705.65        665.43        84.66 o                         
   3  13  12        415.92        461.36        73.59 o                         
   4  13  12          2.63          5.06        35.37 o                         
   5  13  12         26.00         39.72        31.29 o                         
   6  13  12         91.85         32.51        39.40 o                         
   7  13  12         19.99        -36.26        36.26 o                         
  -9  14  12        493.26        611.55       149.53 o                         
  -8  14  12         30.42          5.37        51.04 o                         
  -7  14  12         14.30         84.17        67.15 o                         
  -6  14  12        193.32        265.03        94.91 o                         
  -5  14  12        112.41         94.91        61.78 o                         
  -4  14  12       1467.98       1429.81       144.60 o                         
  -3  14  12        452.21        481.12        58.18 o                         
  -2  14  12          7.03         20.40        16.28 o                         
  -1  14  12          8.15         31.48        32.23 o                         
   0  14  12       1737.16       1781.88       128.94 o                         
   1  14  12          3.30         -4.48        29.55 o                         
   2  14  12        722.46        811.53        95.73 o                         
   3  14  12        154.14        151.12        49.72 o                         
   4  14  12          0.03        -16.03        16.90 o                         
   5  14  12          0.15        -21.31        34.02 o                         
   6  14  12         21.71         -5.90        52.38 o                         
  -8  15  12         64.41        -57.30        57.30 o                         
  -7  15  12         17.04        -23.28        44.77 o                         
  -6  15  12          1.37        -14.33        58.20 o                         
  -5  15  12       1336.54       1100.42       178.18 o                         
  -4  15  12       2739.29       2653.83       150.72 o                         
  -3  15  12       2403.20       2583.29       103.34 o                         
  -2  15  12         26.60         39.03        24.99 o                         
  -1  15  12        864.65        960.75        91.81 o                         
   0  15  12       1404.07       1341.76       115.53 o                         
   1  15  12       1335.97       1369.93       159.38 o                         
   2  15  12        335.44        314.36        69.84 o                         
   3  15  12         66.28         79.57        39.57 o                         
   4  15  12          0.03         17.18        22.95 o                         
   5  15  12          3.60         32.12        70.29 o                         
   6  15  12         33.88        135.19        51.36 o                         
  -7  16  12          3.85        -73.42        73.42 o                         
  -6  16  12          3.63        -11.64        52.83 o                         
  -5  16  12        678.44        550.66       128.93 o                         
  -4  16  12        415.18        502.31       125.35 o                         
  -3  16  12       3816.10       3966.08       132.90 o                         
  -2  16  12         14.08         29.42        30.08 o                         
  -1  16  12         77.85        102.45        33.22 o                         
   0  16  12         49.38         54.74        26.71 o                         
   1  16  12       1539.81       1775.54       184.45 o                         
   2  16  12        269.21        428.53       103.42 o                         
   3  16  12        197.43        119.38        44.75 o                         
   4  16  12        168.91        151.68        52.61 o                         
   5  16  12         36.95         93.31        46.65 o                         
  -7  17  12          4.67        -18.80        38.50 o                         
  -6  17  12        195.44        190.72        99.39 o                         
  -5  17  12        257.20        113.71        68.94 o                         
  -4  17  12        141.33        300.85        99.39 o
[truncated: 214,327 more chars]
